# Supplementary material for: rac-1-(4-tert-Butyl­phen­yl)-5-ethyl-4-ferrocenyl-5-hy­droxy-1H-pyrrol-2(5H)-one
Source: Acta Crystallogr E Crystallogr Commun. 2023 Mar 7;79(Pt 4):264–6. doi: 10.1107/S2056989023001858 (PMC10088329; doi:10.1107/S2056989023001858)
Supplement: Supplementary file 1 [file e-79-00264-sup1.cif]

##############################################################################
#                                                                            #
# This CIF contains the data in a paper accepted for publication in          #
# Acta Crystallographica Section E. It conforms to the requirements of       #
# Notes for Authors for Acta Crystallographica Section E, and has been       #
# peer reviewed under the auspices of the IUCr Commission on Journals.       #
#                                                                            #
# Full details of the Crystallographic Information File format               #
# are given in the paper "The Crystallographic Information File (CIF):       #
# a New Standard Archive File for Crystallography" by S. R. Hall, F. H.      #
# Allen and I. D. Brown [Acta Cryst. (1991), A47, 655-685].                  #
#                                                                            #
# The current version of the core CIF dictionary is obtainable from          #
# ftp://ftp.iucr.org/pub/cif_core.dic.                                       #
#                                                                            #
# Software is freely available for graphical display of the structure(s)     #
# in this CIF. For information consult the CIF software page                 #
# http://www.iucr.org/resources/cif/software.                                #
#                                                                            #
# This file may be used for bona fide research purposes within the           #
# scientific community so long as proper attribution is given to the journal # 
# article from which it was obtained.                                        #
#                                                                            #
##############################################################################
data_I
_audit_creation_method     'SHELXL-2018/3'
_journal_date_recd_electronic     2023-01-27
_journal_date_accepted     2023-02-28
_journal_name_full     'Acta Crystallographica, Section E'
_journal_year     2023
_journal_volume     79
_journal_issue      4
_journal_page_first     0
_journal_page_last     0
_journal_paper_category     GM
_journal_paper_doi     10.1107/S2056989023001858
_journal_coeditor_code     JQ2026
_publ_contact_author_name     'Wolfgang Imhof'
_publ_contact_author_address
;
University Koblenz
Institute of Integrated Natural Sciences
Universit\"atsstr. 1
56070 Koblenz
Germany
;
_publ_contact_author_email     'imhof@uni-koblenz.de'
_publ_contact_author_fax     ?
_publ_contact_author_phone     ?
_publ_section_title
;\
<i>rac</i>-1-(4-<i>tert</i>-Butylphenyl)-5-ethyl-4-ferrocenyl-5-hydroxy-\
1<i>H</i>-pyrrol-2(5<i>H</i>)-one
;
loop_
    _publ_author_name
    _publ_author_footnote
    _publ_author_address
    'Biletzki, Tobias' .
;
University Koblenz
Institute of Integrated Natural Sciences
Universit\"atsstr. 1
56070 Koblenz
Germany
;
    'G\"orls, Helmar' .
;
Friedrich-Schiller-University Jena
Institute of Inorganic and Analytical Chemistry
Humboldtstr. 11
07743 Jena
Germany
;
    'Imhof, Wolfgang' .
;
University Koblenz
Institute of Integrated Natural Sciences
Universit\"atsstr. 1
56070 Koblenz
Germany
;
_publ_section_synopsis
;
The title compound,which is produced by the oxidation of
1-(4-<i>tert</i>-butylphenyl)-2-ethyl-3-ferrocenylpyrrole, crystallizes as a
racemic mixture in the centrosymmetric space group <i>P</i>2~1~/<i>n</i>. In
the crystal, molecules with the same absolute configuration are linked into
infinite chains along the <i>b-</i>axis direction by O---H...O hydrogen bonds
between the hydroxy substituent and the carbonyl O atom of the adjacent
molecule.
;
_chemical_name_systematic
;
<i>rac</i>-1-(4-<i>tert</i>-Butylphenyl)-5-ethyl-4-ferrocenyl-\
5-hydroxy-1<i>H</i>-pyrrol-2(5<i>H</i>)-one
;
_chemical_name_common     ?
_chemical_formula_moiety     'C26 H29 Fe N O2'
_chemical_formula_sum     'C26 H29 Fe N O2'
_chemical_formula_iupac     '[Fe (C5 H5) (C21 H24 N O2)]'
_chemical_formula_weight     443.35
_chemical_melting_point     ?
_space_group_crystal_system     monoclinic
_space_group_name_H-M_alt     'P 21/n'
_space_group_name_Hall     '-P 2yn'
loop_
    _space_group_symop_operation_xyz
    'x, y, z'
    '-x+1/2, y+1/2, -z+1/2'
    '-x, -y, -z'
    'x-1/2, -y-1/2, z-1/2'
_cell_length_a     15.7256(5)
_cell_length_b     7.0155(2)
_cell_length_c     20.0725(6)
_cell_angle_alpha     90
_cell_angle_beta     101.242(2)
_cell_angle_gamma     90
_cell_volume     2171.97(11)
_cell_formula_units_Z     4
_cell_measurement_reflns_used     12993
_cell_measurement_theta_min     2.641
_cell_measurement_theta_max     27.473
_cell_measurement_temperature     133(2)
_exptl_crystal_description     prism
_exptl_crystal_colour     red-brown
_exptl_crystal_size_max     0.086
_exptl_crystal_size_mid     0.065
_exptl_crystal_size_min     0.054
_exptl_crystal_density_diffrn     1.356
_exptl_crystal_density_meas     ?
_exptl_crystal_density_method     'not measured'
_exptl_crystal_F_000     936
_exptl_absorpt_coefficient_mu     0.717
_exptl_absorpt_correction_type     multi-scan
_exptl_absorpt_process_details
;
(SADABS; Krause <i>et al.</i>,  2015)
;
_exptl_absorpt_correction_T_min     0.6934
_exptl_absorpt_correction_T_max     0.7456
_diffrn_ambient_temperature     133(2)
_diffrn_source     ?
_diffrn_radiation_type     MoK\a
_diffrn_radiation_wavelength     0.71073
_diffrn_measurement_device_type     'Nonius KappaCCD'
_diffrn_measurement_method     'phi + omega - scans'
_diffrn_detector_area_resol_mean     ?
_diffrn_reflns_number     12993
_diffrn_reflns_av_R_equivalents     0.0833
_diffrn_reflns_av_unetI/netI     0.0845
_diffrn_reflns_theta_min     2.641
_diffrn_reflns_theta_max     27.473
_diffrn_reflns_theta_full     25.242
_diffrn_measured_fraction_theta_max     0.994
_diffrn_measured_fraction_theta_full     0.995
_diffrn_reflns_limit_h_min     -20
_diffrn_reflns_limit_h_max     20
_diffrn_reflns_limit_k_min     -8
_diffrn_reflns_limit_k_max     9
_diffrn_reflns_limit_l_min     -26
_diffrn_reflns_limit_l_max     22
_refine_special_details     ?
_reflns_number_total     4945
_reflns_number_gt     3348
_reflns_threshold_expression     'I > 2\s(I)'
_refine_ls_structure_factor_coef     Fsqd
_refine_ls_matrix_type     full
_refine_ls_R_factor_all     0.1219
_refine_ls_R_factor_gt     0.0732
_refine_ls_wR_factor_gt     0.1253
_refine_ls_wR_factor_ref     0.1436
_refine_ls_goodness_of_fit_ref     1.151
_refine_ls_restrained_S_all     1.070
_refine_ls_number_reflns     4945
_refine_ls_number_parameters     418
_refine_ls_number_restraints     950
_refine_ls_hydrogen_treatment     mixed
_refine_ls_weighting_scheme     calc
_refine_ls_weighting_details
              'w=1/[\s^2^(Fo^2^)+(0.0092P)^2^+6.8638P] where P=(Fo^2^+2Fc^2^)/3'
_atom_sites_solution_hydrogens     mixed
_atom_sites_solution_primary     direct
_atom_sites_solution_secondary     difmap
_refine_ls_shift/su_max     0.001
_refine_ls_shift/su_mean     0.000
_refine_diff_density_max     0.661
_refine_diff_density_min     -0.464
_refine_ls_extinction_method     none
_refine_ls_extinction_coef     .
loop_
    _atom_type_symbol
    _atom_type_description
    _atom_type_scat_dispersion_real
    _atom_type_scat_dispersion_imag
    _atom_type_scat_source
    'C' 'C' 0.0033 0.0016
                         'International Tables Vol C Tables 4.2.6.8 and 6.1.1.4'
    'H' 'H' 0.0000 0.0000
                         'International Tables Vol C Tables 4.2.6.8 and 6.1.1.4'
    'N' 'N' 0.0061 0.0033
                         'International Tables Vol C Tables 4.2.6.8 and 6.1.1.4'
    'O' 'O' 0.0106 0.0060
                         'International Tables Vol C Tables 4.2.6.8 and 6.1.1.4'
    'Fe' 'Fe' 0.3463 0.8444
                         'International Tables Vol C Tables 4.2.6.8 and 6.1.1.4'
_computing_data_collection
;
COLLECT (Nonius 1998)
;
_computing_cell_refinement
;
DENZO (Otwinowski & Minor, 1997)
;
_computing_data_reduction
;
DENZO (Otwinowski & Minor, 1997)
;
_computing_structure_solution
;
SHELXS97 (Sheldrick, 2008)
;
_computing_structure_refinement
;
SHELXL2019/1 (Sheldrick, 2015)
;
_computing_molecular_graphics
;
ORTEP-3 for Windows (Farrugia, 2012)
;
_computing_publication_material
;
SHELXL2018/3 (Sheldrick, 2015)
;
loop_
    _atom_site_type_symbol
    _atom_site_label
    _atom_site_fract_x
    _atom_site_fract_y
    _atom_site_fract_z
    _atom_site_U_iso_or_equiv
    _atom_site_adp_type
    _atom_site_calc_flag
    _atom_site_occupancy
    _atom_site_disorder_assembly
    _atom_site_disorder_group
    Fe Fe1 0.56011(4) 1.17446(9) 0.36865(3) 0.02460(17) Uani d 1 . .
    O O1 0.15960(18) 1.0828(4) 0.21878(14) 0.0262(7) Uani d 1 . .
    O O2 0.32476(19) 0.7788(4) 0.39389(14) 0.0234(6) Uani d 1 . .
    H H1O2 0.327(3) 0.705(7) 0.364(2) 0.025(13) Uiso d 1 . .
    N N1 0.2200(2) 0.9892(5) 0.32817(15) 0.0209(7) Uani d 1 . .
    C C1 0.3081(3) 0.9674(6) 0.37048(19) 0.0211(8) Uani d 1 . .
    C C2 0.3651(3) 1.0215(5) 0.31929(19) 0.0215(8) Uani d 1 . .
    C C3 0.3144(3) 1.0722(5) 0.2606(2) 0.0221(9) Uani d 1 . .
    H H3A 0.334929 1.115373 0.221737 0.027 Uiso calc 1 . .
    C C4 0.2233(3) 1.0520(5) 0.2643(2) 0.0222(8) Uani d 1 . .
    C C5 0.3187(3) 1.0948(6) 0.4330(2) 0.0249(9) Uani d 1 . .
    H H5A 0.380511 1.095715 0.455599 0.030 Uiso calc 1 . .
    H H5B 0.285216 1.039071 0.465217 0.030 Uiso calc 1 . .
    C C6 0.2889(3) 1.2999(6) 0.4179(2) 0.0356(11) Uani d 1 . .
    H H6A 0.308703 1.378829 0.458206 0.053 Uiso calc 1 . .
    H H6B 0.225458 1.303725 0.405795 0.053 Uiso calc 1 . .
    H H6C 0.313400 1.348858 0.379969 0.053 Uiso calc 1 . .
    C C7 0.1414(9) 0.960(4) 0.3517(13) 0.0260(17) Uani d 0.589(16) A 1
    C C8 0.0759(10) 1.095(3) 0.3342(10) 0.030(2) Uani d 0.589(16) A 1
    H H8A 0.085728 1.206923 0.310245 0.036 Uiso calc 0.589(16) A 1
    C C9 -0.0036(9) 1.0638(19) 0.3521(8) 0.036(2) Uani d 0.589(16) A 1
    H H9A -0.048051 1.156377 0.339971 0.043 Uiso calc 0.589(16) A 1
    C C10 -0.0208(7) 0.9016(19) 0.3873(8) 0.0370(19) Uani d 0.589(16) A 1
    C C11 0.0469(9) 0.776(2) 0.4080(11) 0.035(2) Uani d 0.589(16) A 1
    H H11A 0.038755 0.669994 0.435654 0.042 Uiso calc 0.589(16) A 1
    C C12 0.1271(9) 0.801(4) 0.3891(14) 0.0320(18) Uani d 0.589(16) A 1
    H H12A 0.171823 0.709245 0.401815 0.038 Uiso calc 0.589(16) A 1
    C C13 -0.1109(7) 0.8565(17) 0.4023(6) 0.046(2) Uani d 0.589(16) A 1
    C C14 -0.1043(8) 0.753(2) 0.4702(6) 0.067(3) Uani d 0.589(16) A 1
    H H14A -0.162596 0.725677 0.478082 0.101 Uiso calc 0.589(16) A 1
    H H14B -0.073419 0.833891 0.506880 0.101 Uiso calc 0.589(16) A 1
    H H14C -0.072478 0.633291 0.469072 0.101 Uiso calc 0.589(16) A 1
    C C15 -0.1633(8) 1.0388(17) 0.4038(8) 0.060(3) Uani d 0.589(16) A 1
    H H15A -0.173123 1.099364 0.359002 0.090 Uiso calc 0.589(16) A 1
    H H15B -0.131301 1.126349 0.437742 0.090 Uiso calc 0.589(16) A 1
    H H15C -0.219260 1.007828 0.415800 0.090 Uiso calc 0.589(16) A 1
    C C16 -0.1578(13) 0.726(3) 0.3446(8) 0.059(4) Uani d 0.589(16) A 1
    H H16A -0.155996 0.785115 0.300598 0.089 Uiso calc 0.589(16) A 1
    H H16B -0.218311 0.709334 0.349065 0.089 Uiso calc 0.589(16) A 1
    H H16C -0.128916 0.602035 0.347502 0.089 Uiso calc 0.589(16) A 1
    C C7A 0.1408(13) 0.953(5) 0.3512(18) 0.027(2) Uani d 0.411(16) A 2
    C C8A 0.0670(15) 1.065(4) 0.3316(14) 0.031(2) Uani d 0.411(16) A 2
    H H8B 0.070014 1.175646 0.305131 0.037 Uiso calc 0.411(16) A 2
    C C9A -0.0109(13) 1.017(3) 0.3500(11) 0.035(2) Uani d 0.411(16) A 2
    H H9B -0.060483 1.094123 0.335113 0.042 Uiso calc 0.411(16) A 2
    C C10A -0.0176(11) 0.857(3) 0.3901(12) 0.037(2) Uani d 0.411(16) A 2
    C C11A 0.0559(12) 0.745(4) 0.4084(16) 0.034(2) Uani d 0.411(16) A 2
    H H11B 0.051858 0.629669 0.432550 0.041 Uiso calc 0.411(16) A 2
    C C12A 0.1357(13) 0.795(5) 0.393(2) 0.030(2) Uani d 0.411(16) A 2
    H H12B 0.186103 0.722100 0.409741 0.036 Uiso calc 0.411(16) A 2
    C C13A -0.1078(10) 0.806(2) 0.4038(8) 0.047(2) Uani d 0.411(16) A 2
    C C14A -0.1049(11) 0.639(3) 0.4527(9) 0.064(4) Uani d 0.411(16) A 2
    H H14D -0.089734 0.521865 0.430827 0.096 Uiso calc 0.411(16) A 2
    H H14E -0.161791 0.622925 0.465023 0.096 Uiso calc 0.411(16) A 2
    H H14F -0.061165 0.663229 0.493786 0.096 Uiso calc 0.411(16) A 2
    C C15A -0.1447(12) 0.976(3) 0.4372(10) 0.060(4) Uani d 0.411(16) A 2
    H H15D -0.111442 0.993369 0.483436 0.090 Uiso calc 0.411(16) A 2
    H H15E -0.205564 0.951393 0.438885 0.090 Uiso calc 0.411(16) A 2
    H H15F -0.140515 1.091388 0.410557 0.090 Uiso calc 0.411(16) A 2
    C C16A -0.1690(18) 0.764(4) 0.3356(10) 0.054(4) Uani d 0.411(16) A 2
    H H16D -0.149443 0.649419 0.315222 0.082 Uiso calc 0.411(16) A 2
    H H16E -0.168575 0.872598 0.304820 0.082 Uiso calc 0.411(16) A 2
    H H16F -0.228044 0.744424 0.343292 0.082 Uiso calc 0.411(16) A 2
    C C17 0.4581(3) 0.9933(5) 0.3329(2) 0.0223(8) Uani d 1 . .
    C C18 0.5120(3) 0.9167(6) 0.3926(2) 0.0260(9) Uani d 1 . .
    H H18A 0.493651 0.885965 0.433676 0.031 Uiso calc 1 . .
    C C19 0.5973(3) 0.8941(6) 0.3805(2) 0.0296(10) Uani d 1 . .
    H H19A 0.645737 0.845755 0.411777 0.035 Uiso calc 1 . .
    C C20 0.5972(3) 0.9570(6) 0.3133(2) 0.0285(10) Uani d 1 . .
    H H20A 0.645796 0.957145 0.291622 0.034 Uiso calc 1 . .
    C C21 0.5132(3) 1.0190(6) 0.2841(2) 0.0278(9) Uani d 1 . .
    H H21A 0.495721 1.069417 0.239598 0.033 Uiso calc 1 . .
    C C22 0.6534(9) 1.379(2) 0.3699(7) 0.032(3) Uani d 0.589(16) A 1
    H H22A 0.703759 1.368664 0.350567 0.038 Uiso calc 0.589(16) A 1
    C C23 0.5716(9) 1.446(2) 0.3365(6) 0.032(3) Uani d 0.589(16) A 1
    H H23A 0.557045 1.488513 0.290781 0.038 Uiso calc 0.589(16) A 1
    C C24 0.5144(8) 1.439(2) 0.3840(7) 0.030(3) Uani d 0.589(16) A 1
    H H24A 0.455170 1.476006 0.375409 0.036 Uiso calc 0.589(16) A 1
    C C25 0.5618(10) 1.366(3) 0.4457(7) 0.033(3) Uani d 0.589(16) A 1
    H H25A 0.540087 1.346345 0.486172 0.039 Uiso calc 0.589(16) A 1
    C C26 0.6475(9) 1.329(3) 0.4369(7) 0.030(3) Uani d 0.589(16) A 1
    H H26A 0.693122 1.278396 0.470414 0.036 Uiso calc 0.589(16) A 1
    C C22A 0.6328(12) 1.405(3) 0.3552(10) 0.032(4) Uani d 0.411(16) A 2
    H H22B 0.670190 1.410304 0.323393 0.038 Uiso calc 0.411(16) A 2
    C C23A 0.5445(12) 1.458(3) 0.3431(9) 0.028(4) Uani d 0.411(16) A 2
    H H23B 0.512555 1.507323 0.301608 0.034 Uiso calc 0.411(16) A 2
    C C24A 0.5115(12) 1.425(3) 0.4027(10) 0.028(4) Uani d 0.411(16) A 2
    H H24B 0.453618 1.446702 0.408183 0.034 Uiso calc 0.411(16) A 2
    C C25A 0.5806(15) 1.354(4) 0.4528(10) 0.030(4) Uani d 0.411(16) A 2
    H H25B 0.577286 1.320987 0.498091 0.036 Uiso calc 0.411(16) A 2
    C C26A 0.6554(13) 1.342(4) 0.4233(11) 0.034(5) Uani d 0.411(16) A 2
    H H26B 0.711089 1.299459 0.445504 0.041 Uiso calc 0.411(16) A 2
loop_
    _atom_site_aniso_label
    _atom_site_aniso_U_11
    _atom_site_aniso_U_22
    _atom_site_aniso_U_33
    _atom_site_aniso_U_12
    _atom_site_aniso_U_13
    _atom_site_aniso_U_23
    Fe1 0.0254(3) 0.0215(3) 0.0259(3) -0.0029(3) 0.0025(2) -0.0012(3)
    O1 0.0284(16) 0.0264(16) 0.0220(14) 0.0004(13) 0.0004(12) 0.0042(12)
    O2 0.0298(16) 0.0207(15) 0.0187(14) 0.0008(12) 0.0021(12) 0.0002(12)
    N1 0.0201(17) 0.0241(18) 0.0181(16) -0.0013(14) 0.0024(13) 0.0002(14)
    C1 0.022(2) 0.022(2) 0.0202(19) -0.0008(16) 0.0061(16) 0.0003(17)
    C2 0.027(2) 0.0162(19) 0.023(2) -0.0048(16) 0.0068(17) -0.0007(16)
    C3 0.029(2) 0.018(2) 0.0205(19) -0.0003(17) 0.0079(17) 0.0041(16)
    C4 0.027(2) 0.0181(19) 0.023(2) -0.0002(16) 0.0066(17) 0.0001(17)
    C5 0.028(2) 0.026(2) 0.021(2) -0.0026(18) 0.0048(17) -0.0021(17)
    C6 0.043(3) 0.028(2) 0.037(3) -0.004(2) 0.010(2) -0.008(2)
    C7 0.024(3) 0.034(4) 0.020(3) -0.003(3) 0.006(3) -0.007(3)
    C8 0.023(4) 0.042(5) 0.024(3) 0.001(3) 0.002(3) -0.006(4)
    C9 0.027(3) 0.048(5) 0.033(3) 0.002(3) 0.006(3) -0.008(4)
    C10 0.028(3) 0.055(5) 0.031(3) -0.004(3) 0.011(3) -0.010(4)
    C11 0.033(3) 0.049(5) 0.026(3) -0.006(3) 0.013(3) 0.001(4)
    C12 0.032(3) 0.039(3) 0.027(4) -0.004(3) 0.008(3) -0.003(3)
    C13 0.032(3) 0.068(5) 0.043(3) -0.010(3) 0.017(3) -0.014(4)
    C14 0.058(6) 0.094(8) 0.057(5) -0.012(6) 0.032(5) 0.002(5)
    C15 0.033(5) 0.075(6) 0.078(7) -0.011(4) 0.026(6) -0.019(6)
    C16 0.040(7) 0.083(8) 0.060(6) -0.024(6) 0.021(5) -0.023(6)
    C7A 0.025(4) 0.037(4) 0.020(4) -0.003(3) 0.005(3) -0.007(4)
    C8A 0.027(4) 0.042(5) 0.025(4) 0.000(4) 0.004(4) -0.006(4)
    C9A 0.026(4) 0.048(6) 0.031(4) 0.001(4) 0.004(3) -0.009(4)
    C10A 0.029(3) 0.053(5) 0.030(3) -0.006(3) 0.011(3) -0.008(4)
    C11A 0.031(4) 0.046(5) 0.028(4) -0.006(4) 0.011(4) -0.005(4)
    C12A 0.029(4) 0.041(4) 0.022(4) -0.005(4) 0.008(4) -0.003(3)
    C13A 0.032(4) 0.070(5) 0.044(4) -0.010(4) 0.017(3) -0.009(4)
    C14A 0.043(7) 0.089(9) 0.066(8) -0.019(7) 0.023(6) 0.010(7)
    C15A 0.040(7) 0.083(8) 0.063(8) -0.014(6) 0.026(6) -0.027(7)
    C16A 0.040(7) 0.069(9) 0.054(7) -0.006(7) 0.010(6) -0.019(7)
    C17 0.025(2) 0.0170(19) 0.024(2) -0.0027(16) 0.0038(17) -0.0063(17)
    C18 0.028(2) 0.022(2) 0.029(2) -0.0047(18) 0.0077(18) -0.0020(18)
    C19 0.031(2) 0.020(2) 0.036(2) -0.0020(18) 0.003(2) -0.0037(19)
    C20 0.025(2) 0.031(2) 0.030(2) -0.0003(18) 0.0077(18) -0.008(2)
    C21 0.030(2) 0.029(2) 0.023(2) -0.0045(19) 0.0033(18) -0.0045(19)
    C22 0.030(5) 0.030(6) 0.033(6) -0.006(4) 0.000(4) -0.001(4)
    C23 0.040(7) 0.021(5) 0.032(4) -0.008(5) 0.001(4) 0.002(4)
    C24 0.032(5) 0.022(6) 0.032(6) -0.005(4) -0.002(4) -0.002(5)
    C25 0.031(6) 0.033(7) 0.033(5) -0.006(5) 0.001(4) -0.010(5)
    C26 0.033(5) 0.023(5) 0.031(5) -0.008(4) -0.004(4) 0.002(5)
    C22A 0.027(8) 0.032(8) 0.037(8) -0.012(6) 0.004(6) -0.004(6)
    C23A 0.033(8) 0.014(6) 0.038(7) -0.004(6) 0.005(5) 0.007(5)
    C24A 0.033(6) 0.016(7) 0.035(8) -0.007(5) 0.005(6) 0.006(6)
    C25A 0.038(9) 0.022(7) 0.027(6) 0.004(7) -0.003(5) 0.000(6)
    C26A 0.030(6) 0.035(10) 0.034(8) -0.004(6) -0.002(5) -0.013(7)
_geom_special_details
;
 All esds (except the esd in the dihedral angle between two l.s. planes)
 are estimated using the full covariance matrix.  The cell esds are taken
 into account individually in the estimation of esds in distances, angles
 and torsion angles; correlations between esds in cell parameters are only
 used when they are defined by crystal symmetry.  An approximate (isotropic)
 treatment of cell esds is used for estimating esds involving l.s. planes.
;
loop_
    _geom_bond_atom_site_label_1
    _geom_bond_atom_site_label_2
    _geom_bond_site_symmetry_2
    _geom_bond_distance
    _geom_bond_publ_flag
    Fe1 C22A . 2.03(2) ?
    Fe1 C23 . 2.030(14) ?
    Fe1 C21 . 2.031(4) ?
    Fe1 C24 . 2.034(14) ?
    Fe1 C20 . 2.039(4) ?
    Fe1 C22 . 2.047(15) ?
    Fe1 C25 . 2.05(2) ?
    Fe1 C26A . 2.05(3) ?
    Fe1 C26 . 2.050(19) ?
    Fe1 C19 . 2.052(4) ?
    Fe1 C18 . 2.053(4) ?
    Fe1 C23A . 2.056(19) ?
    O1 C4 . 1.236(5) ?
    O2 C1 . 1.411(5) ?
    O2 H1O2 . 0.80(4) ?
    N1 C4 . 1.366(5) ?
    N1 C7 . 1.422(9) ?
    N1 C7A . 1.433(12) ?
    N1 C1 . 1.485(5) ?
    C1 C5 . 1.523(5) ?
    C1 C2 . 1.537(5) ?
    C2 C3 . 1.336(5) ?
    C2 C17 . 1.447(5) ?
    C3 C4 . 1.455(6) ?
    C3 H3A . 0.9500 ?
    C5 C6 . 1.525(6) ?
    C5 H5A . 0.9900 ?
    C5 H5B . 0.9900 ?
    C6 H6A . 0.9800 ?
    C6 H6B . 0.9800 ?
    C6 H6C . 0.9800 ?
    C7 C12 . 1.389(10) ?
    C7 C8 . 1.390(10) ?
    C8 C9 . 1.385(10) ?
    C8 H8A . 0.9500 ?
    C9 C10 . 1.393(10) ?
    C9 H9A . 0.9500 ?
    C10 C11 . 1.384(9) ?
    C10 C13 . 1.539(10) ?
    C11 C12 . 1.397(10) ?
    C11 H11A . 0.9500 ?
    C12 H12A . 0.9500 ?
    C13 C15 . 1.525(10) ?
    C13 C14 . 1.530(11) ?
    C13 C16 . 1.544(11) ?
    C14 H14A . 0.9800 ?
    C14 H14B . 0.9800 ?
    C14 H14C . 0.9800 ?
    C15 H15A . 0.9800 ?
    C15 H15B . 0.9800 ?
    C15 H15C . 0.9800 ?
    C16 H16A . 0.9800 ?
    C16 H16B . 0.9800 ?
    C16 H16C . 0.9800 ?
    C7A C8A . 1.392(12) ?
    C7A C12A . 1.395(12) ?
    C8A C9A . 1.388(12) ?
    C8A H8B . 0.9500 ?
    C9A C10A . 1.396(12) ?
    C9A H9B . 0.9500 ?
    C10A C11A . 1.387(11) ?
    C10A C13A . 1.539(12) ?
    C11A C12A . 1.399(12) ?
    C11A H11B . 0.9500 ?
    C12A H12B . 0.9500 ?
    C13A C14A . 1.525(12) ?
    C13A C15A . 1.536(13) ?
    C13A C16A . 1.541(13) ?
    C14A H14D . 0.9800 ?
    C14A H14E . 0.9800 ?
    C14A H14F . 0.9800 ?
    C15A H15D . 0.9800 ?
    C15A H15E . 0.9800 ?
    C15A H15F . 0.9800 ?
    C16A H16D . 0.9800 ?
    C16A H16E . 0.9800 ?
    C16A H16F . 0.9800 ?
    C17 C18 . 1.431(6) ?
    C17 C21 . 1.441(6) ?
    C18 C19 . 1.417(6) ?
    C18 H18A . 0.9500 ?
    C19 C20 . 1.420(6) ?
    C19 H19A . 0.9500 ?
    C20 C21 . 1.405(6) ?
    C20 H20A . 0.9500 ?
    C21 H21A . 0.9500 ?
    C22 C26 . 1.411(10) ?
    C22 C23 . 1.411(10) ?
    C22 H22A . 0.9500 ?
    C23 C24 . 1.433(10) ?
    C23 H23A . 0.9500 ?
    C24 C25 . 1.411(10) ?
    C24 H24A . 0.9500 ?
    C25 C26 . 1.418(10) ?
    C25 H25A . 0.9500 ?
    C26 H26A . 0.9500 ?
    C22A C23A . 1.411(12) ?
    C22A C26A . 1.414(12) ?
    C22A H22B . 0.9500 ?
    C23A C24A . 1.413(12) ?
    C23A H23B . 0.9500 ?
    C24A C25A . 1.419(12) ?
    C24A H24B . 0.9500 ?
    C25A C26A . 1.419(12) ?
    C25A H25B . 0.9500 ?
    C26A H26B . 0.9500 ?
loop_
    _geom_angle_atom_site_label_1
    _geom_angle_atom_site_label_2
    _geom_angle_atom_site_label_3
    _geom_angle_site_symmetry_1
    _geom_angle_site_symmetry_3
    _geom_angle
    _geom_angle_publ_flag
    C22A Fe1 C21 . . 116.1(6) ?
    C23 Fe1 C21 . . 106.2(4) ?
    C23 Fe1 C24 . . 41.3(4) ?
    C21 Fe1 C24 . . 122.3(4) ?
    C22A Fe1 C20 . . 107.2(5) ?
    C23 Fe1 C20 . . 118.4(4) ?
    C21 Fe1 C20 . . 40.40(17) ?
    C24 Fe1 C20 . . 155.8(4) ?
    C23 Fe1 C22 . . 40.5(3) ?
    C21 Fe1 C22 . . 121.9(4) ?
    C24 Fe1 C22 . . 68.5(4) ?
    C20 Fe1 C22 . . 104.5(4) ?
    C23 Fe1 C25 . . 68.6(5) ?
    C21 Fe1 C25 . . 159.0(4) ?
    C24 Fe1 C25 . . 40.4(4) ?
    C20 Fe1 C25 . . 160.3(4) ?
    C22 Fe1 C25 . . 68.1(5) ?
    C22A Fe1 C26A . . 40.6(5) ?
    C21 Fe1 C26A . . 149.9(6) ?
    C20 Fe1 C26A . . 117.7(7) ?
    C23 Fe1 C26 . . 68.1(5) ?
    C21 Fe1 C26 . . 158.2(4) ?
    C24 Fe1 C26 . . 68.2(5) ?
    C20 Fe1 C26 . . 122.2(5) ?
    C22 Fe1 C26 . . 40.3(3) ?
    C25 Fe1 C26 . . 40.5(4) ?
    C22A Fe1 C19 . . 128.6(6) ?
    C23 Fe1 C19 . . 153.5(4) ?
    C21 Fe1 C19 . . 68.37(18) ?
    C24 Fe1 C19 . . 163.2(4) ?
    C20 Fe1 C19 . . 40.62(17) ?
    C22 Fe1 C19 . . 118.8(4) ?
    C25 Fe1 C19 . . 125.5(5) ?
    C26A Fe1 C19 . . 109.0(7) ?
    C26 Fe1 C19 . . 106.8(5) ?
    C22A Fe1 C18 . . 167.5(6) ?
    C23 Fe1 C18 . . 163.8(4) ?
    C21 Fe1 C18 . . 68.44(17) ?
    C24 Fe1 C18 . . 127.6(4) ?
    C20 Fe1 C18 . . 68.05(18) ?
    C22 Fe1 C18 . . 155.4(4) ?
    C25 Fe1 C18 . . 110.7(5) ?
    C26A Fe1 C18 . . 130.2(6) ?
    C26 Fe1 C18 . . 122.5(4) ?
    C19 Fe1 C18 . . 40.39(17) ?
    C22A Fe1 C23A . . 40.4(4) ?
    C21 Fe1 C23A . . 107.7(5) ?
    C20 Fe1 C23A . . 128.3(6) ?
    C26A Fe1 C23A . . 67.5(7) ?
    C19 Fe1 C23A . . 166.7(6) ?
    C18 Fe1 C23A . . 151.5(5) ?
    C1 O2 H1O2 . . 113(3) ?
    C4 N1 C7 . . 123.5(10) ?
    C4 N1 C7A . . 123.6(14) ?
    C4 N1 C1 . . 111.6(3) ?
    C7 N1 C1 . . 124.8(10) ?
    C7A N1 C1 . . 124.7(14) ?
    O2 C1 N1 . . 112.2(3) ?
    O2 C1 C5 . . 107.0(3) ?
    N1 C1 C5 . . 110.5(3) ?
    O2 C1 C2 . . 111.1(3) ?
    N1 C1 C2 . . 101.1(3) ?
    C5 C1 C2 . . 115.0(3) ?
    C3 C2 C17 . . 127.6(4) ?
    C3 C2 C1 . . 109.3(4) ?
    C17 C2 C1 . . 122.6(3) ?
    C2 C3 C4 . . 110.7(4) ?
    C2 C3 H3A . . 124.6 ?
    C4 C3 H3A . . 124.6 ?
    O1 C4 N1 . . 125.2(4) ?
    O1 C4 C3 . . 127.5(4) ?
    N1 C4 C3 . . 107.3(3) ?
    C1 C5 C6 . . 114.2(3) ?
    C1 C5 H5A . . 108.7 ?
    C6 C5 H5A . . 108.7 ?
    C1 C5 H5B . . 108.7 ?
    C6 C5 H5B . . 108.7 ?
    H5A C5 H5B . . 107.6 ?
    C5 C6 H6A . . 109.5 ?
    C5 C6 H6B . . 109.5 ?
    H6A C6 H6B . . 109.5 ?
    C5 C6 H6C . . 109.5 ?
    H6A C6 H6C . . 109.5 ?
    H6B C6 H6C . . 109.5 ?
    C12 C7 C8 . . 119.6(9) ?
    C12 C7 N1 . . 122.5(14) ?
    C8 C7 N1 . . 117.9(14) ?
    C9 C8 C7 . . 119.3(9) ?
    C9 C8 H8A . . 120.3 ?
    C7 C8 H8A . . 120.3 ?
    C8 C9 C10 . . 122.3(9) ?
    C8 C9 H9A . . 118.9 ?
    C10 C9 H9A . . 118.9 ?
    C11 C10 C9 . . 117.4(8) ?
    C11 C10 C13 . . 119.7(9) ?
    C9 C10 C13 . . 122.9(8) ?
    C10 C11 C12 . . 121.4(10) ?
    C10 C11 H11A . . 119.3 ?
    C12 C11 H11A . . 119.3 ?
    C7 C12 C11 . . 119.9(10) ?
    C7 C12 H12A . . 120.1 ?
    C11 C12 H12A . . 120.1 ?
    C15 C13 C14 . . 108.8(9) ?
    C15 C13 C10 . . 110.7(8) ?
    C14 C13 C10 . . 111.4(8) ?
    C15 C13 C16 . . 109.3(10) ?
    C14 C13 C16 . . 109.1(10) ?
    C10 C13 C16 . . 107.4(9) ?
    C13 C14 H14A . . 109.5 ?
    C13 C14 H14B . . 109.5 ?
    H14A C14 H14B . . 109.5 ?
    C13 C14 H14C . . 109.5 ?
    H14A C14 H14C . . 109.5 ?
    H14B C14 H14C . . 109.5 ?
    C13 C15 H15A . . 109.5 ?
    C13 C15 H15B . . 109.5 ?
    H15A C15 H15B . . 109.5 ?
    C13 C15 H15C . . 109.5 ?
    H15A C15 H15C . . 109.5 ?
    H15B C15 H15C . . 109.5 ?
    C13 C16 H16A . . 109.5 ?
    C13 C16 H16B . . 109.5 ?
    H16A C16 H16B . . 109.5 ?
    C13 C16 H16C . . 109.5 ?
    H16A C16 H16C . . 109.5 ?
    H16B C16 H16C . . 109.5 ?
    C8A C7A C12A . . 118.2(12) ?
    C8A C7A N1 . . 123(2) ?
    C12A C7A N1 . . 119(2) ?
    C9A C8A C7A . . 121.3(13) ?
    C9A C8A H8B . . 119.4 ?
    C7A C8A H8B . . 119.4 ?
    C8A C9A C10A . . 121.2(12) ?
    C8A C9A H9B . . 119.4 ?
    C10A C9A H9B . . 119.4 ?
    C11A C10A C9A . . 117.1(11) ?
    C11A C10A C13A . . 124.7(11) ?
    C9A C10A C13A . . 117.8(11) ?
    C10A C11A C12A . . 122.3(13) ?
    C10A C11A H11B . . 118.8 ?
    C12A C11A H11B . . 118.8 ?
    C7A C12A C11A . . 119.6(13) ?
    C7A C12A H12B . . 120.2 ?
    C11A C12A H12B . . 120.2 ?
    C14A C13A C15A . . 106.5(12) ?
    C14A C13A C10A . . 112.4(11) ?
    C15A C13A C10A . . 109.7(11) ?
    C14A C13A C16A . . 111.2(13) ?
    C15A C13A C16A . . 108.1(13) ?
    C10A C13A C16A . . 108.9(14) ?
    C13A C14A H14D . . 109.5 ?
    C13A C14A H14E . . 109.5 ?
    H14D C14A H14E . . 109.5 ?
    C13A C14A H14F . . 109.5 ?
    H14D C14A H14F . . 109.5 ?
    H14E C14A H14F . . 109.5 ?
    C13A C15A H15D . . 109.5 ?
    C13A C15A H15E . . 109.5 ?
    H15D C15A H15E . . 109.5 ?
    C13A C15A H15F . . 109.5 ?
    H15D C15A H15F . . 109.5 ?
    H15E C15A H15F . . 109.5 ?
    C13A C16A H16D . . 109.5 ?
    C13A C16A H16E . . 109.5 ?
    H16D C16A H16E . . 109.5 ?
    C13A C16A H16F . . 109.5 ?
    H16D C16A H16F . . 109.5 ?
    H16E C16A H16F . . 109.5 ?
    C18 C17 C21 . . 106.2(4) ?
    C18 C17 C2 . . 128.5(4) ?
    C21 C17 C2 . . 125.0(4) ?
    C18 C17 Fe1 . . 69.3(2) ?
    C21 C17 Fe1 . . 68.2(2) ?
    C2 C17 Fe1 . . 132.0(3) ?
    C19 C18 C17 . . 109.0(4) ?
    C19 C18 Fe1 . . 69.8(2) ?
    C17 C18 Fe1 . . 70.0(2) ?
    C19 C18 H18A . . 125.5 ?
    C17 C18 H18A . . 125.5 ?
    Fe1 C18 H18A . . 126.3 ?
    C18 C19 C20 . . 107.6(4) ?
    C18 C19 Fe1 . . 69.8(2) ?
    C20 C19 Fe1 . . 69.2(2) ?
    C18 C19 H19A . . 126.2 ?
    C20 C19 H19A . . 126.2 ?
    Fe1 C19 H19A . . 126.4 ?
    C21 C20 C19 . . 108.6(4) ?
    C21 C20 Fe1 . . 69.5(2) ?
    C19 C20 Fe1 . . 70.2(2) ?
    C21 C20 H20A . . 125.7 ?
    C19 C20 H20A . . 125.7 ?
    Fe1 C20 H20A . . 126.2 ?
    C20 C21 C17 . . 108.6(4) ?
    C20 C21 Fe1 . . 70.1(2) ?
    C17 C21 Fe1 . . 70.6(2) ?
    C20 C21 H21A . . 125.7 ?
    C17 C21 H21A . . 125.7 ?
    Fe1 C21 H21A . . 125.2 ?
    C26 C22 C23 . . 108.2(9) ?
    C26 C22 Fe1 . . 70.0(9) ?
    C23 C22 Fe1 . . 69.1(7) ?
    C26 C22 H22A . . 125.9 ?
    C23 C22 H22A . . 125.9 ?
    Fe1 C22 H22A . . 126.6 ?
    C22 C23 C24 . . 107.7(8) ?
    C22 C23 Fe1 . . 70.4(7) ?
    C24 C23 Fe1 . . 69.5(6) ?
    C22 C23 H23A . . 126.1 ?
    C24 C23 H23A . . 126.1 ?
    Fe1 C23 H23A . . 125.6 ?
    C25 C24 C23 . . 107.7(9) ?
    C25 C24 Fe1 . . 70.3(10) ?
    C23 C24 Fe1 . . 69.2(7) ?
    C25 C24 H24A . . 126.1 ?
    C23 C24 H24A . . 126.1 ?
    Fe1 C24 H24A . . 125.9 ?
    C24 C25 C26 . . 108.1(9) ?
    C24 C25 Fe1 . . 69.3(9) ?
    C26 C25 Fe1 . . 69.9(10) ?
    C24 C25 H25A . . 126.0 ?
    C26 C25 H25A . . 126.0 ?
    Fe1 C25 H25A . . 126.5 ?
    C22 C26 C25 . . 108.3(9) ?
    C22 C26 Fe1 . . 69.7(9) ?
    C25 C26 Fe1 . . 69.6(10) ?
    C22 C26 H26A . . 125.9 ?
    C25 C26 H26A . . 125.9 ?
    Fe1 C26 H26A . . 126.3 ?
    C23A C22A C26A . . 107.6(11) ?
    C23A C22A Fe1 . . 70.9(10) ?
    C26A C22A Fe1 . . 70.5(14) ?
    C23A C22A H22B . . 126.2 ?
    C26A C22A H22B . . 126.2 ?
    Fe1 C22A H22B . . 124.1 ?
    C22A C23A C24A . . 108.8(11) ?
    C22A C23A Fe1 . . 68.7(10) ?
    C24A C23A Fe1 . . 71.2(10) ?
    C22A C23A H23B . . 125.6 ?
    C24A C23A H23B . . 125.6 ?
    Fe1 C23A H23B . . 126.1 ?
    C23A C24A C25A . . 107.5(11) ?
    C23A C24A Fe1 . . 68.9(10) ?
    C25A C24A Fe1 . . 70.0(14) ?
    C23A C24A H24B . . 126.3 ?
    C25A C24A H24B . . 126.3 ?
    Fe1 C24A H24B . . 126.4 ?
    C24A C25A C26A . . 107.9(11) ?
    C24A C25A Fe1 . . 70.2(13) ?
    C26A C25A Fe1 . . 68.6(15) ?
    C24A C25A H25B . . 126.0 ?
    C26A C25A H25B . . 126.0 ?
    Fe1 C25A H25B . . 126.7 ?
    C22A C26A C25A . . 108.1(11) ?
    C22A C26A Fe1 . . 68.9(13) ?
    C25A C26A Fe1 . . 71.2(15) ?
    C22A C26A H26B . . 125.9 ?
    C25A C26A H26B . . 125.9 ?
    Fe1 C26A H26B . . 125.5 ?
loop_
    _geom_hbond_atom_site_label_D
    _geom_hbond_atom_site_label_H
    _geom_hbond_atom_site_label_A
    _geom_hbond_site_symmetry_A
    _geom_hbond_distance_DH
    _geom_hbond_distance_HA
    _geom_hbond_distance_DA
    _geom_hbond_angle_DHA
    _geom_hbond_publ_flag
    O2 H1O2 O1 2_545 0.80(4) 1.91(5) 2.699(4) 166(5) yes
_shelx_space_group_comment
;
The symmetry employed for this shelxl refinement is uniquely defined
by the following loop, which should always be used as a source of
symmetry information in preference to the above space-group names.
They are only intended as comments.
;
_shelx_estimated_absorpt_T_min     0.941
_shelx_estimated_absorpt_T_max     0.962
_shelx_hkl_file
;
   0   0   5   -0.90    1.80
   0   0  -5   -1.60    3.10
   0   0   6   53.40    2.40
   0   0  -6   56.10    2.50
   0   0   7    2.10    3.10
   0   0   8  570.60   14.10
   0   0  -8  576.30   14.40
   0   0   9    5.70    3.30
   0   0  -9    0.10    2.60
   0   0  10   53.00    2.70
   0   0 -10   43.50    2.90
   0   0  11   -1.30    1.60
   0   0 -11   -3.30    2.80
   0   0  12   88.10    3.40
   0   0 -12   91.10    3.90
   0   0  13    1.50    2.10
   0   0 -13    1.20    2.50
   0   0  14   -2.30    2.40
   0   0 -14   -2.30    2.20
   0   0  15   -1.20    1.80
   0   0 -15    6.80    2.60
   0   0  16   16.40    2.70
   0   0 -16   27.80    2.80
   0   0  17    1.60    3.30
   0   0 -17   -2.10    2.70
   0   0 -18   26.60    3.20
   0   0 -19   -3.80    2.80
   0   0 -20   58.60    4.00
   0   0 -21    2.40    2.50
   0   0 -22   23.20    5.40
   0   0 -23   -3.60    3.50
   0   0 -24    0.10    5.50
   0   0 -25   16.70    5.80
   0   1 -25   -5.60    4.40
   0   1 -24   30.00    3.90
   0   1 -23    6.00    3.30
   0   1 -22   44.50    5.40
   0   1 -21    8.70    4.60
   0   1 -20   67.60    5.30
   0  -1  20   85.10    5.60
   0   1 -19   54.10    4.60
   0  -1  19   59.50    3.30
   0   1 -18  187.70    9.20
   0  -1  18  169.70    5.20
   0   1 -17   78.80    5.10
   0  -1  17   81.80    3.50
   0   1 -16  199.40    8.50
   0  -1  16  171.90    5.60
   0   1 -15    6.70    4.10
   0  -1  15    3.20    3.10
   0   1 -14  168.20    8.00
   0  -1  14  173.30    5.50
   0   1 -13   17.20    4.20
   0  -1  13   13.90    2.40
   0   1 -12  606.20   20.80
   0  -1  12  594.00   14.90
   0   1 -11   -2.70    2.00
   0  -1  11   -5.00    2.90
   0   1 -10    7.60    2.00
   0  -1  10   14.80    1.80
   0   1  -9    2.80    2.20
   0  -1   9    2.90    2.10
   0   1  -8  491.20   16.90
   0  -1   8  489.40   10.00
   0   1  -7  277.70   10.20
   0  -1   7  292.80    6.60
   0   1  -6    8.60    2.70
   0  -1   6    7.80    1.50
   0   1  -5   23.90    1.90
   0  -1   5   29.50    1.90
   0   1  -4   20.00    1.90
   0  -1   4   20.80    1.50
   0   1  -3 3526.80  112.00
   0  -1   3 3637.30   65.50
   0  -1   2   51.40    2.20
   0  -1   1 2146.80   66.00
   0   1   3 3682.40  116.40
   0  -1  -3 3667.00  115.90
   0   1   4   15.70    3.20
   0  -1  -4   11.30    3.50
   0   1   5   25.90    4.00
   0  -1  -5   14.10    2.60
   0   1   6   16.10    3.20
   0  -1  -6    7.60    4.30
   0   1   7  301.50   12.20
   0  -1  -7  271.90   11.20
   0   1   8  515.80   18.80
   0  -1  -8  533.30   20.10
   0   1   9   -5.50    3.20
   0  -1  -9   16.20    3.40
   0   1  10   28.40    4.40
   0  -1 -10   20.00    5.30
   0   1  11   -0.50    3.50
   0  -1 -11    8.50    3.40
   0   1  12  593.10   21.70
   0  -1 -12  585.40   21.30
   0   1  13    8.30    2.80
   0  -1 -13    2.60    3.80
   0   1  14  191.10    8.80
   0  -1 -14  160.70    5.60
   0   1  15    2.20    3.90
   0  -1 -15    0.00    2.40
   0   1  16  174.70    9.80
   0  -1 -16  184.00    6.20
   0  -1 -17   83.00    4.20
   0  -1 -18  167.80    6.30
   0  -1 -19   56.40    3.90
   0  -1 -21   -1.20    2.40
   0  -1 -22   16.80    3.10
   0  -1 -23   14.90    4.60
   0  -1 -24   57.80    6.40
   0  -1 -25   -3.40    4.00
   0   2 -24    1.30    3.20
   0   2 -23   -6.00    2.80
   0   2 -22    2.50    3.80
   0   2 -21   97.80    5.40
   0   2 -20   -0.80    2.90
   0  -2  20    8.10    3.40
   0   2 -19    4.80    2.80
   0  -2  19   -1.10    2.00
   0   2 -18   56.20    3.90
   0  -2  18   52.30    2.90
   0   2 -17  106.10    4.70
   0  -2  17  105.10    3.90
   0   2 -16    1.00    3.10
   0  -2  16    7.80    1.80
   0   2 -15   28.40    2.60
   0  -2  15   31.50    2.20
   0   2 -14    2.20    2.70
   0  -2  14    4.00    2.00
   0   2 -13  221.40    6.60
   0  -2  13  223.10    4.90
   0   2 -12  112.00    4.10
   0  -2  12  109.30    2.90
   0   2 -11   47.00    2.80
   0  -2  11   54.20    2.10
   0   2 -10   76.70    3.20
   0  -2  10   83.00    2.50
   0   2  -9  338.60    9.10
   0  -2   9  366.50    6.90
   0   2  -8  264.20    7.00
   0  -2   8  241.00    4.80
   0   2  -7   43.30    2.50
   0  -2   7   40.40    1.90
   0   2  -6  446.00    9.20
   0  -2   6  438.40    7.80
   0   2  -5   -3.00    1.50
   0  -2   5    2.30    1.30
   0   2  -4  238.50    6.40
   0  -2   4  264.90    5.60
   0   2  -3 1306.30   43.40
   0  -2   3 1273.40   20.20
   0   2  -2 1828.70   59.30
   0  -2   2 1866.60   41.30
   0   2  -1   58.30    2.30
   0  -2   1   51.10    2.60
   0   2   0  637.10   21.10
   0  -2   0  623.90   21.00
   0   2   1   47.60    3.30
   0  -2  -1   51.20    3.80
   0   2   2 1843.20   58.70
   0  -2  -2 1834.60   41.70
   0   2   3 1312.80   43.20
   0  -2  -3 1286.20   29.60
   0   2   4  257.90    9.30
   0  -2  -4  240.30    6.30
   0   2   5    3.20    2.80
   0  -2  -5   -1.50    1.40
   0   2   6  433.60   14.90
   0  -2  -6  444.30   15.70
   0   2   7   28.70    4.30
   0  -2  -7   44.90    5.50
   0   2   8  244.00    9.80
   0  -2  -8  237.30   11.00
   0   2   9  356.90   13.50
   0  -2  -9  341.90   13.50
   0   2  10   99.30    6.40
   0  -2 -10   77.00    5.70
   0   2  11   49.10    4.00
   0  -2 -11   47.30    5.30
   0   2  12  106.80    6.50
   0  -2 -12  120.50    7.90
   0   2  13  227.40    9.30
   0  -2 -13  209.30    9.00
   0   2  14    0.60    3.90
   0  -2 -15   24.50    4.70
   0  -2 -16    5.50    4.70
   0  -2 -17  118.90    8.30
   0  -2 -18   45.80    3.60
   0  -2 -20    6.70    2.50
   0  -2 -21  103.60    8.50
   0  -2 -22   -3.70    4.50
   0  -2 -23  -15.70    5.90
   0  -2 -24   -6.20    6.20
   0   3 -23    1.10    3.60
   0   3 -22   13.70    3.10
   0   3 -21   -2.40    2.60
   0   3 -20   -4.50    2.70
   0  -3  20   12.40    2.60
   0   3 -19   14.10    2.90
   0  -3  19   13.50    2.60
   0   3 -18   -0.30    2.20
   0  -3  18   11.60    2.60
   0   3 -17   -3.60    2.30
   0  -3  17    5.00    1.80
   0   3 -16   39.20    3.60
   0  -3  16   27.70    1.80
   0   3 -15   85.80    3.70
   0  -3  15   81.00    3.20
   0   3 -14   76.20    3.80
   0  -3  14   97.90    3.20
   0   3 -13  120.60    4.50
   0  -3  13  112.90    3.00
   0   3 -12    4.40    1.80
   0  -3  12   -3.90    2.20
   0   3 -11   88.30    3.40
   0  -3  11   94.60    2.70
   0   3 -10   55.00    2.70
   0  -3  10   50.40    1.90
   0   3  -9  564.00   13.70
   0  -3   9  583.30   10.40
   0   3  -8    8.50    1.80
   0  -3   8    9.80    1.40
   0   3  -7  360.40    8.80
   0  -3   7  366.50    6.80
   0   3  -6    0.80    1.40
   0  -3   6    1.70    1.20
   0   3  -5  860.00   30.80
   0  -3   5  857.30   12.90
   0   3  -4   33.20    5.40
   0  -3   4   29.00    1.30
   0   3  -3   27.60    4.50
   0  -3   3   33.00    1.80
   0   3  -2  140.30    7.30
   0  -3   2  148.80    3.40
   0   3  -1    6.60    2.30
   0   3   0   -7.20    2.30
   0  -3   0   -1.70    1.90
   0   3   1   13.30    2.50
   0  -3  -1   10.30    1.80
   0   3   2  153.60    6.30
   0  -3  -2  145.90    4.70
   0   3   3   25.90    3.10
   0  -3  -3   30.40    2.10
   0   3   4   28.20    3.60
   0  -3  -4   30.70    2.40
   0   3   5  880.70   29.80
   0  -3  -5  849.20   20.20
   0   3   6    3.90    2.50
   0  -3  -6    1.10    1.60
   0   3   7  359.40   15.10
   0  -3  -7  375.30   14.00
   0   3   8    1.90    2.60
   0  -3  -8   -0.90    4.50
   0   3   9  556.90   22.30
   0  -3  -9  568.00   19.70
   0   3  10   58.80    3.40
   0  -3 -10   35.30    5.30
   0   3  11  102.60    5.90
   0  -3 -11   98.80    7.50
   0   3  12   -3.20    2.50
   0  -3 -12   -2.00    6.20
   0   3  13  113.80    6.90
   0  -3 -13  105.80    7.10
   0  -3 -14   78.90    6.80
   0  -3 -15  104.40    7.50
   0  -3 -16    9.00    5.50
   0  -3 -17    1.30    4.90
   0  -3 -18   37.30    6.40
   0  -3 -19    6.80    4.60
   0  -3 -20   18.10    6.80
   0  -3 -21  -10.20    6.10
   0  -3 -22   22.50    7.40
   0  -3 -23   29.40    6.50
   0  -3 -24    9.10    4.50
   0  -4  20    9.70    4.10
   0  -4  18  -14.10    5.70
   0   4 -17  115.10    5.90
   0  -4  17  108.90    4.50
   0   4 -16   48.00    3.70
   0  -4  16   51.90    3.20
   0   4 -15   25.50    2.60
   0  -4  15   15.80    2.30
   0   4 -14   25.90    2.60
   0  -4  14   19.60    2.30
   0   4 -13  170.60    6.90
   0  -4  13  184.70    4.90
   0   4 -12  137.40    5.50
   0  -4  12  134.20    3.60
   0   4 -11   52.90    3.00
   0  -4  11   62.40    2.50
   0   4 -10   15.80    1.70
   0  -4  10   23.20    1.60
   0   4  -9  347.60    9.00
   0  -4   9  363.30    7.10
   0   4  -8   89.60    6.70
   0  -4   8   83.20    2.00
   0   4  -7  -10.70    5.10
   0  -4   7   -0.40    0.80
   0   4  -6  118.20    7.30
   0  -4   6  115.90    2.60
   0   4  -5 1254.30   42.90
   0  -4   5 1217.20   20.10
   0   4  -4   -0.20    2.90
   0  -4   4    4.70    1.40
   0   4  -3  182.50    8.70
   0  -4   3  186.90    4.20
   0   4  -2   89.80    5.50
   0  -4   2   94.40    2.60
   0   4  -1   11.20    2.40
   0  -4   1   15.50    1.90
   0   4   0    8.00    2.20
   0  -4   0   11.40    3.40
   0   4   1   30.70    3.00
   0  -4  -1   22.40    2.60
   0   4   2   73.40    4.00
   0  -4  -2   88.10    3.50
   0   4   3  169.80    7.10
   0  -4  -3  169.60    5.40
   0   4   4    2.60    3.30
   0  -4  -4    6.40    2.00
   0   4   5 1276.30   43.00
   0  -4  -5 1250.30   29.20
   0   4   6  111.50    6.20
   0  -4  -6  106.10    3.70
   0   4   7    3.90    2.50
   0  -4  -7    1.60    1.30
   0   4   8   90.60    5.10
   0  -4  -8   78.70    6.00
   0   4   9  322.40   13.40
   0  -4  -9  345.30   14.00
   0   4  10   15.50    3.80
   0  -4 -10   28.30    4.80
   0   4  11   48.50    4.50
   0  -4 -11   76.80    5.20
   0  -4 -12  128.90    8.30
   0  -4 -13  190.00    8.40
   0  -4 -14    9.80    5.60
   0  -4 -15   19.80    6.50
   0  -4 -16   32.60    5.30
   0  -4 -17  123.60    9.30
   0  -4 -18   -0.60    4.20
   0  -4 -19   21.30    6.40
   0  -4 -21   29.20    5.20
   0  -4 -22    4.20    5.60
   0  -5  20   -1.40    5.50
   0  -5  19    5.90    4.00
   0  -5  18   -5.10    5.40
   0  -5  16   20.40    5.30
   0  -5  15    7.90    1.50
   0  -5  14  115.80    3.10
   0  -5  13    9.50    1.20
   0  -5  12    6.70    1.20
   0  -5  11   38.30    1.30
   0   5 -10   46.30    5.30
   0  -5  10   50.60    1.40
   0   5  -9   49.30    6.20
   0  -5   9   24.00    0.90
   0   5  -8   20.30    5.60
   0  -5   8   20.10    1.20
   0   5  -7   80.40    7.30
   0  -5   7   90.80    2.10
   0   5  -6  106.60    7.80
   0  -5   6  121.70    2.60
   0   5  -5   -6.10    5.30
   0  -5   5    1.70    1.30
   0   5  -4   -2.10    5.20
   0  -5   4    4.30    1.00
   0   5  -3  368.70   15.30
   0  -5   3  371.50    7.10
   0   5  -2  290.30   12.40
   0  -5   2  286.40    6.40
   0   5  -1  103.00    3.90
   0  -5   1  101.40    4.00
   0   5   0    2.50    2.00
   0  -5   0   -0.50    2.00
   0   5   1  108.50    4.00
   0  -5  -1   93.30    4.00
   0   5   2  274.80   10.90
   0  -5  -2  260.80    7.40
   0   5   3  402.90   16.50
   0  -5  -3  395.60   10.50
   0   5   4   -2.60    2.70
   0  -5  -4   -4.00    2.20
   0   5   5   -0.40    1.90
   0  -5  -5    6.30    2.10
   0   5   6  117.10    6.40
   0  -5  -6  122.00    4.60
   0   5   7   86.60    5.60
   0  -5  -7   89.80    3.70
   0   5   8   27.40    3.90
   0  -5  -8   14.40    4.80
   0   5   9   11.10    4.00
   0  -5  -9   39.60    5.10
   0  -5 -10   53.60    6.40
   0  -5 -11   34.90    4.60
   0  -5 -12    8.40    6.30
   0  -5 -13   31.90    6.10
   0  -5 -14  108.60    8.10
   0  -5 -15   -2.30    5.50
   0  -5 -16   49.80    6.80
   0  -5 -18    8.50    4.20
   0  -5 -19    4.70    6.70
   0  -5 -20    4.30    6.00
   0  -6  19   -1.10    5.50
   0  -6  18   46.70    7.00
   0  -6  17   12.00    6.70
   0  -6  16   66.90    8.00
   0  -6  15    8.30    5.90
   0  -6  14   46.40    7.00
   0  -6  13   18.40    6.00
   0  -6  12   18.50    6.90
   0  -6  11   16.00    7.00
   0   6 -10   -0.80    4.80
   0   6  -9   27.80    6.80
   0   6  -7    5.50    3.80
   0   6  -6   79.30    7.30
   0  -6   6   82.60    2.20
   0   6  -5    1.50    4.30
   0  -6   5    5.70    1.10
   0   6  -4  103.40    8.00
   0  -6   4  125.30    3.70
   0   6  -3   22.70    5.00
   0  -6   3   13.20    1.60
   0   6  -2   11.60    6.10
   0  -6   2    1.80    1.50
   0   6  -1   -0.50    4.60
   0  -6   1    1.00    1.30
   0   6   0   49.40    3.40
   0  -6   0   44.70    2.90
   0   6   1    5.00    2.60
   0  -6  -1    6.70    3.50
   0   6   2   -4.70    2.30
   0  -6  -2   -2.30    2.20
   0   6   3   24.60    2.90
   0  -6  -3   17.60    2.60
   0   6   4  122.50    6.80
   0  -6  -4  100.40    6.50
   0   6   5   -0.50    2.70
   0  -6  -5    6.70    2.20
   0   6   6   80.60    5.70
   0  -6  -6   74.80    3.40
   0  -6  -7   -2.20    1.90
   0  -6  -8   13.70    4.80
   0  -6  -9   37.10    5.30
   0  -6 -10   23.80    5.70
   0  -6 -12   20.40    4.00
   0  -6 -13   11.80    3.70
   0  -6 -14   37.00    6.80
   0  -6 -15   30.80    6.40
   0  -6 -16   33.30    7.00
   0  -6 -17  -13.60    5.80
   0  -6 -18   31.50    4.60
   0  -6 -19  -10.80    5.80
   0  -7  16   -0.20    5.80
   0  -7  14    7.80    4.70
   0  -7  13    5.00    5.40
   0  -7  12   11.40    6.20
   0   7 -10   93.10    8.70
   0   7  -8   -7.60    4.40
   0   7  -7   -9.60    6.80
   0   7  -6   66.70    7.50
   0   7  -5   13.30    6.70
   0  -7   5   14.60    1.10
   0   7  -4   -2.80    4.50
   0  -7   4   -0.10    1.10
   0   7  -3   29.70    4.80
   0  -7   3   21.10    1.70
   0   7  -2  142.20    8.70
   0  -7   2  151.70    4.70
   0   7  -1  -11.00    3.90
   0  -7   1   -3.20    2.20
   0   7   0    3.90    2.00
   0  -7   0   -2.30    1.60
   0   7   1   -1.50    2.00
   0  -7  -1   -0.50    3.00
   0   7   2  144.00    6.40
   0  -7  -2  145.80    9.40
   0   7   3   24.70    3.50
   0  -7  -3   22.20    2.60
   0   7   4   -9.60    2.70
   0  -7  -4    5.80    3.00
   0   7   5   11.90    2.80
   0  -7  -5   17.50    2.70
   0  -7  -6   62.80    3.50
   0  -7  -7    1.30    4.70
   0  -7  -8   17.40    4.40
   0  -7  -9   22.50    5.50
   0  -7 -10   69.80    6.90
   0  -7 -11   22.50    4.70
   0  -7 -12   -2.00    5.10
   0  -7 -13   33.30    6.30
   0  -7 -14   -3.20    6.40
   0  -7 -15   -7.70    5.60
   0  -7 -16   -3.10    4.60
   0  -8  12    3.90    6.10
   0  -8  11   36.20    6.80
   0   8 -10    7.90    6.30
   0   8  -9   35.10    7.50
   0   8  -8   91.10    9.50
   0   8  -7   77.80    7.60
   0   8  -6   26.10    5.60
   0   8  -5   15.60    4.90
   0   8  -4   30.30    7.00
   0   8  -3   -6.00    6.90
   0  -8   2   -2.50    2.00
   0  -8   1    0.60    2.70
   0   8   0   96.30    8.70
   0  -8   0   76.80    4.60
   0   8   1   -0.80    6.50
   0  -8  -1   19.90    4.10
   0   8   2   28.50    7.30
   0  -8  -2    2.70    2.70
   0   8   3   20.10    6.70
   0  -8  -3   27.30    4.00
   0   8   5   14.50    7.90
   0  -8  -5   20.50    4.80
   0   8   6   17.80    6.60
   0  -8  -6   10.90    4.10
   0   8   7   74.80    7.70
   0  -8  -7   62.60    5.90
   0   8   8   68.90    7.70
   0  -8  -8   74.60    6.20
   0   8   9  -13.00    6.30
   0  -8  -9   -4.10    5.00
   0  -8 -10    4.40    5.10
   0  -8 -11   43.00    5.70
   0  -8 -12  -10.00    5.00
   0   9  -3    1.10    4.50
   0   9  -2   41.00    7.60
   0   9  -1  -19.50    5.80
   0   9   0    7.20    6.80
   0   9   1    1.80    6.80
   0   9   2   33.70    7.80
   0   9   3   -9.70    4.40
  -1   9   3  -13.60    6.60
  -1   9   2   -9.80    7.60
  -1   9   1   -6.10    4.80
  -1   9   0   -5.70    6.50
  -1   9  -1   -7.20    5.00
  -1   9  -2    2.50    7.10
  -1   9  -3   18.20    7.20
   1  -8 -12   16.60    6.00
   1  -8 -11   18.60    5.10
   1  -8 -10    5.10    5.20
   1  -8  -9   -1.50    3.60
   1  -8  -8    7.00    4.30
   1  -8  -7   -8.70    4.00
  -1   8   7   -3.80    7.10
   1  -8  -6   15.50    3.90
  -1   8   6   28.40    5.80
   1  -8  -5   -1.70    3.90
  -1   8   5   17.40    6.70
   1  -8  -4    5.80    3.70
  -1   8   4   12.50    6.60
   1  -8  -3   43.40    4.80
  -1   8   3   42.60    7.10
   1  -8  -2   10.90    3.30
  -1   8   2   18.20    7.20
   1  -8  -1   18.20    3.30
  -1   8   1   41.50    7.40
   1  -8   0   10.70    2.80
  -1   8   0   -6.00    4.30
   1  -8   1    6.90    3.20
  -1   8  -1   32.00    6.10
   1  -8   2   43.20    3.50
  -1   8  -2   50.20    7.80
  -1   8  -3    9.50    6.70
  -1   8  -4  -25.10    6.70
  -1   8  -5  108.10    9.70
  -1   8  -6   56.90    7.60
  -1   8  -7   89.00    8.90
  -1   8  -8   14.30    6.90
  -1   8  -9   24.00    5.20
  -1   8 -10   61.70    6.60
   1  -7 -16   -9.60    3.90
   1  -7 -15    8.60    4.50
   1  -7 -14    8.70    6.10
   1  -7 -13   23.10    6.30
   1  -7 -11    7.90    5.10
   1  -7 -10   15.60    5.20
   1  -7  -9   34.20    5.40
   1  -7  -8    0.30    2.60
   1  -7  -7    6.90    2.10
   1  -7  -6   46.30    3.20
   1  -7  -5  155.20    6.30
  -1   7   5  120.50    7.20
   1  -7  -4   21.30    2.70
  -1   7   4    9.70    2.70
  -1   7   3   -3.80    2.50
   1  -7  -2   10.40    3.20
  -1   7   2   21.90    2.60
   1  -7  -1  181.50    9.20
  -1   7   1  181.80    7.70
   1  -7   0   17.50    2.30
  -1   7   0   29.10    6.60
   1  -7   1   22.50    2.00
  -1   7  -1   27.60    6.30
   1  -7   2   12.30    1.70
  -1   7  -2   12.40    5.50
   1  -7   3   87.00    3.20
  -1   7  -3   88.80    7.70
   1  -7   4   -1.50    1.60
  -1   7  -4    7.70    6.90
   1  -7   5    9.50    1.30
  -1   7  -5   35.90    6.90
   1  -7   6    4.00    1.40
  -1   7  -6   -1.30    6.50
   1  -7   7  119.90    3.10
  -1   7  -7   87.60    7.80
  -1   7  -8    3.50    6.30
  -1   7  -9   66.80    6.80
  -1   7 -10    4.90    7.30
  -1   7 -11   69.80    8.30
   1  -7  12   25.80    4.70
   1  -7  13   48.90    8.70
   1  -7  15   33.30    5.80
   1  -7  16    3.50    6.20
   1  -6 -19   49.80    6.80
   1  -6 -18  -12.50    6.40
   1  -6 -17   -1.60    6.10
   1  -6 -16   14.40    4.30
   1  -6 -15   34.70    7.00
   1  -6 -14    9.10    5.40
   1  -6 -13   20.00    6.50
   1  -6 -12   47.40    4.90
   1  -6 -11   74.20    7.20
   1  -6 -10   33.40    5.40
   1  -6  -9   22.10    2.00
   1  -6  -8   21.30    2.30
   1  -6  -7  235.80    7.80
  -1   6   7  232.60   12.20
   1  -6  -6    6.50    2.00
  -1   6   6    1.70    3.00
   1  -6  -5   33.70    2.90
  -1   6   5   33.90    4.00
   1  -6  -4  114.60    4.40
  -1   6   4  119.00    7.10
   1  -6  -3  108.30    7.10
  -1   6   3  117.50    6.00
   1  -6  -2   56.90    3.20
  -1   6   2   37.90    3.20
   1  -6  -1    4.20    2.40
  -1   6   1   18.70    4.30
   1  -6   0   58.60    3.20
  -1   6   0   64.50    3.60
   1  -6   1  145.80    4.00
  -1   6  -1  168.20    9.60
   1  -6   2    9.90    1.50
  -1   6  -2   27.10    4.80
   1  -6   3   56.00    2.30
  -1   6  -3   43.80    6.40
   1  -6   4  136.50    4.10
  -1   6  -4  104.60    8.30
   1  -6   5   26.30    1.60
  -1   6  -5   25.70    7.20
   1  -6   6    2.10    1.10
  -1   6  -6   -0.60    6.30
   1  -6   7    9.60    1.10
  -1   6  -7   14.40    5.20
   1  -6   8    9.60    1.00
   1  -6   9    3.10    0.80
  -1   6  -9    4.60    5.80
   1  -6  10   10.90    0.80
  -1   6 -10   11.90    5.50
   1  -6  11   44.70    1.30
  -1   6 -11   45.30    5.90
   1  -6  13   51.70    6.90
   1  -6  14   25.80    6.60
   1  -6  15   46.70    5.90
   1  -6  16    4.00    6.50
   1  -6  17  -10.40    3.60
   1  -6  18   -6.20    6.10
   1  -5 -21    8.60    4.70
   1  -5 -20   15.20    6.90
   1  -5 -19   45.70    6.40
   1  -5 -18    7.30    5.60
   1  -5 -17   90.80    8.20
   1  -5 -16   17.10    6.40
   1  -5 -15    6.10    5.90
   1  -5 -14   28.80    4.40
   1  -5 -13   64.80    6.10
   1  -5 -12   -0.70    3.20
   1  -5 -11  -13.90    5.60
   1  -5 -10   11.10    3.40
   1  -5  -9   14.40    2.00
  -1   5   9    4.30    4.20
   1  -5  -8   21.30    2.40
  -1   5   8   20.00    4.00
   1  -5  -7   22.50    4.50
  -1   5   7   30.20    4.30
   1  -5  -6   83.30    3.70
  -1   5   6   87.60    5.20
   1  -5  -5    8.80    2.10
  -1   5   5   10.30    3.60
   1  -5  -4  191.50    6.10
  -1   5   4  196.30    8.00
   1  -5  -3   98.80    3.80
   1  -5  -2   24.50    3.40
  -1   5   2   17.70    3.10
   1  -5  -1   68.00    3.60
  -1   5   1   81.00    4.70
   1  -5   0  182.00    5.70
  -1   5   0  182.40    5.80
   1  -5   1   45.90    2.00
  -1   5  -1   44.40    6.00
   1  -5   2   74.40    2.50
  -1   5  -2   72.90    6.90
   1  -5   3   74.70    2.40
  -1   5  -3   57.50    5.90
   1  -5   4    9.80    1.40
  -1   5  -4    7.80    5.50
   1  -5   5   89.60    2.40
  -1   5  -5   91.20    7.50
   1  -5   6   49.60    1.70
  -1   5  -6   56.30    4.80
   1  -5   7    9.50    1.10
  -1   5  -7    5.40    3.10
   1  -5   8   38.90    1.60
  -1   5  -8   59.70    5.70
   1  -5   9   87.20    2.50
  -1   5  -9   77.50    7.30
   1  -5  10   13.10    1.20
  -1   5 -10    6.70    6.00
   1  -5  11   71.70    2.40
   1  -5  12  163.50    4.10
   1  -5  13   85.10    3.60
  -1   5 -13   86.10    4.10
   1  -5  14    6.90    1.70
   1  -5  15   33.40    2.40
  -1   5 -15   32.80    2.60
   1  -5  16   41.80    5.90
   1  -5  17   -2.70    5.10
   1  -5  19   23.00    6.10
   1  -5  20   60.60    7.10
   1  -5  21   21.40    6.70
   1  -4 -23    1.50    5.20
   1  -4 -21    8.40    6.90
   1  -4 -20   43.80    7.20
   1  -4 -19   30.30    6.30
   1  -4 -18  -10.40    6.00
   1  -4 -17   14.40    6.00
   1  -4 -16   20.50    5.90
   1  -4 -15  103.30    8.70
   1  -4 -14   70.00    5.90
   1  -4 -13    1.00    5.80
   1  -4 -12   13.10    4.20
   1  -4 -11   97.70    6.70
  -1   4  11  109.10    6.90
   1  -4 -10  152.30    7.90
  -1   4  10  154.20    8.00
   1  -4  -9    1.70    1.40
  -1   4   9   -4.70    3.60
   1  -4  -8  160.00    4.80
  -1   4   8  176.30    8.60
   1  -4  -7   50.00    2.80
  -1   4   7   54.10    4.30
   1  -4  -6 1101.50   26.50
  -1   4   6 1170.80   41.50
   1  -4  -5   -3.40    3.50
  -1   4   5    5.10    2.40
   1  -4  -4   67.80    3.10
  -1   4   4   73.80    4.10
   1  -4  -3   93.60    3.70
  -1   4   3   85.40    4.90
   1  -4  -2  333.80   12.80
  -1   4   2  307.00   11.70
   1  -4  -1    2.30    3.00
  -1   4   1    2.90    2.30
   1  -4   0  558.20   19.80
  -1   4   0  536.70   19.10
   1  -4   1  388.50   14.50
  -1   4  -1  440.20   11.70
   1  -4   2 1341.00   30.90
  -1   4  -2 1308.10   45.00
   1  -4   3  197.20    5.50
  -1   4  -3  188.60    8.50
   1  -4   4   17.60    1.30
  -1   4  -4   11.90    3.70
   1  -4   5  495.90    9.80
  -1   4  -5  497.80   18.50
   1  -4   6  392.90    7.30
  -1   4  -6  387.90   15.30
   1  -4   7   -0.50    1.00
  -1   4  -7   -8.70    3.30
   1  -4   8    2.30    1.20
  -1   4  -8   -2.00    1.80
   1  -4   9   20.30    1.60
  -1   4  -9   24.40    2.10
   1  -4  10   98.50    3.80
  -1   4 -10   99.10    4.70
   1  -4  11   28.60    1.90
  -1   4 -11   26.40    2.20
   1  -4  12    2.70    1.70
  -1   4 -12    5.30    2.10
   1  -4  13    2.10    1.90
  -1   4 -13    3.00    1.60
   1  -4  14   19.60    1.90
  -1   4 -14   24.90    2.60
   1  -4  15   -0.10    1.90
   1  -4  16    0.10    1.80
  -1   4 -16    3.20    2.00
   1  -4  17    0.10    2.20
   1  -4  18   24.20    2.50
  -1   4 -18    6.00    3.00
   1  -4  19    2.10    5.40
  -1   4 -19   10.30    2.70
   1  -4  20  -12.80    5.40
   1  -3 -24   -2.60    4.60
   1  -3 -23   39.00    7.10
   1  -3 -22   62.30    7.30
   1  -3 -21   -4.00    5.80
   1  -3 -20    0.10    4.90
   1  -3 -19   12.90    6.20
   1  -3 -18  149.20   10.80
   1  -3 -17   77.60    6.60
   1  -3 -16   66.10    6.40
   1  -3 -15   -5.00    3.50
   1  -3 -14   59.00    6.80
   1  -3 -13   13.60    5.20
  -1   3  13   38.60    4.80
   1  -3 -12   87.00    6.40
  -1   3  12   74.80    5.30
   1  -3 -11   55.10    4.30
  -1   3  11   45.60    4.20
   1  -3 -10  214.60    9.50
  -1   3  10  201.30    9.80
   1  -3  -9   -0.40    3.10
  -1   3   9    9.60    3.60
   1  -3  -8  236.20    6.40
  -1   3   8  234.40    9.90
   1  -3  -7   41.60    2.30
  -1   3   7   55.60    4.50
   1  -3  -6  277.90   11.10
  -1   3   6  300.90   11.70
   1  -3  -5  190.40    8.80
  -1   3   5  168.50    8.70
   1  -3  -4   66.30    5.30
  -1   3   4   41.80    4.20
   1  -3  -3   41.30    4.20
  -1   3   3   28.10    3.50
   1  -3  -2  211.40    8.60
  -1   3   2  189.50    8.30
   1  -3  -1  110.50    5.10
  -1   3   1   93.70    4.70
   1  -3   0   70.90    4.30
  -1   3   0   63.80    3.80
   1  -3   1    6.30    2.60
   1  -3   2  257.40    6.70
  -1   3  -2  270.90   11.20
   1  -3   3   22.20    2.60
  -1   3  -3    8.20    5.00
   1  -3   4 1286.50   23.90
  -1   3  -4 1298.50   43.40
   1  -3   5    2.40    1.80
  -1   3  -5   -0.40    4.50
   1  -3   6    7.50    1.80
  -1   3  -6   11.30    2.10
   1  -3   7   16.10    1.60
  -1   3  -7   26.20    1.90
   1  -3   8  822.20   16.10
  -1   3  -8  793.80   18.90
   1  -3   9   21.70    1.80
  -1   3  -9   27.10    2.60
   1  -3  10   63.80    2.60
  -1   3 -10   54.80    3.30
   1  -3  11   -0.90    1.40
  -1   3 -11   -0.10    2.00
   1  -3  12  185.80    4.30
  -1   3 -12  171.90    5.70
   1  -3  13   27.30    1.80
  -1   3 -13   30.20    4.30
   1  -3  14  104.00    3.60
  -1   3 -14  103.30    4.00
   1  -3  15   28.10    1.80
  -1   3 -15   21.30    2.90
   1  -3  16   48.90    3.20
  -1   3 -16   44.90    3.00
   1  -3  17   45.30    2.40
  -1   3 -17   48.00    3.30
   1  -3  18    9.10    2.30
  -1   3 -18    5.30    2.70
   1  -3  19   -0.20    2.70
  -1   3 -19   -0.70    2.50
   1  -3  20   61.30    4.70
  -1   3 -20   63.40    3.70
  -1   3 -21   33.30    3.20
  -1   3 -22    4.50    2.60
  -1   3 -23   13.00    3.60
   1  -2 -25   27.10    6.20
   1  -2 -24   21.00    7.40
   1  -2 -23    0.20    6.30
   1  -2 -22    9.90    2.70
   1  -2 -21   50.90    3.20
   1  -2 -20   18.80    3.10
   1  -2 -19   77.90    4.60
   1  -2 -18    4.00    5.60
   1  -2 -17   32.10    5.50
   1  -2 -16   62.70    5.60
   1  -2 -15  168.20    9.10
   1  -2 -14   43.60    5.60
  -1   2  14   51.90    5.10
   1  -2 -13   51.20    5.60
  -1   2  13   35.40    4.30
   1  -2 -12  101.70    7.00
  -1   2  12   97.90    6.90
  -1   2  11   38.40    4.30
   1  -2 -10  339.30   13.90
  -1   2  10  341.00   13.10
   1  -2  -9  327.00   13.20
  -1   2   9  370.00   14.20
   1  -2  -8   20.20    3.70
  -1   2   8   13.50    3.40
   1  -2  -7   19.60    4.20
  -1   2   7    1.70    4.00
   1  -2  -6   12.90    4.00
  -1   2   6    9.00    4.00
   1  -2  -5   38.50    3.60
  -1   2   5   48.70    4.20
   1  -2  -4  599.40   21.50
  -1   2   4  597.20   20.50
   1  -2  -3  493.50   17.30
  -1   2   3  505.50   17.60
   1  -2  -2   60.80    4.60
  -1   2   2   59.90    3.20
   1  -2  -1  711.50   24.70
  -1   2   1  784.40   25.70
   1  -2   0  368.30   12.90
  -1   2   0  346.80   12.00
   1  -2   1  249.30    6.50
   1  -2   2  184.60    4.80
   1  -2   3   68.20    3.90
  -1   2  -3   69.10    2.80
   1  -2   4  164.20    4.80
  -1   2  -4  163.80    4.70
   1  -2   5  466.30    9.60
  -1   2  -5  453.40   11.40
   1  -2   6  504.20   10.20
  -1   2  -6  485.40   11.70
   1  -2   7 1012.40   24.00
  -1   2  -7  981.10   23.20
   1  -2   8  232.00    5.40
  -1   2  -8  223.60    6.20
   1  -2   9  174.50    4.50
  -1   2  -9  165.50    5.10
   1  -2  10  206.30    5.00
  -1   2 -10  202.70    5.90
   1  -2  11  551.70   10.30
  -1   2 -11  540.60   13.80
   1  -2  12    6.30    1.80
  -1   2 -12   11.10    3.90
   1  -2  13    3.80    1.40
  -1   2 -13    5.30    2.50
   1  -2  14   49.70    2.20
  -1   2 -14   50.30    3.30
   1  -2  15  110.60    3.30
  -1   2 -15   97.50    4.00
   1  -2  16   41.90    2.50
  -1   2 -16   58.90    3.90
   1  -2  17   -2.80    2.50
  -1   2 -17    7.80    3.90
   1  -2  18   91.80    3.30
  -1   2 -18  111.10    4.70
   1  -2  19    3.40    2.60
  -1   2 -19    8.90    2.80
  -1   2 -20   36.30    3.20
  -1   2 -21    4.50    3.00
  -1   2 -22   26.40    5.80
  -1   2 -24    3.60    4.40
   1  -1 -25   -0.80    3.90
   1  -1 -24    4.70    6.60
   1  -1 -23   28.80    6.30
   1  -1 -22   39.40    3.20
   1  -1 -21   33.40    6.10
   1  -1 -20   37.80    3.40
   1  -1 -19    7.30    2.80
   1  -1 -18   -2.70    2.40
   1  -1 -17  100.30    4.40
   1  -1 -16   14.00    3.10
  -1   1  16   10.20    4.10
   1  -1 -15   12.90    2.50
  -1   1  15   -2.70    3.60
   1  -1 -14    9.90    5.00
  -1   1  14   15.40    3.10
   1  -1 -13  303.20   12.80
  -1   1  13  322.50   13.90
   1  -1 -12  247.10   10.30
  -1   1  12  259.60   10.60
   1  -1 -11   43.30    5.20
  -1   1  11   33.30    4.10
   1  -1 -10   15.90    4.60
  -1   1  10   14.70    3.80
   1  -1  -9  765.40   26.40
  -1   1   9  799.90   27.20
   1  -1  -8  495.30   18.00
  -1   1   8  473.40   16.60
   1  -1  -7  -12.10    4.40
  -1   1   7   -2.60    2.60
   1  -1  -6   -9.30    3.80
  -1   1   6    2.80    3.30
   1  -1  -5  462.10   17.30
  -1   1   5  470.80   16.50
   1  -1  -4   21.60    3.60
  -1   1   4   19.20    3.50
   1  -1  -3  868.00   29.20
  -1   1   3  828.50   27.20
   1  -1   2  768.10   24.80
   1  -1   3 2808.80   50.80
  -1   1  -3 2696.00   60.60
   1  -1   4  268.70    6.70
  -1   1  -4  261.20    5.60
   1  -1   5   56.40    1.90
  -1   1  -5   63.50    2.50
   1  -1   6    3.60    1.90
  -1   1  -6    6.50    3.00
   1  -1   7  417.10    8.50
  -1   1  -7  368.80    9.20
   1  -1   8  211.20    6.10
  -1   1  -8  218.70    8.70
   1  -1   9   17.50    2.00
  -1   1  -9   17.00    3.20
   1  -1  10  170.60    4.50
  -1   1 -10  148.10    7.30
   1  -1  11  121.70    3.00
   1  -1  12   15.10    1.80
  -1   1 -12   18.20    4.00
   1  -1  13   34.90    1.90
  -1   1 -13   28.20    4.50
   1  -1  14   37.70    2.20
  -1   1 -14   34.50    4.90
   1  -1  15   29.50    2.50
  -1   1 -15   21.30    4.40
   1  -1  16  277.20    7.00
  -1   1 -16  289.00   11.80
   1  -1  17   61.20    2.60
  -1   1 -17   48.20    5.00
   1  -1  18   81.10    3.80
  -1   1 -18   74.70    5.90
   1  -1  19   13.20    2.00
  -1   1 -19    9.20    5.00
   1  -1  20   35.40    2.80
  -1   1 -20   36.90    5.20
  -1   1 -21   42.40    3.70
  -1   1 -22    6.80    3.10
  -1   1 -23   -4.00    3.10
  -1   1 -24   17.00    5.30
  -1   1 -25   64.30    6.10
   1   0 -25   20.70    5.90
   1   0 -24   12.80    6.00
   1   0 -23   71.00    7.10
   1   0 -22    3.80    2.70
   1   0 -21   10.60    2.90
   1   0 -20   -1.30    2.40
   1   0 -19   21.30    2.70
   1   0 -18    4.50    2.80
   1   0 -17   -0.10    4.50
  -1   0  17    0.80    2.40
   1   0 -16    3.80    2.40
  -1   0  16   -1.20    2.50
   1   0 -15  320.70   13.80
  -1   0  15  329.80   13.10
   1   0 -14   -3.40    2.00
  -1   0  14   -8.10    3.30
   1   0 -13    5.70    4.20
  -1   0  13    3.10    3.30
   1   0 -12   -6.20    2.60
  -1   0  12    3.70    3.10
   1   0 -11  756.50   18.20
  -1   0  11  753.10   25.90
   1   0 -10   -6.00    2.50
  -1   0  10   -1.70    3.90
   1   0  -9   36.60    3.00
  -1   0   9   24.80    2.40
   1   0  -8    2.30    2.40
  -1   0   8   -1.30    2.30
   1   0  -7   31.70    2.50
   1   0  -6    4.50    1.90
  -1   0   6    8.50    3.30
   1   0  -5   67.20    2.70
  -1   0   5   73.00    4.00
   1   0  -4    7.70    1.60
  -1   0   4    2.90    2.50
   1   0   3  262.60    9.20
   1   0   4    8.10    3.00
  -1   0  -4    3.30    1.40
   1   0   5  327.10   12.40
  -1   0  -5  299.70    7.60
  -1   0  -6    0.70    3.90
   1   0   7  255.80    9.80
  -1   0  -7  257.40    7.30
   1   0   8   -2.20    3.50
  -1   0  -8    1.30    2.70
   1   0   9  479.70   17.00
  -1   0  -9  482.70   12.10
   1   0  10    2.80    2.10
  -1   0 -10    8.40    2.40
   1   0  11  291.10    8.20
  -1   0 -11  300.70    8.40
   1   0  12    0.00    2.00
  -1   0 -12   -2.20    4.80
   1   0  13  473.70   12.10
  -1   0 -13  425.40   11.40
   1   0  14    3.90    2.10
  -1   0 -14    4.90    2.10
   1   0  15  249.90    7.60
  -1   0 -15  267.70    8.00
   1   0  16    2.60    2.00
  -1   0 -16    2.90    5.00
   1   0  17  220.40    9.40
  -1   0 -17  229.00    7.50
   1   0  18   -0.40    2.00
  -1   0 -18    3.50    2.60
  -1   0 -19  169.60    9.50
  -1   0 -20   -2.20    2.90
  -1   0 -21   28.30    4.70
   1   0  22    8.30    3.00
  -1   0 -23   82.50    7.50
  -1   0 -24   -1.20    5.50
  -1   0 -25   -3.20    5.10
   1   1 -25   10.70    3.30
   1   1 -24    0.40    4.90
   1   1 -23   16.30    4.80
   1   1 -22   39.30    5.60
   1   1 -21   47.80    5.70
   1   1 -19    1.20    4.50
   1   1 -18   14.20    4.30
  -1  -1  18    6.80    3.30
   1   1 -17  102.00    4.60
  -1  -1  17   91.40    6.00
   1   1 -16   15.00    2.70
  -1  -1  16    6.40    3.10
   1   1 -15   31.10    3.00
   1   1 -14   26.90    2.50
  -1  -1  14   11.60    2.20
   1   1 -13  316.70    8.70
  -1  -1  13  327.50    9.10
   1   1 -12  253.70    7.40
  -1  -1  12  244.70    7.00
   1   1 -11   33.30    2.30
  -1  -1  11   32.80    2.50
   1   1 -10   12.90    2.40
  -1  -1  10   16.20    2.20
   1   1  -9  782.90   19.10
  -1  -1   9  775.00   15.50
   1   1  -8  498.70   12.20
  -1  -1   8  490.10   10.10
  -1  -1   7   -2.80    1.40
   1   1  -6    0.10    2.00
  -1  -1   6   -0.70    1.70
   1   1  -5  446.70    9.30
  -1  -1   5  458.30    9.20
   1   1  -4   25.20    1.40
  -1  -1   4   24.50    1.50
   1   1  -3  841.10   27.60
  -1  -1   3  841.40   12.30
  -1  -1  -2  827.20   28.10
   1   1   3 2770.50   86.20
  -1  -1  -3 2785.60   89.50
   1   1   4  281.30   10.40
  -1  -1  -4  278.50   11.20
   1   1   5   70.50    4.30
  -1  -1  -5   53.30    3.40
   1   1   6    4.30    3.30
   1   1   7  389.70   14.50
  -1  -1  -7  390.60   14.90
   1   1   8  210.10    8.30
  -1  -1  -8  233.60   10.70
   1   1   9   18.40    1.50
  -1  -1  -9   16.40    4.60
   1   1  10  167.30    4.90
  -1  -1 -10  183.40    8.40
   1   1  11  122.60    3.90
  -1  -1 -11  104.30    6.60
   1   1  12   14.80    1.70
  -1  -1 -12   15.40    2.40
   1   1  13   38.10    2.10
  -1  -1 -13   36.00    5.60
   1   1  14   33.50    3.10
  -1  -1 -14   42.50    3.20
   1   1  15   30.90    4.20
  -1  -1 -15   38.70    2.90
  -1  -1 -16  283.70    9.20
  -1  -1 -17   54.60    3.20
  -1  -1 -18   76.10    4.30
  -1  -1 -19   10.70    2.10
  -1  -1 -20   28.60    3.30
  -1  -1 -21   34.10    2.80
  -1  -1 -22    5.60    3.70
  -1  -1 -24    7.90    5.80
  -1  -1 -25   74.80    6.80
   1   2 -25   10.10    2.90
   1   2 -24   40.30    3.60
   1   2 -23   19.50    5.10
   1   2 -22   -5.20    2.90
   1   2 -21   50.70    3.90
   1   2 -20   30.70    3.50
  -1  -2  20   21.70    3.40
   1   2 -19   75.40    4.40
  -1  -2  19   75.30    5.00
   1   2 -18    1.30    2.80
  -1  -2  18    0.50    1.60
   1   2 -17    2.40    2.90
  -1  -2  17   20.70    2.00
   1   2 -16   67.30    3.70
  -1  -2  16   50.90    2.40
   1   2 -15  150.30    5.50
  -1  -2  15  139.20    4.30
   1   2 -14   51.50    3.30
  -1  -2  14   43.70    2.00
   1   2 -13   31.20    3.00
  -1  -2  13   39.60    2.00
   1   2 -12  115.30    4.40
  -1  -2  12   96.20    3.10
   1   2 -11   16.90    2.30
  -1  -2  11   13.00    1.90
   1   2 -10  374.80   10.00
  -1  -2  10  354.00    6.60
   1   2  -9  333.80    8.80
  -1  -2   9  350.20    6.60
   1   2  -8   17.40    2.20
  -1  -2   8   21.50    1.80
   1   2  -7   11.80    2.00
  -1  -2   7    5.20    1.40
   1   2  -6   14.70    1.60
  -1  -2   6   10.00    1.20
   1   2  -5   50.50    1.80
  -1  -2   5   55.40    1.60
   1   2  -4  599.90   15.20
  -1  -2   4  595.90    9.00
   1   2  -3  543.60   19.40
  -1  -2   3  505.20    7.50
   1   2  -2   66.40    4.90
  -1  -2   2   67.20    2.00
   1   2  -1  755.00   17.70
  -1  -2   1  743.20   17.20
   1   2   0  361.60    9.30
  -1  -2   0  351.70    9.00
   1   2   1  239.70    6.50
  -1  -2  -1  235.60    6.30
   1   2   2  188.60    5.30
  -1  -2  -2  186.20    5.30
   1   2   3   67.70    4.20
  -1  -2  -3   58.10    3.70
   1   2   4  152.90    6.60
  -1  -2  -4  176.40    7.80
   1   2   5  493.30   16.90
  -1  -2  -5  491.80   17.90
   1   2   6  487.90   17.50
  -1  -2  -6  466.80   17.80
   1   2   7  953.40   32.10
  -1  -2  -7  964.50   34.20
   1   2   8  211.30    8.00
  -1  -2  -8  207.40    8.70
   1   2   9  193.90    9.50
  -1  -2  -9  193.30    9.20
   1   2  10  192.30    8.10
  -1  -2 -10  194.00    8.80
   1   2  11  554.90   19.90
  -1  -2 -11  543.50   21.20
   1   2  12    8.30    3.70
  -1  -2 -12   -9.90    5.70
   1   2  13    5.40    3.90
  -1  -2 -13    2.00    3.50
   1   2  14   42.80    3.50
  -1  -2 -14   32.30    6.60
  -1  -2 -15  120.20    8.30
  -1  -2 -16   36.40    7.20
  -1  -2 -17    3.20    2.50
  -1  -2 -18   97.40    4.60
  -1  -2 -19   -0.40    2.40
  -1  -2 -20   22.00    3.00
  -1  -2 -21   -9.20    5.20
  -1  -2 -22   42.60    6.30
  -1  -2 -24   -8.30    4.30
   1   3 -24    1.00    4.50
   1   3 -23   21.50    5.30
   1   3 -22   43.00    3.50
   1   3 -21    7.90    2.30
   1   3 -20    2.00    2.00
  -1  -3  20   -2.60    2.70
   1   3 -19  -12.50    4.20
  -1  -3  19   -1.20    2.50
   1   3 -18  151.10    6.00
  -1  -3  18  160.00    7.70
   1   3 -17   63.50    3.90
  -1  -3  17   72.50    4.80
   1   3 -16   25.90    2.50
  -1  -3  16   35.10    2.00
   1   3 -15   -3.60    4.50
  -1  -3  15    3.80    1.70
   1   3 -14   54.00    2.70
  -1  -3  14   60.40    2.30
   1   3 -13   18.10    2.20
  -1  -3  13   10.80    1.40
   1   3 -12   76.30    3.50
  -1  -3  12   69.80    2.40
   1   3 -11   36.10    2.10
  -1  -3  11   37.60    2.00
   1   3 -10  215.50    6.30
  -1  -3  10  213.50    4.50
   1   3  -9   10.70    1.40
  -1  -3   9    6.20    1.30
   1   3  -8  242.20    6.40
  -1  -3   8  236.20    4.80
   1   3  -7   43.70    1.70
  -1  -3   7   48.00    1.60
   1   3  -6  243.70   10.10
  -1  -3   6  273.70    4.40
   1   3  -5  197.50    8.10
  -1  -3   5  182.60    3.00
   1   3  -4   45.00    4.30
  -1  -3   4   57.30    1.30
   1   3  -3   36.60    5.50
  -1  -3   3   33.20    1.20
   1   3  -2  216.20    6.00
  -1  -3   2  218.50    6.10
   1   3  -1  106.30    3.80
  -1  -3   1  101.70    3.50
   1   3   0   59.90    2.60
  -1  -3   0   71.50    3.00
   1   3   1    6.90    3.00
  -1  -3  -1    1.30    2.10
   1   3   2  239.10    9.60
  -1  -3  -2  257.60    7.00
   1   3   3    7.40    2.70
  -1  -3  -3    6.60    2.00
   1   3   4 1294.50   42.20
  -1  -3  -4 1278.90   29.20
   1   3   5    8.40    3.40
  -1  -3  -5   -2.10    3.90
   1   3   6   14.00    3.40
  -1  -3  -6   18.70    4.90
   1   3   7   29.00    3.90
  -1  -3  -7   26.50    4.50
   1   3   8  803.50   28.10
  -1  -3  -8  807.30   27.10
   1   3   9   25.20    3.40
   1   3  10   60.70    4.70
  -1  -3 -10   46.70    5.10
   1   3  11   -4.90    3.50
  -1  -3 -11  -14.80    5.20
   1   3  12  163.40    8.70
  -1  -3 -12  158.90    8.10
  -1  -3 -13   26.10    4.10
  -1  -3 -14  111.40    7.80
  -1  -3 -15   36.30    6.30
  -1  -3 -16   62.20    7.40
  -1  -3 -17   35.20    5.90
  -1  -3 -18   -3.70    5.90
  -1  -3 -19  -11.30    5.40
  -1  -3 -20   49.60    7.70
  -1  -3 -21   27.00    5.10
  -1  -3 -22  -10.70    5.40
  -1  -3 -23   30.80    6.20
   1   4 -23  -15.00    4.50
   1   4 -22    7.50    4.40
   1   4 -21   17.20    5.40
   1   4 -20   19.50    4.80
  -1  -4  20   34.00    4.70
   1   4 -19    5.60    2.30
  -1  -4  19   -3.90    5.50
   1   4 -18   27.50    2.30
  -1  -4  18   22.20    2.40
   1   4 -17   -2.80    2.10
  -1  -4  17    6.70    2.10
   1   4 -16   21.30    2.20
  -1  -4  16   17.40    2.20
   1   4 -15  102.00    4.80
  -1  -4  15  104.40    4.00
   1   4 -14   62.80    3.10
  -1  -4  14   67.20    3.00
   1   4 -13    7.50    2.00
  -1  -4  13   -0.70    1.30
   1   4 -12    1.80    1.30
  -1  -4  12   -0.60    1.30
   1   4 -11  108.80    3.90
  -1  -4  11   95.40    2.70
  -1  -4  10  130.00    2.50
  -1  -4   9   -4.40    1.80
   1   4  -8  153.70    7.60
  -1  -4   8  185.20    5.30
   1   4  -7   52.70    5.80
  -1  -4   7   45.10    2.60
   1   4  -6 1105.10   37.90
  -1  -4   6 1132.70   28.70
   1   4  -5   -2.40    3.50
  -1  -4   5    1.60    0.60
   1   4  -4   72.30    5.60
  -1  -4   4   66.30    1.60
   1   4  -3   80.80    4.50
  -1  -4   3   95.90    2.30
   1   4  -2  336.00    8.90
  -1  -4   2  336.10    8.90
   1   4  -1   -1.30    2.20
  -1  -4   1    2.30    1.60
   1   4   0  560.40   14.00
  -1  -4   0  569.20   14.00
   1   4   1  406.70   10.70
  -1  -4  -1  400.90   10.10
   1   4   2 1338.80   44.80
  -1  -4  -2 1310.60   31.20
   1   4   3  163.90    7.50
  -1  -4  -3  189.90    5.80
   1   4   4   13.90    3.00
  -1  -4  -4   10.60    2.30
   1   4   5  525.40   20.30
  -1  -4  -5  454.00   11.40
   1   4   6  373.60   14.70
  -1  -4  -6  389.90   14.40
   1   4   7    6.00    3.50
  -1  -4  -7   -6.80    4.20
   1   4   8   11.90    3.40
   1   4   9   31.60    4.00
  -1  -4  -9   29.40    4.80
   1   4  10  113.10    6.60
  -1  -4 -10  100.30    6.30
   1   4  11   30.40    4.30
  -1  -4 -11   27.10    4.10
  -1  -4 -13   12.60    5.30
  -1  -4 -14   16.90    6.10
  -1  -4 -15    1.20    5.80
  -1  -4 -16   -0.80    4.30
  -1  -4 -17  -17.60    6.30
  -1  -4 -18   28.60    5.50
  -1  -4 -19   -5.00    6.00
  -1  -4 -20   16.90    4.20
  -1  -4 -21   20.00    6.90
  -1  -4 -22   23.00    6.40
  -1  -5  21    5.80    4.20
  -1  -5  20  -11.00    6.00
  -1  -5  19   17.20    4.60
  -1  -5  18   19.70    6.50
  -1  -5  17   85.30    6.80
  -1  -5  16   20.50    5.30
  -1  -5  15   -1.50    3.40
  -1  -5  14   19.50    6.00
  -1  -5  13   41.70    5.10
  -1  -5  12   -1.10    5.50
  -1  -5  11   -3.70    5.90
  -1  -5  10   13.70    4.30
   1   5  -9   21.70    5.60
  -1  -5   9   15.70    4.10
   1   5  -8   28.40    6.00
  -1  -5   8   15.30    4.40
   1   5  -7   29.20    5.90
  -1  -5   7   35.40    3.00
   1   5  -6   98.80    7.00
  -1  -5   6   71.90    4.00
   1   5  -5   12.10    3.80
  -1  -5   5    6.00    1.10
   1   5  -4  186.30    9.40
  -1  -5   4  189.30    3.80
   1   5  -3  108.00    6.90
  -1  -5   3   94.60    2.30
   1   5  -2   41.00    5.50
  -1  -5   2   18.00    3.10
   1   5  -1   99.70    3.90
  -1  -5   1   95.40    3.30
   1   5   0  178.00    5.60
  -1  -5   0  184.40    5.30
   1   5   1   49.40    2.90
  -1  -5  -1   57.60    3.00
   1   5   2   84.10    3.90
  -1  -5  -2   82.60    3.60
   1   5   3   74.60    4.40
  -1  -5  -3   78.80    3.50
  -1  -5  -4    8.30    2.30
   1   5   5   94.60    5.50
  -1  -5  -5   92.70    3.60
   1   5   6   49.90    4.30
  -1  -5  -6   58.20    5.00
   1   5   7    2.20    3.20
  -1  -5  -7    1.50    4.00
   1   5   8   69.60    4.70
  -1  -5  -8   42.30    5.70
   1   5   9   88.80    6.10
  -1  -5  -9  110.60    7.10
  -1  -5 -10   21.10    5.20
  -1  -5 -11   68.70    6.60
  -1  -5 -12  143.70    8.80
  -1  -5 -13   56.00    6.20
  -1  -5 -14   13.20    3.80
  -1  -5 -15   25.30    4.90
  -1  -5 -16   78.80    8.10
  -1  -5 -17  -10.60    6.10
  -1  -5 -18    5.30    5.70
  -1  -5 -19   18.20    6.20
  -1  -5 -20   58.00    8.90
  -1  -5 -21    6.10    4.50
  -1  -6  19   39.50    7.20
  -1  -6  18   15.60    5.10
  -1  -6  17   37.10    7.40
  -1  -6  16   -4.10    3.80
  -1  -6  15   20.10    6.50
  -1  -6  14   22.30    6.10
  -1  -6  13    7.00    5.00
  -1  -6  12   17.00    6.40
  -1  -6  11   64.00    6.70
  -1  -6  10   24.50    4.10
   1   6  -9   21.70    6.20
   1   6  -8   22.00    7.10
   1   6  -7  246.10   13.50
   1   6  -6   -4.70    5.80
   1   6  -5   35.70    6.70
  -1  -6   5   47.60    1.40
   1   6  -4  114.60    8.30
  -1  -6   4  107.80    3.10
   1   6  -3  101.50    7.90
  -1  -6   3  123.00    3.60
   1   6  -2   25.30    4.80
  -1  -6   2   43.80    2.40
   1   6  -1    3.10    2.10
  -1  -6   1    2.10    1.70
   1   6   0   55.30    2.80
  -1  -6   0   60.20    3.10
   1   6   1  137.20    5.20
  -1  -6  -1  138.70    5.30
   1   6   2    4.60    2.30
  -1  -6  -2   -2.60    2.30
   1   6   3   49.30    3.20
  -1  -6  -3   44.40    3.00
   1   6   4  135.00    5.80
  -1  -6  -4  117.30    4.80
   1   6   5   22.60    2.90
  -1  -6  -5   25.30    4.70
   1   6   6    1.60    2.80
  -1  -6  -6   -2.70    3.10
  -1  -6  -7   20.20    5.00
  -1  -6  -8   -2.70    4.40
  -1  -6  -9    0.60    4.40
  -1  -6 -10    1.40    5.60
  -1  -6 -11   44.10    5.90
  -1  -6 -12   -4.00    3.80
  -1  -6 -13   33.10    4.70
  -1  -6 -14   34.30    5.80
  -1  -6 -15   72.20    7.50
  -1  -6 -17   29.50    7.00
  -1  -6 -18    4.50    5.40
  -1  -7  15   27.70    6.40
  -1  -7  14    3.90    5.90
  -1  -7  13   67.40    8.50
  -1  -7  12    2.50    4.70
  -1  -7  11   -1.10    4.20
  -1  -7  10   23.80    5.60
   1   7  -9   69.10    6.40
   1   7  -8   10.50    4.10
   1   7  -7    8.90    6.90
   1   7  -6   79.90    8.00
   1   7  -5  198.30   11.70
   1   7  -4   21.50    6.30
  -1  -7   4   22.00    1.20
   1   7  -3    4.90    4.20
  -1  -7   3    2.20    1.20
   1   7  -2   16.50    5.20
  -1  -7   2   16.40    1.50
   1   7  -1  222.00   12.40
  -1  -7   1  202.30    6.00
   1   7   0   10.70    2.30
  -1  -7   0   12.20    2.40
   1   7   1   29.40    2.70
   1   7   2   12.20    2.30
  -1  -7  -2   10.80    3.30
   1   7   3   96.40    4.30
  -1  -7  -3   93.00    4.40
   1   7   4    3.70    6.20
  -1  -7  -4    7.60    3.60
   1   7   5   15.90    3.20
  -1  -7  -5   23.80    4.10
   1   7   6   -1.20    5.00
  -1  -7  -6    2.80    4.00
   1   7   7  114.30    8.80
  -1  -7  -7   95.30    6.60
  -1  -7  -8    0.30    4.50
  -1  -7  -9   87.90    7.50
  -1  -7 -10   24.90    4.70
  -1  -7 -11   65.50    6.70
  -1  -7 -12  -10.90    5.10
  -1  -7 -13   39.40    5.60
  -1  -7 -14   -3.60    5.70
  -1  -7 -15   17.50    6.10
  -1  -7 -16   14.40    6.10
  -1  -8  12    0.50    6.80
  -1  -8  11    7.10    6.20
  -1  -8  10   -5.40    6.60
   1   8  -9    6.00    6.40
   1   8  -8    6.20    8.00
   1   8  -7   17.50    6.60
   1   8  -6   18.20    4.90
   1   8  -5   19.00    5.40
   1   8  -4    5.40    5.10
   1   8  -3   43.40    7.80
   1   8  -2   21.50    6.90
   1   8  -1   14.80    6.80
  -1  -8   1   31.70    3.00
   1   8   0   10.10    6.70
   1   8   1   13.30    5.70
  -1  -8  -1   26.00    3.40
   1   8   2   86.10    7.20
  -1  -8  -2   52.50    4.80
   1   8   3   12.00    6.70
  -1  -8  -3   11.40    2.90
   1   8   4    2.80    6.80
   1   8   5   73.70    9.40
  -1  -8  -5   61.10    6.20
   1   8   6   70.50    9.00
  -1  -8  -6   61.50    5.80
   1   8   7   85.00    9.10
  -1  -8  -7   47.60    5.30
   1   8   8    1.00    6.50
  -1  -8  -8   10.10    5.10
   1   8   9    0.10    5.70
  -1  -8  -9   12.50    4.80
   1   8  10   73.40    7.60
  -1  -8 -10   41.70    6.20
   1   8  11   12.90    5.70
  -1  -8 -11    2.10    4.40
   1   9  -3   -4.00    6.80
   1   9  -2    8.70    4.30
   1   9   0   11.60    4.90
   1   9   1    3.90    6.90
   1   9   2   25.60    6.60
   1   9   3   26.70    7.10
  -2   9   3   35.20    7.50
  -2   9   2    5.80    6.00
  -2   9   1    2.80    6.80
  -2   9   0   11.60    3.80
  -2   9  -1   23.50    7.20
  -2   9  -2   15.20    6.80
   2  -8 -12   -5.50    5.10
   2  -8 -11   11.10    4.90
   2  -8 -10    1.90    3.70
   2  -8  -9   71.90    7.40
   2  -8  -8   -1.20    4.90
   2  -8  -7    3.20    4.80
   2  -8  -6   71.70    6.70
  -2   8   6   73.60    6.90
   2  -8  -5   38.80    4.90
  -2   8   5   34.90    7.10
   2  -8  -4   27.30    4.40
  -2   8   4   24.10    8.30
  -2   8   3   -4.90    7.70
   2  -8  -2   20.70    4.00
  -2   8   2   15.40    4.80
   2  -8  -1   26.80    3.70
  -2   8   1   56.80    7.70
   2  -8   0    3.10    3.30
  -2   8   0   -8.40    6.60
   2  -8   1    6.50    3.20
  -2   8  -1   12.20    7.70
   2  -8   2   40.30    3.40
  -2   8  -2   30.50    7.20
   2  -8   3   19.60    2.90
  -2   8  -3   11.20    5.20
  -2   8  -4  112.50    8.30
  -2   8  -5   20.90    5.30
  -2   8  -6  -13.40    4.90
  -2   8  -7   74.60    9.00
  -2   8  -8   72.60    9.30
  -2   8  -9   42.00    7.20
  -2   8 -10    8.60    6.80
  -2   8 -11   56.70    6.60
   2  -7 -16   64.00    7.20
   2  -7 -14   -5.00    5.30
   2  -7 -13   13.20    3.90
   2  -7 -12   83.30    7.70
   2  -7 -11   -0.10    5.20
   2  -7 -10    8.50    4.70
   2  -7  -9    0.70    1.90
   2  -7  -8   95.30    3.80
   2  -7  -7    6.90    2.40
   2  -7  -6  144.50    5.90
   2  -7  -4   57.40    3.40
  -2   7   4   39.70    4.70
   2  -7  -3   10.20    3.80
  -2   7   3    0.70    2.00
   2  -7  -2  218.30    9.20
  -2   7   2  189.70    6.70
   2  -7  -1    1.40    1.90
  -2   7   1    5.50    6.50
   2  -7   0   29.30    2.50
  -2   7   0   23.10    6.80
   2  -7   1   -1.10    1.90
  -2   7  -1    6.10    6.60
   2  -7   2   67.80    3.20
  -2   7  -2   48.90    6.30
   2  -7   3   -5.70    1.50
   2  -7   4   23.10    2.00
  -2   7  -4   13.00    6.20
   2  -7   5    3.90    1.40
  -2   7  -5    9.70    6.20
   2  -7   6   49.30    2.20
  -2   7  -6   20.20    6.00
   2  -7   7    2.80    1.80
  -2   7  -7    9.80    6.50
   2  -7   8    7.10    1.50
  -2   7  -8   10.60    3.90
  -2   7  -9   36.20    6.70
  -2   7 -10  128.90    9.50
  -2   7 -11   -9.30    6.20
   2  -7  13   -1.00    3.60
   2  -7  14   75.20    8.10
   2  -6 -19   13.90    4.00
   2  -6 -18   28.10    6.30
   2  -6 -17   -1.90    6.40
   2  -6 -16    9.50    6.20
   2  -6 -15   32.10    6.50
   2  -6 -14  122.60    8.30
   2  -6 -13   34.60    5.90
   2  -6 -12    9.70    4.00
   2  -6 -11    0.00    5.10
   2  -6 -10  190.90    6.40
   2  -6  -9   19.50    2.00
   2  -6  -8   57.90    3.00
   2  -6  -7   -3.20    2.10
   2  -6  -6   12.00    2.40
  -2   6   6    8.90    3.30
   2  -6  -5   75.10    4.10
  -2   6   5   76.10    4.70
   2  -6  -4    5.50    2.40
  -2   6   4    5.00    2.10
   2  -6  -3   72.00    3.80
  -2   6   3   74.20    4.70
   2  -6  -2  127.70    5.00
  -2   6   2  105.80    6.40
   2  -6  -1   43.20    3.20
  -2   6   1   44.10    3.70
   2  -6   0   61.10    2.60
  -2   6   0   73.00    5.90
   2  -6   1    1.60    1.60
   2  -6   2   10.30    2.00
  -2   6  -2   10.90    4.30
   2  -6   3   24.50    2.00
  -2   6  -3   43.50    6.90
   2  -6   4    3.30    1.50
  -2   6  -4    6.10    6.40
   2  -6   5   16.10    1.80
  -2   6  -5   11.50    6.30
   2  -6   6    0.60    1.50
   2  -6   7    5.00    1.50
  -2   6  -7    1.60    5.80
   2  -6   8   22.30    1.60
  -2   6  -8   24.60    5.30
   2  -6   9    7.40    1.20
  -2   6  -9    6.20    4.60
   2  -6  10    6.00    1.30
  -2   6 -10   21.10    6.10
   2  -6  11   41.40    2.00
  -2   6 -11   45.40    7.00
   2  -6  12  162.80    7.00
   2  -6  13   13.20    1.80
   2  -6  14    7.80    4.10
   2  -6  15   -1.30    5.40
   2  -6  16   25.80    5.80
   2  -6  17   -1.80    3.70
   2  -5 -21   23.30    5.20
   2  -5 -20   54.60    7.70
   2  -5 -19    6.00    4.20
   2  -5 -17   49.80    6.90
   2  -5 -16   54.00    7.70
   2  -5 -15   43.40    6.80
   2  -5 -14    7.80    4.60
   2  -5 -13  106.40    7.70
   2  -5 -12   65.00    6.20
   2  -5 -11   26.90    1.90
   2  -5 -10    5.40    1.60
   2  -5  -9   56.30    2.80
  -2   5   9   40.90    3.90
   2  -5  -8    4.90    1.90
  -2   5   8   15.30    4.10
   2  -5  -7   22.00    2.20
  -2   5   7   20.20    3.50
   2  -5  -6    2.90    2.20
  -2   5   6    0.40    3.60
   2  -5  -5    2.90    2.20
  -2   5   5    0.70    3.00
   2  -5  -4   13.30    3.80
  -2   5   4   29.60    3.30
   2  -5  -3   60.40    4.80
  -2   5   3   50.60    3.70
   2  -5  -1   13.80    3.30
  -2   5   1    4.00    2.60
   2  -5   0  136.30    4.60
  -2   5   0  135.70    6.20
   2  -5   1   44.90    2.50
  -2   5  -1   35.30    4.30
   2  -5   2    1.10    2.80
  -2   5  -2   -1.30    4.00
   2  -5   3    7.90    1.70
  -2   5  -3   13.10    4.00
   2  -5   4   93.40    3.00
  -2   5  -4  105.30    6.70
   2  -5   5   44.90    2.10
  -2   5  -5   30.20    5.80
   2  -5   6    4.90    1.40
   2  -5   7    9.40    1.30
  -2   5  -7   11.30    3.50
   2  -5   8    0.30    2.10
  -2   5  -8   -3.20    3.30
   2  -5   9   47.10    2.10
  -2   5  -9   40.60    5.70
   2  -5  10   58.60    2.20
  -2   5 -10   40.30    6.30
   2  -5  11   47.70    2.40
  -2   5 -11   35.00    5.50
   2  -5  12   -6.00    1.80
  -2   5 -12   -0.60    2.10
   2  -5  13   10.00    2.10
  -2   5 -13    6.40    2.00
   2  -5  14   23.90    2.40
  -2   5 -14   25.70    2.30
   2  -5  15   38.10    2.90
  -2   5 -15   33.90    2.90
   2  -5  16   27.00    5.70
   2  -5  17    9.70    5.40
   2  -5  18   93.50    7.40
   2  -5  19   49.00    6.90
   2  -5  20   19.30    5.50
   2  -4 -23   -3.50    6.10
   2  -4 -22    8.70    6.20
   2  -4 -21   21.60    7.00
   2  -4 -20    1.60    4.50
   2  -4 -19   10.00    6.80
   2  -4 -18   15.10    7.00
   2  -4 -17   30.70    5.50
   2  -4 -16   35.50    6.30
   2  -4 -15   -8.60    6.60
   2  -4 -13   18.00    4.20
   2  -4 -12   10.70    5.80
   2  -4 -11    1.90    1.20
  -2   4  11   11.30    3.90
   2  -4 -10   15.00    1.60
  -2   4  10    4.80    3.70
   2  -4  -9  162.00    5.10
  -2   4   9  167.40    8.10
   2  -4  -8    2.90    1.40
  -2   4   8   -8.20    3.20
   2  -4  -7   81.90    6.10
  -2   4   7   85.70    5.70
   2  -4  -6   98.00    5.60
  -2   4   6   97.50    5.70
   2  -4  -5   35.30    4.30
  -2   4   5   36.00    4.50
   2  -4  -4  166.20    7.30
  -2   4   4  138.90    6.80
   2  -4  -3   37.50    5.00
  -2   4   3   53.90    3.70
   2  -4  -2   82.00    5.10
  -2   4   2   61.70    4.50
   2  -4  -1 1117.60   37.00
  -2   4   1 1110.20   38.20
   2  -4   0   76.10    4.40
  -2   4   0   70.20    4.20
   2  -4   1   30.00    2.20
   2  -4   2  300.70    7.80
  -2   4  -2  299.30   12.20
   2  -4   3  994.60   23.50
  -2   4  -3 1003.20   34.60
   2  -4   4   99.60    3.20
  -2   4  -4   85.30    5.40
   2  -4   5    4.80    1.70
  -2   4  -5   -2.40    4.30
   2  -4   6   88.60    2.50
  -2   4  -6  101.80    6.40
   2  -4   7  460.40    9.60
  -2   4  -7  441.20   11.10
   2  -4   8  128.70    4.30
  -2   4  -8  142.70    4.70
   2  -4   9   -4.60    1.60
  -2   4  -9    8.40    4.50
  -2   4 -10   14.50    2.00
   2  -4  11  107.00    3.40
  -2   4 -11   97.30    5.00
   2  -4  12   11.80    2.90
  -2   4 -12    7.80    2.90
   2  -4  13   11.70    2.20
  -2   4 -13    5.20    2.90
   2  -4  14   89.40    3.90
  -2   4 -14   84.00    5.30
   2  -4  15   70.10    4.00
  -2   4 -15   65.60    4.10
   2  -4  16   14.00    2.60
  -2   4 -16   12.30    3.40
   2  -4  17   25.20    6.00
  -2   4 -17   28.60    3.60
   2  -4  18   14.80    2.10
  -2   4 -18   15.70    3.70
   2  -3 -24   31.00    5.60
   2  -3 -23   34.40    6.90
   2  -3 -22   13.50    6.50
   2  -3 -21   53.90    7.60
   2  -3 -20   10.70    5.90
   2  -3 -19  180.00   11.00
   2  -3 -18    1.40    4.10
   2  -3 -17   16.10    6.30
   2  -3 -16    0.60    5.70
   2  -3 -15  107.60    8.50
   2  -3 -14   42.50    6.20
   2  -3 -13   35.10    4.70
  -2   3  13    5.80    4.00
   2  -3 -12    1.30    5.10
  -2   3  12  -10.10    3.80
   2  -3 -11  150.00    7.60
  -2   3  11  175.80    9.00
   2  -3 -10   27.60    1.50
  -2   3  10   39.70    3.50
   2  -3  -9   46.90    4.10
  -2   3   9   34.40    3.10
   2  -3  -8   14.90    4.70
  -2   3   8   11.50    3.40
   2  -3  -7  451.00   16.90
  -2   3   7  421.40   15.10
   2  -3  -6   17.30    4.40
  -2   3   6   15.90    3.60
  -2   3   5    7.70    3.80
  -2   3   4    3.90    2.60
   2  -3  -3  662.60   23.50
  -2   3   3  718.90   24.10
   2  -3  -2   24.70    4.20
  -2   3   2   37.20    3.60
   2  -3  -1   77.10    4.60
  -2   3   1   81.20    4.40
   2  -3   0   27.90    3.60
  -2   3   0   42.10    3.20
   2  -3   1  901.00   21.30
   2  -3   2    4.20    1.70
   2  -3   3  112.00    4.80
  -2   3  -3  129.50    7.80
   2  -3   4   66.10    3.50
  -2   3  -4   56.60    3.00
   2  -3   5 1142.60   27.10
  -2   3  -5 1109.40   25.80
   2  -3   6   30.50    2.50
  -2   3  -6   45.40    2.80
   2  -3   7   43.40    2.40
  -2   3  -7   38.00    2.40
   2  -3   8   27.70    2.10
  -2   3  -8   28.20    2.30
   2  -3   9  347.00   13.00
  -2   3  -9  379.10   10.20
   2  -3  10   37.50    2.20
  -2   3 -10   31.00    3.30
   2  -3  11   -0.70    1.90
  -2   3 -11    1.60    2.70
   2  -3  12    5.40    2.20
  -2   3 -12    1.20    2.70
   2  -3  13   49.70    2.50
  -2   3 -13   53.00    3.90
   2  -3  14   -3.50    1.70
  -2   3 -14   -1.60    3.50
   2  -3  15    9.60    2.10
  -2   3 -15   21.10    3.40
   2  -3  16   70.00    3.00
  -2   3 -16   70.50    3.70
   2  -3  17   99.60    3.80
  -2   3 -17   97.00    4.50
   2  -3  18   53.30    2.70
  -2   3 -18   52.00    3.60
   2  -3  19   59.80    4.90
  -2   3 -19   69.50    4.00
  -2   3 -20   -0.80    3.80
  -2   3 -21   42.70    3.50
  -2   3 -22   24.30    4.30
  -2   3 -23   24.90    4.00
   2  -2 -25   24.80    6.20
   2  -2 -23   21.80    5.10
   2  -2 -22  104.80    9.10
   2  -2 -21   47.30    6.50
   2  -2 -20    6.60    2.90
   2  -2 -19   46.20    5.60
   2  -2 -18  219.00   12.40
   2  -2 -17   38.70    7.10
   2  -2 -16   41.00    6.10
   2  -2 -15   55.90    5.60
  -2   2  15   41.10    3.30
   2  -2 -14  141.20    8.50
  -2   2  14  123.70    6.90
   2  -2 -13  213.30   10.00
  -2   2  13  176.20    9.20
   2  -2 -12   -5.00    4.70
  -2   2  12    2.10    2.40
   2  -2 -11   -5.20    3.00
  -2   2  11    6.70    4.10
   2  -2 -10  211.90    5.70
  -2   2  10  236.20   10.60
   2  -2  -9  325.00   12.90
  -2   2   9  339.40   13.00
   2  -2  -8  236.40   10.20
  -2   2   8  256.70   11.60
   2  -2  -7  476.10   17.90
  -2   2   7  438.70   16.50
   2  -2  -6   -5.00    4.30
  -2   2   6   -1.00    3.30
   2  -2  -5  890.60   31.00
  -2   2   5  962.40   33.10
  -2   2   4   11.50    3.20
   2  -2  -3   10.50    4.60
  -2   2   3    2.10    3.70
   2  -2  -2   39.70    4.50
  -2   2   2   39.70    3.60
   2  -2  -1  137.40    5.80
  -2   2   1  129.80    5.50
   2  -2   0    3.00    1.40
  -2   2   0    6.10    2.20
   2  -2   1  153.20    4.30
   2  -2   2   28.30    2.60
  -2   2  -2   29.40    3.20
   2  -2   3   53.90    3.40
  -2   2  -3   57.10    2.80
   2  -2   4  190.20    5.60
  -2   2  -4  186.50    5.30
   2  -2   5  120.10    4.00
  -2   2  -5  125.30    4.00
   2  -2   6   25.90    1.90
  -2   2  -6   28.70    2.20
   2  -2   7  109.80    3.70
  -2   2  -7  117.70    4.00
   2  -2   8   21.40    2.30
  -2   2  -8    8.20    2.30
   2  -2   9   12.30    1.80
  -2   2  -9   10.10    2.20
   2  -2  10   -2.30    1.70
  -2   2 -10    5.00    2.20
   2  -2  11    3.20    1.70
  -2   2 -11    2.80    3.30
   2  -2  12   97.00    3.20
  -2   2 -12  104.10    4.30
   2  -2  13   29.10    2.30
  -2   2 -13   42.10    2.90
   2  -2  14   30.70    1.80
  -2   2 -14   43.20    4.60
   2  -2  15    7.40    2.30
  -2   2 -15    5.60    2.60
   2  -2  16  121.50    4.10
  -2   2 -16  127.30    4.90
   2  -2  17   94.20    3.40
  -2   2 -17  120.60    4.90
   2  -2  18   -0.80    1.70
  -2   2 -18   -4.40    2.50
   2  -2  19   12.40    2.20
  -2   2 -19    8.90    2.90
   2  -2  20   31.90    4.60
  -2   2 -20   46.10    3.70
  -2   2 -21   55.00    4.30
  -2   2 -22   13.20    2.60
  -2   2 -23   32.40    5.50
  -2   2 -24   30.80    5.40
   2  -1 -25   21.90    5.30
   2  -1 -24   61.50    7.30
   2  -1 -23   24.40    6.10
   2  -1 -22    7.90    5.60
   2  -1 -21    2.30    2.80
   2  -1 -20   26.80    3.20
   2  -1 -19   14.50    3.30
   2  -1 -18    7.10    3.20
   2  -1 -17   19.70    2.90
   2  -1 -16   40.70    3.40
  -2   1  16   35.50    3.60
   2  -1 -15    0.50    2.80
  -2   1  15   12.10    4.20
   2  -1 -14   17.90    3.70
  -2   1  14   20.60    4.00
   2  -1 -13    9.10    5.40
  -2   1  13    3.50    3.60
   2  -1 -12  352.40   14.20
  -2   1  12  313.60   12.70
   2  -1 -11  155.90    7.60
  -2   1  11  165.00    8.50
   2  -1 -10   21.10    2.20
  -2   1  10   15.50    3.20
   2  -1  -9   -0.30    1.70
  -2   1   9   11.20    4.50
   2  -1  -8  721.00   24.90
  -2   1   8  766.00   25.90
   2  -1  -7  122.90    5.40
  -2   1   7  133.00    6.50
   2  -1  -6   13.40    4.00
  -2   1   6   14.20    3.30
   2  -1  -5  115.80    5.80
  -2   1   5  117.30    5.10
   2  -1  -4 1414.30   47.40
  -2   1   4 1463.90   47.50
   2  -1  -3   10.50    2.60
  -2   1   3    7.50    3.30
   2  -1  -2  237.50    9.20
  -2   1   2  254.90   10.00
   2  -1  -1   11.30    2.10
   2  -1   0 1731.20   39.30
  -2   1   0 1739.40   57.20
   2  -1   1  128.50    5.50
  -2   1  -1  146.00    5.80
   2  -1   2  172.70    6.60
  -2   1  -2  167.40    7.10
   2  -1   3  914.60   20.90
  -2   1  -3  897.80   21.10
   2  -1   4   28.40    1.50
  -2   1  -4   29.20    1.90
   2  -1   5  269.20    7.10
  -2   1  -5  272.00    5.90
   2  -1   6  702.80   13.80
  -2   1  -6  675.10   15.90
   2  -1   7   35.60    2.30
  -2   1  -7   35.30    2.50
   2  -1   8   14.70    1.80
  -2   1  -8   15.70    2.00
   2  -1   9  199.50    4.80
  -2   1  -9  188.70    5.50
   2  -1  10  516.30   10.60
  -2   1 -10  491.10   11.90
   2  -1  11   16.70    2.30
  -2   1 -11   13.90    3.80
   2  -1  12   38.70    2.60
  -2   1 -12   38.70    4.30
   2  -1  13   76.60    3.30
  -2   1 -13   84.30    5.90
   2  -1  14  203.90    5.40
  -2   1 -14  215.60    9.50
   2  -1  15   63.70    2.80
  -2   1 -15   77.60    6.50
   2  -1  16   -0.90    2.00
  -2   1 -16   -1.30    3.40
   2  -1  17   14.90    1.90
  -2   1 -17    3.70    5.00
   2  -1  18   15.50    2.00
  -2   1 -18   14.00    2.40
   2  -1  19   12.30    2.00
  -2   1 -19    3.20    3.70
  -2   1 -20   -2.10    2.40
   2  -1  21   15.20    3.20
  -2   1 -21   28.80    5.10
  -2   1 -22   39.60    3.30
  -2   1 -23   19.40    5.90
   2   0 -25   -1.90    5.50
   2   0 -24   -6.40    3.90
   2   0 -23  -13.90    5.30
   2   0 -22   14.80    5.40
   2   0 -21   -7.00    3.50
   2   0 -20   16.60    2.70
   2   0 -19   -5.40    2.70
   2   0 -18   42.40    4.40
  -2   0  18   31.70    4.40
   2   0 -17   -1.90    2.80
  -2   0  17   -2.80    2.80
   2   0 -16   22.60    2.90
  -2   0  16   16.40    4.30
   2   0 -15   -6.10    2.70
   2   0 -14  251.90    8.00
  -2   0  14  236.30   11.30
  -2   0  13    3.80    2.10
   2   0 -12   60.10    3.30
  -2   0  12   67.20    3.70
   2   0 -11   -4.60    3.60
  -2   0  11   -1.30    3.60
   2   0 -10   47.50    2.90
  -2   0  10   49.80    4.20
   2   0  -9    3.30    1.80
  -2   0   9   13.80    3.20
   2   0  -8    7.10    1.70
  -2   0   8    3.20    3.30
  -2   0   7   -0.60    3.10
   2   0  -6 2162.00   48.80
  -2   0   6 2319.50   74.00
   2   0  -5   10.30    3.10
  -2   0   5    6.00    2.90
   2   0  -4  491.10   16.40
  -2   0   4  511.20   17.60
  -2   0   1    9.40    1.70
  -2   0   0  948.50   30.70
   2   0   2  707.70   23.30
   2   0   3    3.60    1.00
  -2   0  -3   19.50    3.80
   2   0   4 2619.50   84.10
  -2   0  -4 2528.00   80.00
   2   0   5    6.80    3.50
  -2   0  -5    4.90    3.80
   2   0   6  148.50    7.30
  -2   0  -6  159.00    4.70
   2   0   7   -8.50    3.30
  -2   0  -7   -1.90    1.90
   2   0   8  999.40   35.40
  -2   0  -8  992.70   23.00
   2   0   9   -2.00    3.00
  -2   0  -9    0.40    1.90
   2   0  10  111.70    6.70
  -2   0 -10   95.50    3.80
   2   0  11    1.70    3.60
  -2   0 -11   16.10    3.60
   2   0  12  477.90   18.30
  -2   0 -12  459.10   12.00
   2   0  13   -0.40    1.50
  -2   0 -13    0.60    2.30
   2   0  14  107.30    4.10
  -2   0 -14   93.60    3.80
   2   0  15    4.80    3.50
  -2   0 -15   -6.20    5.20
   2   0  16   56.40    3.20
  -2   0 -16   45.50    5.50
   2   0  17    4.60    2.20
  -2   0 -17    1.50    3.50
   2   0  18   16.10    2.90
  -2   0 -18   29.30    6.30
   2   0  20   23.60    3.50
  -2   0 -20   28.10    5.80
  -2   0 -21    6.90    6.00
  -2   0 -22   -5.30    5.60
  -2   0 -23    6.70    5.10
  -2   0 -24   36.10    6.90
   2   1 -25    4.50    4.10
   2   1 -24   56.10    5.80
   2   1 -23   18.90    5.50
   2   1 -22   15.90    5.10
   2   1 -21  -14.90    5.00
   2   1 -20   13.50    2.80
   2   1 -19    0.00    2.60
  -2  -1  19    3.10    3.00
   2   1 -18   -7.70    2.60
  -2  -1  18   10.10    3.30
   2   1 -17   22.60    2.70
  -2  -1  17   24.60    3.30
   2   1 -16   41.60    2.90
  -2  -1  16   30.70    4.00
   2   1 -15    3.60    2.10
  -2  -1  15   11.00    2.80
   2   1 -14   20.20    2.30
  -2  -1  14   10.90    2.90
   2   1 -13    7.50    2.70
  -2  -1  13   10.80    3.30
   2   1 -12  336.40    9.30
  -2  -1  12  331.30   12.90
   2   1 -11  180.10    5.60
  -2  -1  11  157.20    4.90
   2   1 -10   32.40    2.70
  -2  -1  10   18.50    2.40
   2   1  -9    7.10    2.00
  -2  -1   9    9.50    2.20
   2   1  -8  762.00   15.00
  -2  -1   8  789.20   15.50
   2   1  -7  123.90    3.50
  -2  -1   7  126.50    3.70
   2   1  -6   19.20    1.70
  -2  -1   6   14.90    1.70
   2   1  -5  107.60    3.00
  -2  -1   5  101.40    3.40
   2   1  -4 1436.90   27.10
  -2  -1   4 1420.40   32.60
   2   1  -3   14.20    1.10
   2   1  -2  257.20    9.70
  -2  -1   2  261.40    4.70
   2   1  -1    8.30    1.90
  -2  -1   1   10.30    1.60
   2   1   0 1728.90   56.10
  -2  -1   0 1721.10   54.40
   2   1   1  137.10    4.00
  -2  -1  -1  132.60    5.80
   2   1   2  163.00    6.80
  -2  -1  -2  175.30    6.80
   2   1   3  942.50   31.80
  -2  -1  -3  935.90   31.80
   2   1   4   33.00    3.90
  -2  -1  -4   29.40    4.60
   2   1   5  286.90   10.80
  -2  -1  -5  247.00   10.50
   2   1   6  670.80   23.60
  -2  -1  -6  693.50   23.90
   2   1   7   31.20    4.20
  -2  -1  -7   39.30    4.80
  -2  -1  -8   42.00    6.00
   2   1   9  195.00    8.70
  -2  -1  -9  221.90    9.60
   2   1  10  519.10   19.10
  -2  -1 -10  496.70   18.10
   2   1  11   31.10    4.20
  -2  -1 -11   29.00    2.60
   2   1  12   35.10    2.20
  -2  -1 -12   34.00    2.50
   2   1  13   82.40    3.10
  -2  -1 -13   90.70    3.80
   2   1  14  206.80    6.00
  -2  -1 -14  199.50    6.60
   2   1  15   65.50    2.80
  -2  -1 -15   70.10    3.40
   2   1  16    1.90    1.70
  -2  -1 -16   -0.70    2.00
  -2  -1 -17   24.10    2.60
  -2  -1 -18    3.00    2.30
  -2  -1 -19    4.10    2.60
  -2  -1 -20    2.90    2.10
  -2  -1 -21   30.60    5.70
  -2  -1 -22   53.10    6.70
  -2  -1 -23   25.70    6.90
  -2  -1 -24    3.60    6.30
   2   2 -25   35.00    3.50
   2   2 -24    4.50    3.00
   2   2 -23   15.80    2.90
   2   2 -22   93.90    4.70
   2   2 -21   47.40    4.20
   2   2 -20    1.20    2.60
   2   2 -19   51.70    3.80
  -2  -2  19   42.40    4.20
   2   2 -18  220.90    7.40
  -2  -2  18  221.00   10.20
   2   2 -17   41.20    3.50
  -2  -2  17   40.60    3.00
   2   2 -16   35.30    3.40
  -2  -2  16   30.60    1.90
   2   2 -15   38.10    3.20
  -2  -2  15   52.10    2.60
   2   2 -14  126.10    4.60
  -2  -2  14  128.40    4.00
   2   2 -13  211.90    6.40
  -2  -2  13  212.00    4.80
   2   2 -12    7.70    2.90
  -2  -2  12    1.00    1.80
   2   2 -11    2.60    2.00
  -2  -2  11    8.60    2.50
   2   2 -10  219.70    6.00
  -2  -2  10  225.00    4.80
   2   2  -9  326.20    8.70
  -2  -2   9  325.70    6.30
   2   2  -8  258.50    8.00
  -2  -2   8  302.90    7.20
   2   2  -7  481.00   12.10
  -2  -2   7  477.40    8.30
   2   2  -6    3.70    1.10
  -2  -2   6    1.00    1.00
   2   2  -5  935.80   23.30
  -2  -2   5  937.80   16.10
   2   2  -4    6.10    1.90
  -2  -2   4    8.70    1.90
   2   2  -3   -5.40    3.20
  -2  -2   3    5.20    1.90
   2   2  -2   33.70    3.00
  -2  -2   2   44.40    1.50
   2   2  -1  143.90    3.40
  -2  -2   1  141.20    3.10
   2   2   0    1.60    2.30
  -2  -2   0    3.80    2.00
   2   2   1  160.90    3.90
  -2  -2  -1  156.20    6.30
   2   2   2   32.50    2.40
  -2  -2  -2   31.90    3.40
   2   2   3   60.90    2.70
  -2  -2  -3   54.00    4.00
   2   2   4  196.60    5.70
  -2  -2  -4  208.50    8.40
   2   2   5  135.00    4.10
  -2  -2  -5  124.70    5.30
   2   2   6   22.10    1.60
  -2  -2  -6   43.40    5.80
   2   2   7  114.30    3.40
  -2  -2  -7  123.40    7.20
   2   2   8   12.80    1.10
  -2  -2  -8   14.80    4.00
   2   2   9    1.00    3.10
  -2  -2  -9   -3.30    5.00
   2   2  10   -1.90    2.30
  -2  -2 -10    3.20    4.40
   2   2  11   -3.70    3.00
  -2  -2 -11    5.90    4.40
   2   2  12   87.70    5.20
  -2  -2 -12   93.70    6.50
   2   2  13   18.30    3.00
  -2  -2 -13   31.90    4.10
  -2  -2 -14   33.10    4.50
  -2  -2 -15   -3.00    3.60
  -2  -2 -16  119.20    4.70
  -2  -2 -17  113.10    4.50
  -2  -2 -18    1.00    2.40
  -2  -2 -19    5.40    2.10
  -2  -2 -20   51.40    3.50
  -2  -2 -21   62.20    6.90
  -2  -2 -22    9.10    6.00
  -2  -2 -24   29.40    5.60
   2   3 -24   41.80    6.00
   2   3 -23   26.30    5.70
   2   3 -22   -3.60    2.20
   2   3 -21   59.40    3.60
   2   3 -20   -1.40    2.10
  -2  -3  20    1.70    2.30
   2   3 -19  140.30    5.80
  -2  -3  19  116.50    6.20
   2   3 -18    5.20    2.10
  -2  -3  18    9.90    2.60
   2   3 -17   29.90    2.50
  -2  -3  17   31.50    2.90
   2   3 -16    1.30    1.90
  -2  -3  16    3.00    1.80
   2   3 -15  100.00    3.70
  -2  -3  15   81.60    2.80
   2   3 -14   54.10    3.20
  -2  -3  14   49.60    2.00
   2   3 -13   33.20    2.80
  -2  -3  13   21.00    1.60
   2   3 -12    6.80    1.90
  -2  -3  12    2.00    1.40
   2   3 -11  180.90    5.20
  -2  -3  11  178.70    4.60
   2   3 -10   41.30    2.10
  -2  -3  10   35.40    1.60
   2   3  -9   38.90    1.80
  -2  -3   9   46.20    1.60
   2   3  -8    6.50    5.20
  -2  -3   8    9.80    2.10
   2   3  -7  426.90   16.80
  -2  -3   7  430.10    8.10
  -2  -3   6    1.60    1.50
   2   3  -5   -3.80    5.00
  -2  -3   5   -7.60    2.30
   2   3  -4   -7.50    4.90
  -2  -3   4    0.10    2.10
   2   3  -3  701.00   25.30
  -2  -3   3  713.20   12.40
   2   3  -2   29.80    2.00
  -2  -3   2   31.70    1.80
   2   3  -1   76.40    2.80
  -2  -3   1   75.40    3.00
   2   3   0   32.60    2.30
  -2  -3   0   34.10    3.20
   2   3   1  944.00   18.60
  -2  -3  -1  921.50   21.80
   2   3   2    6.10    2.00
  -2  -3  -2    3.30    3.10
   2   3   3  109.30    3.90
  -2  -3  -3  131.70    6.50
   2   3   4   65.50    4.00
  -2  -3  -4   67.10    5.20
   2   3   5 1151.00   37.90
  -2  -3  -5 1144.80   38.40
   2   3   6   37.70    3.50
   2   3   7   41.60    3.50
  -2  -3  -7   44.60    5.20
   2   3   8   21.10    3.90
  -2  -3  -8   38.50    5.80
   2   3   9  398.10   15.10
  -2  -3  -9  378.80   14.80
   2   3  10   37.60    4.10
  -2  -3 -10   30.20    4.00
   2   3  11   17.30    3.90
  -2  -3 -11    9.60    3.90
   2   3  12    1.60    3.80
  -2  -3 -13   48.90    6.20
  -2  -3 -14    6.50    5.00
  -2  -3 -15   24.00    5.80
  -2  -3 -16   79.70    7.00
  -2  -3 -17   87.40    7.40
  -2  -3 -18   41.60    5.60
  -2  -3 -19   67.90    3.80
  -2  -3 -20   28.90    7.90
  -2  -3 -21   53.70    7.40
  -2  -3 -22   22.80    6.30
  -2  -3 -23   26.40    7.10
   2   4 -23    5.40    5.60
   2   4 -22    9.70    5.90
   2   4 -21   -4.80    4.90
   2   4 -20   -5.00    5.00
   2   4 -19    6.00    3.40
  -2  -4  19   14.40    6.40
   2   4 -18    6.90    2.10
  -2  -4  18    5.60    2.00
   2   4 -17    8.80    5.10
  -2  -4  17   18.50    2.30
   2   4 -16   23.70    2.10
  -2  -4  16   26.40    2.10
   2   4 -15    5.00    1.70
  -2  -4  15    0.50    1.60
   2   4 -14    1.40    1.40
  -2  -4  14    0.40    1.30
   2   4 -13   14.80    1.30
  -2  -4  13   15.10    1.40
   2   4 -12    7.50    1.00
  -2  -4  12   10.90    0.90
  -2  -4  11   -2.30    2.70
  -2  -4  10    1.50    1.90
  -2  -4   9  185.80    5.40
  -2  -4   8   -0.80    1.50
   2   4  -7   55.60    5.90
  -2  -4   7   68.50    2.70
   2   4  -6   85.60    6.30
  -2  -4   6   87.90    2.80
   2   4  -5   53.20    5.30
  -2  -4   5   41.70    2.80
   2   4  -4  173.50    8.30
  -2  -4   4  146.20    2.80
   2   4  -3   54.40    2.20
  -2  -4   3   61.90    2.10
   2   4  -2   73.30    3.00
  -2  -4   2   77.40    2.50
   2   4  -1 1147.50   26.80
  -2  -4   1 1137.90   27.00
   2   4   0   81.50    3.20
  -2  -4   0   70.90    3.40
   2   4   1   30.90    2.40
  -2  -4  -1   29.10    3.20
   2   4   2  303.30    9.10
  -2  -4  -2  299.20    8.30
   2   4   3 1049.40   34.30
  -2  -4  -3  950.00   32.60
   2   4   4  101.00    5.20
  -2  -4  -4   98.50    6.00
   2   4   5   -1.50    3.20
  -2  -4  -5    8.40    3.50
   2   4   6   83.90    4.90
  -2  -4  -6   96.90    6.00
   2   4   7  401.50   16.10
  -2  -4  -7  401.20   15.60
   2   4   8  110.60    6.00
  -2  -4  -8  109.90    7.60
   2   4   9    1.10    3.50
  -2  -4  -9   -9.40    4.70
   2   4  10    5.90    3.40
  -2  -4 -10    1.50    4.60
   2   4  11  113.80    8.00
  -2  -4 -11  103.50    6.30
  -2  -4 -12   -6.90    3.10
  -2  -4 -13   28.80    4.80
  -2  -4 -14  101.30    6.70
  -2  -4 -15   70.90    5.50
  -2  -4 -16   22.10    4.90
  -2  -4 -17   15.20    5.20
  -2  -4 -18   19.10    4.40
  -2  -4 -19   50.10    5.70
  -2  -4 -20    5.00    7.00
  -2  -4 -21    7.20    6.80
  -2  -4 -22    2.50    6.90
  -2  -5  21   -1.00    4.80
  -2  -5  19  -18.40    7.20
  -2  -5  18   -4.70    4.50
  -2  -5  17   73.50    7.70
  -2  -5  16   56.50    6.50
  -2  -5  15   22.50    6.20
  -2  -5  14   24.10    6.70
  -2  -5  13  103.80    7.00
  -2  -5  12   25.50    6.30
  -2  -5  11   24.40    4.10
  -2  -5  10   -5.60    5.00
  -2  -5   9   57.90    3.90
   2   5  -8    1.10    4.00
  -2  -5   8   -6.30    4.10
   2   5  -7   30.60    5.90
  -2  -5   7   20.10    2.30
   2   5  -6    1.90    5.30
  -2  -5   6    1.40    2.00
   2   5  -5    1.30    3.00
  -2  -5   5    0.90    2.10
   2   5  -4   25.70    4.00
  -2  -5   4   27.00    1.00
   2   5  -3   59.70    6.50
  -2  -5   3   57.90    1.70
   2   5  -2   10.20    1.70
  -2  -5   2    4.10    1.60
   2   5  -1    8.20    1.90
  -2  -5   1    1.70    1.90
   2   5   0  151.30    4.90
  -2  -5   0  141.00    4.60
   2   5   1   46.30    2.50
  -2  -5  -1   46.50    2.80
   2   5   2   -0.80    2.10
  -2  -5  -2   -5.30    3.10
   2   5   3   12.70    2.30
   2   5   4   86.50    3.90
  -2  -5  -4   76.70    5.10
   2   5   5   38.20    3.90
  -2  -5  -5   36.70    4.60
   2   5   6    0.60    2.80
  -2  -5  -6    7.40    4.30
   2   5   7    9.70    3.60
  -2  -5  -7   -0.80    3.90
   2   5   8    9.80    3.70
  -2  -5  -8    4.60    3.60
   2   5   9   51.80    5.50
  -2  -5  -9   30.30    5.50
  -2  -5 -10   30.10    6.60
  -2  -5 -11   47.30    6.30
  -2  -5 -12   -0.90    3.20
  -2  -5 -13   -8.00    3.00
  -2  -5 -14   20.40    5.00
  -2  -5 -15   61.10    6.80
  -2  -5 -16   30.70    6.60
  -2  -5 -17   19.40    5.60
  -2  -5 -18  109.20    8.50
  -2  -5 -19   67.80    6.90
  -2  -5 -20   15.90    5.20
  -2  -6  18   39.50    5.90
  -2  -6  17   15.10    5.70
  -2  -6  16    4.60    6.80
  -2  -6  15    3.60    6.20
  -2  -6  14  117.90    7.80
  -2  -6  13   19.40    4.10
  -2  -6  12   -8.50    6.00
  -2  -6  11   -3.70    5.80
  -2  -6  10  181.20   10.40
  -2  -6   9   19.00    4.10
   2   6  -8   44.40    5.10
   2   6  -7   22.10    6.50
   2   6  -6   18.30    5.00
   2   6  -5   78.20    7.90
   2   6  -4    8.90    5.20
  -2  -6   4    6.10    0.80
   2   6  -3   66.40    5.50
  -2  -6   3   71.30    2.30
   2   6  -2  128.70    4.20
  -2  -6   2  115.40    4.20
   2   6  -1   23.30    2.10
  -2  -6   1   28.90    2.40
   2   6   0   72.80    3.90
  -2  -6   0   68.10    3.10
   2   6   1   -2.60    5.80
  -2  -6  -1    6.10    2.10
   2   6   2    8.00    2.30
  -2  -6  -2   13.00    3.30
   2   6   3   27.50    2.60
  -2  -6  -3   17.80    3.40
   2   6   4   -1.60    2.30
  -2  -6  -4    6.70    3.80
   2   6   5    8.70    2.80
  -2  -6  -5   14.20    3.90
   2   6   6    7.00    2.10
  -2  -6  -6   -6.30    3.60
   2   6   7    6.00    3.30
  -2  -6  -7   -3.80    2.70
  -2  -6  -8   40.00    5.20
  -2  -6 -10    1.60    4.30
  -2  -6 -11   56.40    7.20
  -2  -6 -12  208.20   12.70
  -2  -6 -13   17.30    4.70
  -2  -6 -14   -9.30    5.70
  -2  -6 -16   50.80    8.80
  -2  -6 -17    2.40    5.40
  -2  -6 -18    8.00    6.20
  -2  -7  16   78.10    9.00
  -2  -7  15   -0.40    3.80
  -2  -7  13   -3.90    4.20
  -2  -7  12   62.10    6.90
  -2  -7  11    3.30    5.90
   2   7  -9   -4.40    4.30
   2   7  -8  118.90    8.70
   2   7  -7   10.80    6.80
   2   7  -6  150.30    9.90
   2   7  -5  -20.30    6.60
   2   7  -4   44.40    7.80
  -2  -7   4   61.70    1.70
   2   7  -3   17.70    6.50
  -2  -7   3    0.90    1.40
   2   7  -2  201.70   11.80
  -2  -7   2  185.90    5.50
   2   7  -1   -1.30    6.40
  -2  -7   1   -5.60    2.70
   2   7   0   24.80    2.70
  -2  -7   0   33.40    3.60
   2   7   1   -4.60    2.00
  -2  -7  -1    4.30    2.70
   2   7   2   79.40    3.80
  -2  -7  -2   87.80    5.40
   2   7   3    3.40    2.40
  -2  -7  -3    1.30    2.90
   2   7   4   14.90    2.50
  -2  -7  -4   29.50    3.90
   2   7   5   -1.30    2.40
  -2  -7  -5   -3.10    3.30
   2   7   6   61.10    7.10
  -2  -7  -6   30.20    4.20
   2   7   7   -9.40    4.90
  -2  -7  -7   -2.80    4.30
   2   7   8   10.70    4.70
   2   7   9   32.60    5.90
  -2  -7  -9   32.50    4.80
   2   7  10  124.50    8.20
  -2  -7 -10   74.40    8.30
  -2  -7 -11   -7.40    5.50
  -2  -7 -12    6.80    3.70
  -2  -7 -14   89.20    8.50
  -2  -7 -15   -2.10    5.50
  -2  -8  12   10.10    4.60
  -2  -8  11   19.60    5.00
  -2  -8   9   53.50    6.80
   2   8  -8  -11.20    7.10
   2   8  -7    6.50    7.30
   2   8  -6   91.70    9.60
   2   8  -5   43.00    6.20
   2   8  -4   30.80    5.20
   2   8  -3    3.50    6.80
   2   8  -2   15.90    6.70
   2   8  -1   43.10    6.10
  -2  -8   1   36.80    3.00
   2   8   0   -6.30    6.80
  -2  -8   0   13.70    3.00
   2   8   1   -4.40    4.70
  -2  -8  -1   -6.00    2.60
   2   8   2   39.10    7.30
  -2  -8  -2   39.60    4.10
   2   8   3   14.20    4.70
  -2  -8  -3   25.20    3.90
   2   8   4  121.60    9.70
  -2  -8  -4  117.60    8.20
   2   8   5   -9.30    6.30
  -2  -8  -5    5.00    3.70
   2   8   6    8.40    6.90
  -2  -8  -6   -5.70    3.80
   2   8   7   34.00    6.30
  -2  -8  -7   30.00    5.30
   2   8   8   18.10    4.50
   2   8   9    6.70    4.30
  -2  -8  -9    3.50    4.20
   2   8  10  -20.50    5.40
  -2  -8 -10    6.40    5.00
   2   8  11   64.20    7.40
  -2  -8 -11   53.10    6.60
   2   9  -3   11.00    6.60
   2   9  -2   -1.40    4.70
   2   9  -1   30.00    7.20
   2   9   0    3.00    7.10
   2   9   1   18.60    4.90
   2   9   2   -9.10    5.80
  -3   9   1   10.20    5.00
  -3   9   0   -1.10    6.20
   3  -8 -12   45.80    6.70
   3  -8 -11   -9.90    5.60
   3  -8 -10    8.60    5.40
   3  -8  -9  -10.00    5.00
   3  -8  -7   38.30    6.10
   3  -8  -6   -1.80    3.30
   3  -8  -5   -0.70    3.90
   3  -8  -4   14.10    4.50
  -3   8   4    8.00    5.30
   3  -8  -3   15.30    3.70
  -3   8   3   13.20    7.70
   3  -8  -2    4.50    3.80
  -3   8   2  -15.50    6.10
   3  -8  -1   12.30    3.90
  -3   8   1   15.50    5.20
  -3   8   0   -2.80    7.10
   3  -8   1   78.90    5.30
  -3   8  -1   96.70    9.60
   3  -8   2   -0.60    2.40
  -3   8  -2   -3.20    7.50
   3  -8   3   -1.70    2.40
  -3   8  -3    6.70    7.20
   3  -8   4   32.90    3.20
  -3   8  -4   52.80    8.60
  -3   8  -5   84.70    8.80
  -3   8  -7   -7.20    4.80
  -3   8  -8   83.10    7.50
  -3   8  -9   78.40    9.70
  -3   8 -10   14.10    7.50
   3  -7 -16   -3.60    6.40
   3  -7 -14   10.40    3.90
   3  -7 -13   42.80    7.20
   3  -7 -12   22.00    6.10
   3  -7 -11   44.00    6.40
   3  -7 -10   -3.50    4.50
   3  -7  -9   95.40    4.50
   3  -7  -8    6.20    2.30
   3  -7  -7   23.80    2.90
   3  -7  -6   19.60    3.00
   3  -7  -5   96.40    4.50
   3  -7  -4    4.80    3.80
  -3   7   4   -5.60    2.70
   3  -7  -3   18.90    4.20
  -3   7   3   26.90    4.00
   3  -7  -2   12.90    2.50
  -3   7   2   -2.60    4.20
   3  -7  -1  117.80    4.20
  -3   7   1  102.30    7.90
   3  -7   0   18.30    2.40
  -3   7   0   21.10    5.80
   3  -7   1   12.30    2.00
  -3   7  -1    8.20    4.60
   3  -7   2    9.20    2.00
  -3   7  -2   -2.60    6.80
   3  -7   3   77.10    3.20
   3  -7   4    8.30    1.90
  -3   7  -4    3.30    5.90
   3  -7   5    8.00    1.50
  -3   7  -5   25.80    6.60
   3  -7   6   23.30    2.40
  -3   7  -6   38.30    7.40
   3  -7   7  118.00    6.20
  -3   7  -7  129.70    8.60
   3  -7   8    8.70    2.20
  -3   7  -8    2.00    5.90
   3  -7   9    1.30    1.80
  -3   7 -10  -10.20    5.50
  -3   7 -11  149.00   10.90
  -3   7 -12   -0.80    3.90
   3  -7  13   36.60    6.90
   3  -7  14   -1.30    5.70
   3  -7  15    7.70    5.90
   3  -6 -19    0.00    4.20
   3  -6 -18   22.50    6.30
   3  -6 -17   -4.40    4.20
   3  -6 -16   10.50    6.40
   3  -6 -15    5.00    4.10
   3  -6 -14   14.10    5.60
   3  -6 -13  116.20    8.80
   3  -6 -12   25.50    2.10
   3  -6 -11   62.80    3.10
   3  -6 -10   13.60    2.10
   3  -6  -9    6.80    2.20
   3  -6  -8    8.70    2.60
   3  -6  -7   14.20    2.90
   3  -6  -6    3.70    2.10
  -3   6   6   14.50    3.60
   3  -6  -5   67.80    3.70
  -3   6   5   84.50    5.50
   3  -6  -4    2.60    2.60
  -3   6   4    6.30    3.10
   3  -6  -3  195.60    9.80
  -3   6   3  181.20    9.60
   3  -6  -2    0.50    3.40
  -3   6   2    2.50    3.00
   3  -6  -1    4.70    2.30
   3  -6   0   11.10    2.30
  -3   6   0   -7.70    4.30
   3  -6   1  131.40    4.80
  -3   6  -1  139.80    8.90
   3  -6   2   -3.00    1.70
  -3   6  -2   11.00    4.80
   3  -6   3    2.80    1.70
  -3   6  -3  -10.30    5.30
   3  -6   4   28.50    2.20
  -3   6  -4   29.00    6.30
   3  -6   5   32.30    2.30
  -3   6  -5   26.60    5.20
   3  -6   6   18.60    2.00
  -3   6  -6   16.30    5.60
   3  -6   7   14.70    2.50
  -3   6  -7    6.50    6.20
   3  -6   8  120.20    4.10
  -3   6  -8  144.40    9.20
   3  -6   9   81.30    3.30
  -3   6  -9   82.60    7.10
   3  -6  10   17.90    1.80
  -3   6 -10   13.90    6.30
   3  -6  11   10.70    1.70
  -3   6 -11   27.00    6.10
   3  -6  12   23.10    2.70
   3  -6  13   21.30    2.10
   3  -6  14    8.70    2.10
   3  -6  15    4.60    5.60
   3  -6  16   16.20    6.20
   3  -6  17   31.10    5.40
   3  -6  18   -1.80    3.50
   3  -5 -21    7.30    3.70
   3  -5 -19   19.10    6.40
   3  -5 -18    7.10    4.40
   3  -5 -17   52.70    7.20
   3  -5 -15   81.10    7.00
   3  -5 -14   62.90    7.50
   3  -5 -13   48.10    5.90
   3  -5 -12   33.50    2.10
   3  -5 -11  105.40    4.10
   3  -5 -10  102.90    4.00
   3  -5  -9   32.90    2.50
  -3   5   9   27.60    4.20
   3  -5  -8   57.50    6.10
  -3   5   8   57.20    4.60
   3  -5  -7  159.00    8.30
  -3   5   7  173.80    9.10
   3  -5  -6   11.50    4.60
  -3   5   6   33.10    4.00
   3  -5  -5   76.90    5.00
  -3   5   5   79.80    5.80
   3  -5  -4   -1.60    3.90
  -3   5   4    1.50    3.00
   3  -5  -3   42.30    3.30
  -3   5   3   49.40    4.00
   3  -5  -2    8.80    3.40
  -3   5   2   16.80    3.10
   3  -5  -1   77.40    3.50
  -3   5   1   73.40    4.40
   3  -5   0   43.00    3.10
   3  -5   1   62.00    3.00
   3  -5   2   71.80    3.00
  -3   5  -2   48.30    6.20
   3  -5   3   32.80    2.20
  -3   5  -3   52.60    6.80
   3  -5   4   40.40    2.30
  -3   5  -4   35.50    5.90
   3  -5   5   16.80    1.70
   3  -5   6   54.10    2.60
  -3   5  -6   46.30    5.30
   3  -5   7    5.70    1.30
  -3   5  -7    0.50    3.10
   3  -5   8   26.90    1.80
  -3   5  -8   43.60    5.20
   3  -5   9   40.30    2.80
  -3   5  -9   48.90    6.00
   3  -5  10   -2.70    1.60
  -3   5 -10   10.50    4.30
   3  -5  11    1.60    2.60
  -3   5 -11   -1.30    2.20
   3  -5  12    4.20    2.30
  -3   5 -12    8.90    2.00
   3  -5  13   44.10    3.00
  -3   5 -13   35.70    3.30
   3  -5  14   -0.20    2.00
  -3   5 -14    7.40    2.80
   3  -5  15  111.80    7.30
  -3   5 -15  105.20    5.50
   3  -5  16   34.80    5.50
  -3   5 -16   43.50    3.60
   3  -5  17    3.20    4.50
   3  -5  18   10.90    5.00
   3  -5  19   10.80    5.00
   3  -5  20   29.00    5.50
   3  -4 -23    2.50    4.50
   3  -4 -22   24.70    6.70
   3  -4 -21   13.70    6.20
   3  -4 -20   29.40    5.30
   3  -4 -19    6.00    4.90
   3  -4 -18    8.40    6.80
   3  -4 -17   -9.80    5.30
   3  -4 -16   68.50    7.50
   3  -4 -15   19.10    4.20
   3  -4 -13   -3.00    2.70
   3  -4 -12  283.80    7.70
   3  -4 -11   -8.00    4.70
  -3   4  11   -6.20    2.20
  -3   4  10   -8.30    2.80
   3  -4  -9   -8.30    3.50
  -3   4   9   -4.50    4.00
   3  -4  -8  104.00    6.70
  -3   4   8  114.90    6.70
   3  -4  -7   88.80    4.90
  -3   4   7   92.10    5.80
   3  -4  -6   77.10    5.90
  -3   4   6   82.20    5.20
   3  -4  -5   16.30    4.80
  -3   4   5   15.70    3.60
   3  -4  -4  460.20   17.50
  -3   4   4  482.40   17.10
   3  -4  -3   59.00    4.60
  -3   4   3   42.60    4.00
   3  -4  -2  300.60   12.10
  -3   4   2  321.50   12.40
   3  -4   0  392.20   10.40
   3  -4   1    3.20    2.10
   3  -4   2  665.20   16.50
   3  -4   3  239.10    6.30
  -3   4  -3  266.60   10.90
   3  -4   4  581.10   13.80
  -3   4  -4  521.50   19.20
   3  -4   5   87.10    2.60
  -3   4  -5  101.70    6.60
   3  -4   6  354.60    7.40
  -3   4  -6  329.90   13.20
   3  -4   7    7.60    2.20
  -3   4  -7   -0.30    2.00
   3  -4   8  139.30    4.60
  -3   4  -8  145.70    5.00
   3  -4   9   53.40    2.70
  -3   4  -9   58.40    3.40
   3  -4  10   24.70    2.20
  -3   4 -10   13.90    2.80
   3  -4  11   22.80    2.80
  -3   4 -11   39.90    3.40
   3  -4  12   26.60    2.50
  -3   4 -12   38.70    3.20
   3  -4  13  103.20    4.50
  -3   4 -13   91.90    5.70
   3  -4  14   -0.50    4.70
  -3   4 -14    4.30    3.40
   3  -4  15    8.70    2.20
  -3   4 -15    6.30    3.10
   3  -4  16   49.40    3.40
  -3   4 -16   39.90    3.70
   3  -4  17   -1.80    2.60
  -3   4 -17    3.20    2.70
   3  -4  18    3.20    4.50
  -3   4 -18   14.80    3.10
   3  -4  19    4.50    5.00
  -3   4 -19    6.80    3.50
   3  -4  20   46.60    7.00
  -3   4 -20   33.80    4.00
   3  -3 -24    9.20    6.70
   3  -3 -23    5.20    6.00
   3  -3 -22   83.60    8.40
   3  -3 -21   10.60    4.80
   3  -3 -20    4.00    4.00
   3  -3 -18  154.30    9.50
   3  -3 -17   27.90    6.70
   3  -3 -16    9.50    5.90
   3  -3 -15  -16.50    5.80
   3  -3 -14  129.10    8.70
   3  -3 -13   27.80    3.70
  -3   3  13   29.60    4.00
   3  -3 -12    1.00    3.90
  -3   3  12    1.20    3.80
   3  -3 -11    2.50    4.40
  -3   3  11   -5.70    3.90
   3  -3 -10  267.60   11.00
  -3   3  10  271.00   11.90
   3  -3  -9    2.40    3.50
  -3   3   9   23.10    3.00
   3  -3  -8    0.20    4.20
  -3   3   8    5.30    3.50
   3  -3  -7    9.40    3.00
  -3   3   7   10.00    3.00
   3  -3  -6  707.90   25.00
  -3   3   6  727.10   25.50
   3  -3  -5  138.60    6.50
  -3   3   5  145.60    6.70
   3  -3  -4   35.20    3.50
  -3   3   4   35.80    3.80
  -3   3   3    4.10    3.40
   3  -3  -2  172.80    7.70
  -3   3   2  164.40    7.50
   3  -3  -1   64.10    4.70
  -3   3   1   40.50    3.90
   3  -3   0  111.90    4.00
   3  -3   1   36.40    2.60
   3  -3   2  317.90    8.30
   3  -3   3  339.50    8.70
  -3   3  -3  352.00   12.90
   3  -3   4  341.10   12.50
  -3   3  -4  352.50    9.40
   3  -3   5   10.40    2.20
  -3   3  -5   11.20    2.60
   3  -3   6  476.80   11.90
  -3   3  -6  472.10   11.80
   3  -3   7   13.20    1.90
  -3   3  -7   20.40    2.40
   3  -3   8  195.70    5.80
  -3   3  -8  201.80    5.80
   3  -3   9   -6.60    2.50
   3  -3  10   65.80    4.30
  -3   3 -10   53.00    4.50
   3  -3  11  120.10    4.20
  -3   3 -11  122.10    6.00
   3  -3  12  115.10    4.40
  -3   3 -12   97.90    5.40
   3  -3  13   52.30    3.40
  -3   3 -13   66.70    5.10
   3  -3  14   23.80    2.20
   3  -3  15   17.70    1.90
  -3   3 -15   33.70    4.10
   3  -3  16  191.40    5.70
  -3   3 -16  176.90    8.80
   3  -3  17    1.70    1.90
  -3   3 -17    0.80    3.30
   3  -3  18    9.60    2.50
  -3   3 -18    1.50    3.90
  -3   3 -19   -2.70    3.70
  -3   3 -20   52.50    5.60
  -3   3 -21   16.60    4.10
  -3   3 -22    6.00    3.90
  -3   3 -23    1.50    3.50
   3  -2 -25    9.80    5.80
   3  -2 -24   -6.10    6.00
   3  -2 -23   -5.10    6.00
   3  -2 -22   -3.90    3.90
   3  -2 -21   25.00    6.60
   3  -2 -20   68.40    6.90
   3  -2 -19   51.50    6.70
   3  -2 -18   10.40    6.20
   3  -2 -17   31.30    6.90
   3  -2 -16  129.50    8.10
   3  -2 -15   46.80    4.80
  -3   2  15   28.50    3.80
   3  -2 -14   -5.30    3.40
  -3   2  14    9.40    3.40
   3  -2 -13   22.20    1.60
  -3   2  13   19.00    4.10
   3  -2 -12   63.60    2.50
  -3   2  12   53.00    4.90
   3  -2 -11  167.50    8.20
  -3   2  11  162.00    7.60
   3  -2 -10   -3.60    5.10
  -3   2  10   -5.20    4.00
   3  -2  -9  119.80    5.80
  -3   2   9  108.20    5.20
   3  -2  -8  450.30   16.70
  -3   2   8  446.20   16.40
   3  -2  -7  149.10    7.40
  -3   2   7  160.90    7.60
   3  -2  -6  275.40   10.50
  -3   2   6  251.50    9.60
   3  -2  -5  343.40   13.30
  -3   2   5  331.10   12.50
   3  -2  -4    1.70    4.20
  -3   2   4    0.50    3.70
   3  -2  -3  271.40   11.00
  -3   2   3  292.20   11.20
   3  -2  -2    0.70    3.60
  -3   2   2   -1.50    2.90
   3  -2  -1   17.10    2.40
  -3   2   1   -0.50    2.90
   3  -2   0   12.90    2.50
   3  -2   1   60.80    2.90
  -3   2  -1   51.70    4.10
   3  -2   2  123.90    5.10
  -3   2  -2  110.40    5.00
   3  -2   3   60.30    3.80
  -3   2  -3   57.30    4.20
   3  -2   4   53.60    3.00
  -3   2  -4   66.00    3.20
   3  -2   5    2.30    2.00
  -3   2  -5   11.90    3.30
   3  -2   6  248.20    6.90
  -3   2  -6  241.40    6.50
   3  -2   7   87.40    4.60
  -3   2  -7   95.50    3.40
   3  -2   8  184.60    7.70
  -3   2  -8  177.00    5.40
   3  -2   9   43.70    2.20
  -3   2  -9   35.80    3.50
   3  -2  10  183.20    4.50
  -3   2 -10  171.30    8.20
   3  -2  11   84.60    2.80
  -3   2 -11   72.30    3.60
   3  -2  12   98.20    3.00
  -3   2 -12   94.10    3.60
   3  -2  13   94.10    3.20
  -3   2 -13  100.50    4.00
   3  -2  14  210.80    5.80
  -3   2 -14  227.00    7.20
   3  -2  15   72.80    3.20
  -3   2 -15   75.40    3.80
   3  -2  16    8.20    2.20
  -3   2 -16    7.40    2.70
   3  -2  17   41.10    3.10
  -3   2 -17   37.80    3.30
   3  -2  18  128.20    5.50
  -3   2 -18  130.60    5.50
   3  -2  19   41.80    4.00
  -3   2 -19   46.20    3.30
   3  -2  20    3.80    3.20
  -3   2 -20    1.90    2.60
  -3   2 -21   11.20    4.40
  -3   2 -22   53.90    5.40
  -3   2 -23   -0.90    3.90
   3  -1 -24   11.90    3.90
   3  -1 -23   76.80    7.00
   3  -1 -22   -2.10    5.90
   3  -1 -21   -0.10    5.60
   3  -1 -20   12.30    3.60
   3  -1 -19   58.50    4.00
   3  -1 -18   42.80    3.30
   3  -1 -17   -1.10    3.20
   3  -1 -16   78.60    4.50
  -3   1  16   63.10    5.60
   3  -1 -15   92.70    6.10
  -3   1  15  101.10    7.00
   3  -1 -14  215.90   10.90
  -3   1  14  237.80   11.10
   3  -1 -13   -1.70    1.80
  -3   1  13   -0.50    2.60
   3  -1 -12    9.40    1.90
  -3   1  12    4.80    3.80
   3  -1 -11   -7.30    1.90
  -3   1  11   -2.30    3.50
   3  -1 -10  252.30    6.90
  -3   1  10  252.00   11.30
   3  -1  -9   78.90    5.70
  -3   1   9   77.10    4.60
   3  -1  -8  179.60    8.60
  -3   1   8  151.00    6.80
   3  -1  -7   88.10    4.80
  -3   1   7   99.60    5.60
   3  -1  -6   51.10    3.80
  -3   1   6   59.70    3.70
   3  -1  -5  661.00   23.20
  -3   1   5  701.20   24.60
   3  -1  -4   36.20    4.40
  -3   1   4   38.50    2.90
   3  -1  -3  309.00   11.70
  -3   1   3  336.50   12.60
   3  -1  -2  325.80   12.10
  -3   1   2  338.00   12.30
   3  -1  -1  376.40    9.20
   3  -1   0  126.10    5.10
  -3   1   0  140.70    6.10
   3  -1   1  345.40   12.00
  -3   1  -1  352.90   13.20
   3  -1   2    7.60    3.00
  -3   1  -2   10.60    3.60
   3  -1   3  153.50    5.90
  -3   1  -3  149.00    7.00
   3  -1   4    3.10    1.50
  -3   1  -4   -0.90    2.40
   3  -1   5   88.30    4.90
  -3   1  -5   88.70    3.60
   3  -1   6  148.70    4.50
  -3   1  -6  151.00    7.10
   3  -1   7  568.10   11.40
  -3   1  -7  542.20   12.90
   3  -1   8  126.00    3.30
  -3   1  -8  119.20    4.00
   3  -1   9   -1.60    1.70
   3  -1  10  268.90    6.00
  -3   1 -10  277.50    7.40
   3  -1  11  784.50   15.40
  -3   1 -11  812.60   19.60
   3  -1  12   10.30    2.00
  -3   1 -12    4.60    2.60
   3  -1  13   50.20    2.70
  -3   1 -13   41.00    2.70
   3  -1  14    6.50    3.30
  -3   1 -14    2.60    2.10
   3  -1  15  181.20    6.10
  -3   1 -15  173.70    5.50
   3  -1  16   15.60    1.80
  -3   1 -16   21.60    2.80
   3  -1  17    6.80    2.90
  -3   1 -17   -0.30    2.60
   3  -1  18   93.70    3.90
  -3   1 -18   88.90    4.80
   3  -1  19   63.10    4.50
  -3   1 -19   55.90    4.20
   3  -1  20   39.00    4.00
  -3   1 -20   38.50    3.50
  -3   1 -21   25.90    3.10
  -3   1 -22   -3.30    5.30
  -3   1 -23    4.10    4.00
  -3   1 -24   27.00    6.30
   3   0 -26   -5.60    5.20
   3   0 -25    9.50    5.90
   3   0 -24   11.00    5.40
   3   0 -23    7.10    5.30
   3   0 -22   -2.40    5.30
   3   0 -21   62.70    6.90
   3   0 -20   -0.30    2.90
   3   0 -19    6.40    3.10
   3   0 -18   10.90    5.40
  -3   0  18    4.10    4.10
   3   0 -17  220.40    7.40
  -3   0  17  218.70   10.60
   3   0 -16   -2.60    3.00
  -3   0  16    2.00    3.10
   3   0 -15   26.30    2.30
  -3   0  15   33.40    4.00
   3   0 -14    7.90    3.80
  -3   0  14   -9.50    3.50
   3   0 -13  173.60    5.60
  -3   0  13  162.90    7.70
   3   0 -12    0.80    1.80
  -3   0  12    3.00    3.30
   3   0 -11   95.20    2.80
  -3   0  11   82.20    5.10
   3   0 -10   -3.70    2.80
   3   0  -9  659.60   15.80
  -3   0   9  641.90   22.60
   3   0  -8   -2.80    1.90
   3   0  -7 1183.50   38.90
  -3   0   7 1142.70   38.00
   3   0  -6    8.20    3.70
  -3   0   6    5.50    2.90
   3   0  -5   85.40    5.00
  -3   0   5   83.00    4.70
   3   0  -4    9.30    3.30
  -3   0   4   -0.80    3.10
   3   0  -3 2046.90   65.30
  -3   0   3 1938.30   61.60
   3   0  -2    9.70    2.00
  -3   0   2   14.80    3.20
   3   0   0   -0.80    2.00
  -3   0   0    7.60    2.70
   3   0   1 2233.60   70.30
  -3   0  -1 2272.30   73.00
   3   0   2   11.90    3.30
  -3   0  -2    0.40    2.50
   3   0   3  596.20   20.50
  -3   0  -3  586.50   21.00
   3   0   4    0.90    1.90
  -3   0  -4   10.80    3.80
   3   0   5   34.10    1.70
  -3   0  -5   25.40    3.00
   3   0   6   -1.10    1.40
   3   0   7    7.40    1.50
  -3   0  -7    2.80    4.80
   3   0   9  343.30   13.40
  -3   0  -9  330.60   13.70
   3   0  10    6.40    3.40
  -3   0 -10    9.40    4.60
   3   0  11   19.10    3.00
  -3   0 -11   40.30    4.80
  -3   0 -12   13.00    4.40
   3   0  13  309.30   12.90
  -3   0 -13  322.40   14.10
   3   0  14   -3.10    3.70
   3   0  15   83.90    2.70
  -3   0 -15   81.30    5.20
   3   0  16    4.90    1.80
  -3   0 -16   -1.90    4.80
   3   0  17   96.00    3.80
  -3   0 -17  104.70    7.10
  -3   0 -18    6.20    5.10
   3   0  19   12.40    2.50
  -3   0 -19   11.70    5.90
   3   0  20    6.00    3.00
  -3   0 -20  -10.60    5.60
  -3   0 -21   58.60    6.00
  -3   0 -23    3.10    6.00
  -3   0 -24   15.10    6.10
   3   1 -24   -4.80    4.60
   3   1 -23   57.00    6.50
   3   1 -21   21.40    4.00
   3   1 -20   16.70    3.50
   3   1 -19   54.90    4.10
  -3  -1  19   50.70    4.90
   3   1 -18   31.10    3.20
  -3  -1  18   38.50    4.30
   3   1 -17    6.10    2.70
  -3  -1  17    0.10    2.90
   3   1 -16   83.10    3.80
  -3  -1  16   75.60    5.30
   3   1 -15   94.20    5.50
  -3  -1  15   98.90    5.80
   3   1 -14  233.00    6.90
  -3  -1  14  226.20    9.30
   3   1 -13    5.00    3.80
  -3  -1  13   -1.90    2.60
   3   1 -12    9.80    1.80
  -3  -1  12   16.30    2.90
   3   1 -11   -4.20    2.60
  -3  -1  11    0.90    2.40
   3   1 -10  247.20    5.70
  -3  -1  10  253.90    9.90
   3   1  -9   83.20    2.90
  -3  -1   9   74.70    4.30
   3   1  -8  167.70    4.20
  -3  -1   8  156.80    6.50
   3   1  -7   92.20    3.20
  -3  -1   7   90.70    3.70
   3   1  -6   47.20    2.30
  -3  -1   6   43.30    2.40
   3   1  -5  709.80   14.00
  -3  -1   5  677.20   16.70
   3   1  -4   37.20    1.60
   3   1  -3  326.50    6.00
  -3  -1   3  311.80   10.80
   3   1  -2  343.50    7.30
  -3  -1   2  338.60    8.40
   3   1  -1  396.60    8.10
  -3  -1   1  393.10    6.80
   3   1   0  150.70    4.20
  -3  -1   0  141.30    2.90
   3   1   1  374.70    9.40
  -3  -1  -1  362.60    6.40
   3   1   2    6.20    1.70
  -3  -1  -2   10.30    3.50
   3   1   3  155.00    4.50
  -3  -1  -3  168.30    7.60
   3   1   4   -3.20    3.10
  -3  -1  -4   -0.10    2.80
   3   1   5   69.70    5.30
  -3  -1  -5   86.30    4.90
   3   1   6  135.70    7.10
  -3  -1  -6  153.30    8.20
   3   1   7  572.10   19.90
  -3  -1  -7  591.20   20.90
   3   1   8  129.60    7.60
  -3  -1  -8  148.30    7.60
   3   1   9   -9.80    3.80
  -3  -1  -9   -3.60    1.40
   3   1  10  279.30   11.10
  -3  -1 -10  263.60    7.10
   3   1  11  829.70   30.00
  -3  -1 -11  767.50   18.50
   3   1  12    0.60    3.40
  -3  -1 -12   10.10    1.80
   3   1  13   40.90    4.80
  -3  -1 -13   45.60    2.60
   3   1  14    4.20    2.70
  -3  -1 -14  -11.70    5.50
   3   1  15  197.50    7.70
  -3  -1 -15  168.70    5.80
   3   1  16   11.40    1.80
  -3  -1 -16   15.40    2.30
   3   1  17   -2.00    1.70
  -3  -1 -17   -0.10    2.20
   3   1  18   95.60    4.80
  -3  -1 -18   86.70    6.60
  -3  -1 -19   49.80    5.60
  -3  -1 -20   50.20    6.10
  -3  -1 -21   10.40    6.20
  -3  -1 -22    5.60    5.90
  -3  -1 -23   18.60    6.20
  -3  -1 -24   37.50    6.30
   3   2 -25   10.80    3.10
   3   2 -24    1.90    2.90
   3   2 -23   12.70    3.00
   3   2 -22    1.40    2.70
   3   2 -21   33.60    3.30
  -3  -2  21   30.10    3.30
   3   2 -20   58.60    4.00
  -3  -2  20   60.80    4.30
   3   2 -19   40.90    3.70
  -3  -2  19   36.70    3.50
   3   2 -18   22.90    3.20
  -3  -2  18   14.10    2.80
   3   2 -17    8.60    2.50
  -3  -2  17    8.90    2.00
   3   2 -16  135.70    5.10
  -3  -2  16  129.20    5.40
   3   2 -15   35.30    3.00
  -3  -2  15   36.50    2.60
   3   2 -14    7.40    2.90
  -3  -2  14    5.30    2.70
   3   2 -13   27.40    2.40
  -3  -2  13   28.50    2.60
   3   2 -12   67.70    3.40
  -3  -2  12   72.80    3.30
   3   2 -11  156.90    5.20
  -3  -2  11  160.10    5.00
   3   2 -10    9.40    1.60
  -3  -2  10   -4.30    2.90
   3   2  -9  102.80    3.20
  -3  -2   9   98.60    3.00
   3   2  -8  458.80    9.60
  -3  -2   8  471.00    9.70
   3   2  -7  164.20    4.10
  -3  -2   7  162.40    4.00
   3   2  -6  260.20    6.00
  -3  -2   6  249.50    9.20
   3   2  -5  323.10    6.80
  -3  -2   5  321.80    8.90
   3   2  -4    4.50    1.10
  -3  -2   4    1.40    1.60
   3   2  -3  272.40    7.80
  -3  -2   3  302.80    5.50
   3   2  -2   -1.10    1.20
  -3  -2   2    1.30    1.30
   3   2  -1    6.50    1.70
  -3  -2   1    6.20    1.80
   3   2   0   14.60    1.70
  -3  -2   0   17.80    1.80
   3   2   1   61.90    2.80
   3   2   2  133.00    4.30
  -3  -2  -2  117.60    6.10
   3   2   3   53.20    2.80
  -3  -2  -3   70.70    4.30
   3   2   4   63.50    4.40
  -3  -2  -4   72.50    5.30
   3   2   5    4.00    2.40
  -3  -2  -5    2.30    4.60
   3   2   6  255.90   10.20
  -3  -2  -6  250.70    9.80
   3   2   7   86.50    5.30
  -3  -2  -7   84.60    5.80
   3   2   8  192.90    8.70
  -3  -2  -8  201.70    9.60
   3   2   9   37.80    4.30
  -3  -2  -9   44.40    4.00
   3   2  10  186.70    8.90
  -3  -2 -10  162.50    9.00
   3   2  11   76.90    5.40
  -3  -2 -11   84.40    6.10
   3   2  12   94.90    4.80
  -3  -2 -12  110.60    7.50
   3   2  13  102.90    6.70
  -3  -2 -13   98.00    6.20
  -3  -2 -14  235.20   12.10
  -3  -2 -15   84.10    3.60
  -3  -2 -16   -1.90    1.90
  -3  -2 -17   28.40    5.20
  -3  -2 -18  120.60    4.90
  -3  -2 -19   53.10    3.20
  -3  -2 -20  -11.20    5.60
  -3  -2 -21   13.30    6.10
  -3  -2 -22   57.60    8.10
  -3  -2 -23    7.80    4.60
   3   3 -24   18.60    5.10
   3   3 -23   24.30    6.60
   3   3 -22   48.90    3.70
   3   3 -21    9.80    2.50
   3   3 -20   -2.20    3.00
   3   3 -19   17.70    2.70
  -3  -3  19   18.50    2.70
   3   3 -18  125.60    5.30
  -3  -3  18  161.10    7.30
   3   3 -17   14.30    2.50
  -3  -3  17   19.70    2.90
   3   3 -16    4.30    2.10
  -3  -3  16   10.80    1.90
   3   3 -15   -5.40    2.10
  -3  -3  15    8.80    2.80
   3   3 -14  120.90    4.50
  -3  -3  14  125.70    3.70
   3   3 -13   15.90    2.00
  -3  -3  13   12.50    1.60
   3   3 -12    9.40    1.50
  -3  -3  12    5.70    1.40
   3   3 -11   -2.10    1.40
  -3  -3  11    2.40    1.10
   3   3 -10  266.30    7.00
  -3  -3  10  271.10    5.30
   3   3  -9   27.80    1.30
  -3  -3   9   23.00    2.50
   3   3  -8   -5.30    3.30
  -3  -3   8    8.60    2.30
   3   3  -7    6.30    3.80
  -3  -3   7   -2.00    2.50
   3   3  -6  757.80   19.80
  -3  -3   6  736.40   13.20
   3   3  -5  167.00    8.60
  -3  -3   5  145.70    3.80
   3   3  -4   39.10    3.30
  -3  -3   4   41.00    2.80
   3   3  -3    3.50    1.10
  -3  -3   3    3.50    1.00
   3   3  -2  176.40    4.40
  -3  -3   2  178.20    4.30
   3   3  -1   54.20    2.30
  -3  -3   1   42.30    2.60
   3   3   0  115.30    3.10
  -3  -3   0  102.50    4.70
   3   3   1   26.50    2.00
  -3  -3  -1   30.80    3.20
   3   3   2  345.50    7.60
  -3  -3  -2  326.60   12.20
   3   3   3  336.20    7.20
  -3  -3  -3  342.90   13.50
   3   3   4  358.60    9.30
  -3  -3  -4  365.80   13.40
   3   3   5   16.60    2.20
  -3  -3  -5    2.60    4.70
   3   3   6  497.30   12.10
  -3  -3  -6  489.70   18.20
   3   3   7    9.00    1.70
  -3  -3  -7    1.70    5.00
   3   3   8  201.50    5.80
  -3  -3  -8  189.00    9.40
   3   3   9   -1.10    1.20
  -3  -3  -9   -1.00    3.70
   3   3  10   61.30    4.80
  -3  -3 -10   64.10    6.00
   3   3  11  125.10    7.40
  -3  -3 -11  115.40    6.10
   3   3  12   80.70    6.20
  -3  -3 -12  122.20    8.40
  -3  -3 -13   62.50    6.00
  -3  -3 -14    0.50    5.70
  -3  -3 -15    1.00    3.50
  -3  -3 -16  194.20   10.60
  -3  -3 -17    2.60    7.10
  -3  -3 -18    6.80    2.30
  -3  -3 -19   18.80    5.80
  -3  -3 -20   32.20    8.30
  -3  -3 -21   16.30    6.30
  -3  -3 -22   22.00    7.10
  -3  -3 -23  -11.90    4.30
   3   4 -23    3.80    5.00
   3   4 -22   28.70    5.80
   3   4 -21   29.20    6.20
   3   4 -20   38.00    5.10
   3   4 -19    4.60    4.20
  -3  -4  19    0.80    6.20
   3   4 -18    3.80    1.60
  -3  -4  18    7.10    1.80
   3   4 -17   -7.40    5.40
  -3  -4  17   18.10    3.70
   3   4 -16   77.50    3.40
  -3  -4  16   72.10    3.50
   3   4 -15   24.70    1.70
  -3  -4  15   18.70    1.60
   3   4 -14    4.90    1.10
  -3  -4  14    2.70    1.00
   3   4 -13   15.20    5.90
  -3  -4  13    7.00    5.70
   3   4 -12  242.70   12.10
  -3  -4  12  284.90    7.90
   3   4 -11   -3.10    5.10
  -3  -4  11   -0.70    1.80
   3   4 -10   -0.50    3.40
  -3  -4  10    1.30    2.00
  -3  -4   9    6.00    1.60
  -3  -4   8  102.10    3.20
  -3  -4   7   71.40    2.60
   3   4  -6   46.80    4.20
  -3  -4   6   58.70    2.90
   3   4  -5   17.40    3.60
  -3  -4   5   17.40    2.00
   3   4  -4  482.70   17.80
  -3  -4   4  471.20   10.40
   3   4  -3   58.50    2.30
  -3  -4   3   56.50    2.00
   3   4  -2  302.90    7.90
  -3  -4   2  290.30    6.40
   3   4  -1   60.10    2.70
  -3  -4   1   64.30    2.90
   3   4   0  387.80   10.60
  -3  -4   0  376.90   14.00
   3   4   1    5.80    2.00
   3   4   2  712.30   18.00
  -3  -4  -2  726.40   24.40
   3   4   3  251.80    7.30
  -3  -4  -3  233.10    9.00
   3   4   4  583.60   14.90
  -3  -4  -4  553.80   20.30
   3   4   5   83.20    5.10
  -3  -4  -5   76.10    5.50
   3   4   6  336.80   13.40
  -3  -4  -6  327.80   12.30
   3   4   7    9.30    3.40
  -3  -4  -7    5.30    3.70
   3   4   8  146.50    6.80
  -3  -4  -8  143.20    7.60
   3   4   9   48.20    3.80
  -3  -4  -9   48.30    5.40
   3   4  10   19.30    4.00
  -3  -4 -10   31.50    5.90
  -3  -4 -11   23.50    3.90
  -3  -4 -12   47.00    6.30
  -3  -4 -13   89.80    7.10
  -3  -4 -14   13.30    4.60
  -3  -4 -15   -3.90    3.60
  -3  -4 -16   42.80    6.50
  -3  -4 -18  -14.30    5.10
  -3  -4 -19   -4.90    7.20
  -3  -4 -20   44.10    7.20
  -3  -4 -21   37.20    7.50
  -3  -5  21   12.20    4.50
  -3  -5  20   -0.10    6.50
  -3  -5  19   58.00    8.50
  -3  -5  17   43.40    6.20
  -3  -5  16   14.10    4.80
  -3  -5  15   66.50    7.80
  -3  -5  14   40.00    6.20
  -3  -5  13   33.10    5.40
  -3  -5  12   49.30    6.20
  -3  -5  11  128.80    8.10
  -3  -5  10  108.30    7.60
  -3  -5   9   27.40    5.40
  -3  -5   8   38.30    5.50
   3   5  -7  162.00    8.80
  -3  -5   7  142.80    6.40
   3   5  -6   30.80    6.20
  -3  -5   6   30.00    2.70
   3   5  -5   85.30    6.40
  -3  -5   5   82.20    3.80
   3   5  -4   -1.10    4.40
  -3  -5   4    0.60    0.70
   3   5  -3   40.60    2.20
  -3  -5   3   39.00    1.80
   3   5  -2   22.70    1.90
  -3  -5   2   31.00    1.80
   3   5  -1   71.90    3.00
  -3  -5   1   71.60    3.30
   3   5   0   57.70    3.10
  -3  -5   0   39.90    3.20
   3   5   1   67.90    3.40
  -3  -5  -1   68.70    4.70
   3   5   2   71.30    3.60
  -3  -5  -2   74.90    4.90
   3   5   3   37.60    3.00
  -3  -5  -3   59.00    4.60
   3   5   4   44.10    3.20
  -3  -5  -4   50.40    4.80
   3   5   5    7.40    2.50
  -3  -5  -5   -0.80    3.70
   3   5   6   60.20    3.90
  -3  -5  -6   34.70    4.40
   3   5   7   -1.40    3.10
  -3  -5  -7   11.60    4.20
   3   5   8   29.10    3.60
  -3  -5  -8   30.80    4.80
  -3  -5  -9   48.60    5.30
  -3  -5 -10    4.80    4.70
  -3  -5 -11    0.20    5.30
  -3  -5 -12    1.90    5.50
  -3  -5 -13   63.00    6.70
  -3  -5 -14    6.10    3.90
  -3  -5 -15  101.90    9.00
  -3  -5 -16   61.40    7.90
  -3  -5 -17   -2.90    5.90
  -3  -5 -18   24.70    6.60
  -3  -5 -19   15.20    7.70
  -3  -5 -20   45.00    7.00
  -3  -6  19   -3.00    7.10
  -3  -6  18   10.60    7.20
  -3  -6  17   20.50    7.30
  -3  -6  16   21.70    6.50
  -3  -6  15    3.70    5.60
  -3  -6  14   -9.50    4.20
  -3  -6  13   94.80    8.80
  -3  -6  12   35.50    5.90
  -3  -6  11   81.50    8.00
  -3  -6   9    6.50    5.50
   3   6  -8   12.20    4.50
  -3  -6   8   -4.10    4.60
   3   6  -7   20.40    4.90
   3   6  -6   -5.70    5.70
   3   6  -5  109.70    7.40
   3   6  -4   19.70    5.30
  -3  -6   4    6.60    0.50
   3   6  -3  217.60   10.60
  -3  -6   3  209.90    5.20
   3   6  -2   -1.20    1.50
  -3  -6   2    0.70    1.70
   3   6  -1   11.50    2.10
  -3  -6   1    1.20    2.60
   3   6   0    9.30    2.50
  -3  -6   0   10.70    2.60
   3   6   1  132.10    4.70
  -3  -6  -1  123.10    6.10
   3   6   2    4.20    2.00
  -3  -6  -2   -2.50    3.70
   3   6   3   -1.00    2.30
  -3  -6  -3   -4.60    3.20
   3   6   4   28.80    2.70
  -3  -6  -4   44.80    4.60
   3   6   5   18.10    3.10
  -3  -6  -5   16.20    3.90
   3   6   6   13.10    3.00
  -3  -6  -6   14.60    3.90
   3   6   7    2.40    2.40
   3   6   8  149.20    8.80
  -3  -6  -8  130.60    7.40
   3   6   9   76.70    7.00
  -3  -6  -9   90.10    7.30
  -3  -6 -10   21.10    5.30
  -3  -6 -11   17.60    5.60
  -3  -6 -12   30.40    5.90
  -3  -6 -13   22.40    5.50
  -3  -6 -14  -15.90    6.40
  -3  -6 -15    4.00    5.80
  -3  -6 -16   17.20    6.20
  -3  -6 -17   16.80    4.70
  -3  -7  15   10.60    6.00
  -3  -7  14  -12.30    6.30
  -3  -7  13   33.70    7.90
  -3  -7  12    3.80    6.50
  -3  -7  11   51.80    7.30
  -3  -7  10   11.60    5.50
  -3  -7   9   94.90    7.30
   3   7  -8   -7.30    4.00
  -3  -7   8   -8.30    3.50
   3   7  -7   34.10    5.70
   3   7  -5  105.30    7.50
   3   7  -4    2.00    4.40
   3   7  -3   13.40    5.40
  -3  -7   3   34.20    1.50
   3   7  -2    6.80    4.90
  -3  -7   2    9.50    1.30
   3   7  -1   77.00    7.40
  -3  -7   1  106.10    5.50
   3   7   0    0.40    5.50
  -3  -7   0    5.50    2.70
   3   7   1   18.80    2.50
  -3  -7  -1    9.60    3.20
   3   7   2    8.00    2.20
  -3  -7  -2   12.00    2.90
   3   7   3   73.50    4.50
  -3  -7  -3   70.80    6.10
   3   7   4    6.20    2.30
  -3  -7  -4   15.20    4.30
   3   7   5   29.60    6.30
  -3  -7  -5   15.20    4.10
   3   7   6   40.80    6.20
  -3  -7  -6   10.80    4.20
   3   7   7  112.60    7.50
  -3  -7  -7  154.20    8.00
   3   7   8   -2.20    4.90
  -3  -7  -8   12.70    4.40
   3   7   9   -0.50    4.40
  -3  -7  -9    1.40    4.50
   3   7  10   -5.60    5.30
  -3  -7 -10   16.10    5.30
   3   7  11  102.60    8.60
  -3  -7 -11   94.40    8.40
   3   7  12   12.40    5.30
  -3  -7 -12    2.70    4.50
   3   7  13   24.00    5.20
  -3  -7 -13   46.00    6.80
   3   7  14    5.20    4.70
  -3  -7 -14   16.30    5.10
   3   7  15   18.30    4.60
  -3  -8  12    8.40    6.00
  -3  -8  11    0.20    4.10
  -3  -8  10   -0.70    3.50
  -3  -8   9    0.40    6.20
  -3  -8   8   12.60    6.40
   3   8  -7   26.10    6.90
   3   8  -5   -2.00    4.40
   3   8  -4    2.30    6.80
   3   8  -3   31.10    7.60
   3   8  -2   -3.60    4.10
   3   8  -1   21.60    7.60
   3   8   0   14.30    6.90
  -3  -8   0   10.30    2.70
   3   8   1   85.70    9.50
  -3  -8  -1   72.40    5.00
   3   8   2    0.70    4.00
  -3  -8  -2   10.80    2.60
  -3  -8  -3   -0.60    2.90
   3   8   4   34.00    7.70
  -3  -8  -4   46.40    5.10
   3   8   5   96.60    8.00
  -3  -8  -5   80.30    6.40
   3   8   6   16.80    3.80
  -3  -8  -6    0.40    3.80
   3   8   7   10.70    6.20
  -3  -8  -7    4.60    3.90
   3   8   8   78.30    8.10
  -3  -8  -8   97.70    7.70
   3   8   9   56.60    6.20
  -3  -8  -9   48.80    6.40
   3   8  10   25.50    5.80
  -3  -8 -10   21.10    5.70
   3   9  -1   -0.80    6.40
   3   9   0   12.30    6.00
   4  -8 -12   18.60    5.40
   4  -8 -11    4.30    5.00
   4  -8 -10   18.90    4.20
   4  -8  -9   10.20    5.50
   4  -8  -8   14.90    4.70
   4  -8  -7    0.00    4.30
   4  -8  -6    7.90    3.20
   4  -8  -5   -2.40    4.40
   4  -8  -4   -9.80    4.00
   4  -8  -3    6.20    3.90
  -4   8   3   28.30    6.10
   4  -8  -2   63.30    5.40
  -4   8   2   61.40    7.90
   4  -8  -1   27.00    4.00
  -4   8   1   51.40    7.70
   4  -8   0   10.40    3.50
  -4   8   0   -8.50    7.30
   4  -8   1    0.80    2.80
  -4   8  -1    4.40    6.10
   4  -8   2   80.40    6.20
  -4   8  -2   76.50    8.00
   4  -8   3   16.60    3.60
  -4   8  -3   23.50    7.30
   4  -8   4   26.00    3.10
  -4   8  -4   29.40    8.30
  -4   8  -5   71.00    8.70
  -4   8  -6   66.80    8.20
  -4   8  -7   32.90    7.10
  -4   8  -8   21.10    4.60
  -4   8  -9   14.40    6.60
  -4   8 -10   -0.60    6.00
   4  -7 -16   25.80    6.80
   4  -7 -15   -5.90    6.10
   4  -7 -14   28.10    5.70
   4  -7 -13   23.90    7.10
   4  -7 -12   39.10    6.90
   4  -7 -10   -3.60    4.50
   4  -7  -9   -0.30    2.30
   4  -7  -8   52.80    3.90
   4  -7  -7    8.70    1.80
   4  -7  -6    1.00    2.50
   4  -7  -5    5.70    4.70
   4  -7  -4  150.40    9.20
   4  -7  -3   -1.40    3.70
   4  -7  -2    8.60    2.50
   4  -7  -1    8.00    2.30
   4  -7   0  144.60    4.80
  -4   7   0  123.80   10.00
   4  -7   1    7.50    2.20
  -4   7  -1    4.20    6.20
   4  -7   2   18.70    2.20
  -4   7  -2   36.30    6.40
   4  -7   3   11.50    3.80
  -4   7  -3    9.50    5.20
   4  -7   4  131.80    4.70
  -4   7  -4  136.70    9.20
   4  -7   5    7.90    1.70
  -4   7  -5   16.30    7.30
   4  -7   6   28.10    2.90
  -4   7  -6   51.90    7.10
   4  -7   7    1.30    2.10
  -4   7  -7    5.40    5.60
   4  -7   8   97.20    4.60
  -4   7  -8  104.70    9.00
   4  -7   9   -2.30    2.30
  -4   7  -9    3.90    4.30
  -4   7 -10   46.50    7.20
  -4   7 -11    9.60    6.70
  -4   7 -12    4.80    3.90
   4  -7  14   -4.10    6.20
   4  -6 -19   30.10    6.00
   4  -6 -17    0.90    4.30
   4  -6 -16  112.20    9.40
   4  -6 -15   -9.80    6.30
   4  -6 -14  148.80    9.70
   4  -6 -13   -2.90    5.10
   4  -6 -12    8.80    1.80
   4  -6 -11   17.90    2.20
   4  -6 -10  179.40    6.60
   4  -6  -9   -6.20    2.10
   4  -6  -8   18.80    5.00
   4  -6  -7    7.20    4.80
   4  -6  -6  174.60    9.80
   4  -6  -5   22.80    5.30
  -4   6   5   11.00    3.50
   4  -6  -4    0.90    4.40
  -4   6   4   -0.90    2.10
   4  -6  -3    3.20    3.10
  -4   6   3    8.10    3.10
   4  -6  -2   54.00    3.40
   4  -6  -1    7.10    2.40
   4  -6   0    0.10    2.20
   4  -6   1    4.20    2.00
  -4   6  -1   10.70    6.80
  -4   6  -2   16.40    5.70
   4  -6   3    8.00    2.10
  -4   6  -3   -0.60    3.80
   4  -6   4    1.10    1.70
  -4   6  -4   -0.20    5.60
   4  -6   5    1.90    1.70
  -4   6  -5   -5.70    5.90
   4  -6   6   36.50    2.30
  -4   6  -6   19.80    7.10
   4  -6   7   13.20    2.10
  -4   6  -7   21.90    6.20
   4  -6   8   16.60    1.90
  -4   6  -8   23.70    5.70
   4  -6   9   14.30    2.00
  -4   6  -9    6.70    4.50
   4  -6  10   83.50    3.40
  -4   6 -10   73.90    8.10
   4  -6  11   16.20    1.90
  -4   6 -11   21.90    6.30
   4  -6  12   24.80    3.10
  -4   6 -12   23.40    6.20
   4  -6  13    5.60    1.90
   4  -6  14   41.90    3.60
   4  -6  15   17.00    4.80
   4  -6  16   38.10    6.30
   4  -6  17    3.30    4.60
   4  -5 -21   22.50    4.40
   4  -5 -20   23.00    6.70
   4  -5 -19   16.20    6.90
   4  -5 -18  -10.50    4.50
   4  -5 -17   40.80    8.30
   4  -5 -16   12.30    5.50
   4  -5 -15   15.90    5.80
   4  -5 -14   -7.20    5.80
   4  -5 -13  136.30    4.70
   4  -5 -12   53.80    2.80
   4  -5 -11  157.20    9.60
   4  -5  -9  104.60    7.40
   4  -5  -8  118.90    7.00
  -4   5   8  116.10    7.70
   4  -5  -7   87.80    5.80
  -4   5   7  103.00    6.90
   4  -5  -6   24.30    4.80
  -4   5   6   17.80    3.50
   4  -5  -5   65.80    4.60
  -4   5   5   51.20    4.80
   4  -5  -4   80.30    5.80
  -4   5   4   72.10    5.00
   4  -5  -3   18.70    4.30
  -4   5   3   23.20    3.30
   4  -5  -2   20.60    2.70
  -4   5   2   10.00    3.00
   4  -5  -1   56.40    3.10
   4  -5   0  171.80    5.50
   4  -5   1    4.70    2.30
   4  -5   2   28.90    2.50
   4  -5   3   40.40    2.60
  -4   5  -3   44.40    5.50
   4  -5   4  131.80    4.70
  -4   5  -4  127.40    7.10
   4  -5   5    4.10    1.60
  -4   5  -5   15.70    5.60
   4  -5   6    4.80    1.70
  -4   5  -6   -4.60    5.30
   4  -5   7   31.70    2.10
  -4   5  -7   31.30    6.50
   4  -5   8   70.40    2.70
  -4   5  -8   73.00    6.40
   4  -5   9   10.20    1.80
  -4   5  -9   17.00    5.60
   4  -5  10   12.90    1.70
  -4   5 -10   11.20    2.30
   4  -5  11   36.20    2.80
  -4   5 -11   45.10    2.70
   4  -5  12  203.40    9.50
  -4   5 -12  208.10   10.30
   4  -5  13   48.70    3.00
  -4   5 -13   57.50    4.30
   4  -5  14    3.40    2.30
  -4   5 -14   -1.60    2.70
   4  -5  15   -3.80    4.50
  -4   5 -15    2.00    3.00
   4  -5  16   21.40    5.50
  -4   5 -16   39.40    3.10
   4  -5  17    8.40    4.90
   4  -5  18    2.60    4.70
   4  -4 -23   -0.10    4.60
   4  -4 -22  -12.10    6.40
   4  -4 -21   -3.10    6.80
   4  -4 -20    3.80    6.00
   4  -4 -19   16.30    5.20
   4  -4 -18   31.00    4.30
   4  -4 -17   11.00    5.30
   4  -4 -16   -4.30    4.20
   4  -4 -15   76.60    6.40
   4  -4 -14    4.00    0.70
   4  -4 -13   16.50    4.30
   4  -4 -12   55.50    6.30
   4  -4 -11   57.80    6.40
  -4   4  11   24.70    4.00
   4  -4 -10   -2.50    3.00
  -4   4  10    2.90    2.70
   4  -4  -9   -4.00    5.00
  -4   4   9   -9.60    3.30
   4  -4  -8   55.90    5.30
  -4   4   8   50.80    4.40
   4  -4  -7  195.00    8.50
  -4   4   7  184.40    8.40
   4  -4  -6    4.90    3.10
  -4   4   6   14.70    3.70
   4  -4  -5   72.40    5.80
  -4   4   5   66.10    4.80
   4  -4  -4   -3.60    3.90
  -4   4   4    5.40    3.60
   4  -4  -3   20.10    4.30
   4  -4  -2    4.10    3.50
   4  -4  -1   87.70    3.60
   4  -4   0   42.40    2.70
   4  -4   1   38.90    2.60
   4  -4   2   31.70    2.30
   4  -4   3  428.40   10.80
   4  -4   4   11.30    1.90
  -4   4  -4    3.40    4.80
   4  -4   5   79.10    3.30
  -4   4  -5   80.00    4.70
   4  -4   6    4.10    2.00
  -4   4  -6    3.70    2.10
   4  -4   7  524.80   14.00
  -4   4  -7  532.20   13.90
   4  -4   8   38.50    2.50
  -4   4  -8   39.90    2.90
   4  -4   9   66.80    3.10
  -4   4  -9   70.90    3.50
   4  -4  10   20.70    2.30
  -4   4 -10   15.40    4.20
   4  -4  11  306.20   13.10
  -4   4 -11  313.40    9.00
   4  -4  12   17.30    2.40
  -4   4 -12   15.40    3.40
   4  -4  13   44.20    3.10
  -4   4 -13   44.00    5.30
   4  -4  14   44.80    3.00
  -4   4 -14   43.60    4.30
   4  -4  15  248.10    8.60
  -4   4 -15  262.10   10.90
   4  -4  16    1.30    2.30
  -4   4 -16    6.80    3.10
   4  -4  17   16.20    2.60
  -4   4 -17   12.50    3.20
   4  -4  18    1.60    5.00
  -4   4 -18   20.60    3.60
   4  -4  19  156.20   10.80
  -4   4 -19  144.20   10.40
   4  -4  20   10.10    4.50
  -4   4 -20   16.80    3.60
   4  -3 -24    5.90    6.30
   4  -3 -23   -2.60    6.00
   4  -3 -22   13.90    6.90
   4  -3 -21   76.40    8.00
   4  -3 -20  -13.50    5.80
   4  -3 -19   35.50    4.80
   4  -3 -17   75.70    7.30
   4  -3 -16   13.20    6.20
   4  -3 -15   74.30    6.70
   4  -3 -14   19.80    1.40
   4  -3 -13   50.50    5.60
  -4   3  13   28.90    4.60
   4  -3 -12    2.30    4.60
  -4   3  12    6.40    4.00
   4  -3 -11   -2.30    4.70
  -4   3  11    0.30    4.20
  -4   3  10    3.10    2.60
   4  -3  -9  430.50   16.10
  -4   3   9  476.70   17.40
   4  -3  -8   70.20    5.90
  -4   3   8   80.70    4.90
   4  -3  -7   24.20    4.90
  -4   3   7   48.90    4.30
   4  -3  -6   23.60    4.60
  -4   3   6    4.40    3.40
   4  -3  -5  612.60   20.90
  -4   3   5  604.80   22.00
   4  -3  -4  169.30    7.80
  -4   3   4  152.80    6.90
   4  -3  -3   41.40    4.00
  -4   3   3   41.70    4.60
   4  -3  -2    7.90    4.40
  -4   3   2   -1.20    3.60
   4  -3  -1  389.20   10.40
   4  -3   0  116.60    4.10
   4  -3   1  387.80   10.10
   4  -3   2   48.00    2.60
   4  -3   3  147.20    6.70
  -4   3  -3  144.30    7.50
   4  -3   4   11.80    3.10
  -4   3  -4   12.40    1.90
   4  -3   5  492.40   12.50
  -4   3  -5  489.10   12.30
   4  -3   6   51.70    2.60
  -4   3  -6   47.80    2.90
   4  -3   7   19.40    2.20
  -4   3  -7   15.10    2.10
   4  -3   8   11.70    2.10
  -4   3  -8   12.20    2.60
   4  -3   9   76.60    4.70
  -4   3  -9   73.60    3.40
   4  -3  10   41.00    3.60
  -4   3 -10   29.60    2.80
   4  -3  11    1.40    2.40
  -4   3 -11   11.20    3.50
   4  -3  12  236.00    7.60
  -4   3 -12  217.60    9.60
   4  -3  13   95.30    4.00
  -4   3 -13   96.10    6.40
   4  -3  14   45.20    3.30
  -4   3 -14   28.10    4.60
   4  -3  15   11.40    2.40
  -4   3 -15   20.20    4.20
   4  -3  16   13.10    2.70
  -4   3 -17   34.50    4.60
   4  -3  18   27.10    5.00
  -4   3 -18    6.30    3.90
  -4   3 -19   11.70    4.20
  -4   3 -20   13.40    4.90
  -4   3 -21   11.80    3.80
  -4   3 -22    0.30    3.80
   4  -2 -25   -0.60    5.50
   4  -2 -24    4.60    6.10
   4  -2 -23   29.80    6.20
   4  -2 -22   42.50    6.30
   4  -2 -21    6.70    5.20
   4  -2 -20   18.30    5.70
   4  -2 -19  123.00    9.00
   4  -2 -18   35.60    6.70
   4  -2 -17   36.40    6.20
   4  -2 -16    6.80    3.30
   4  -2 -15  119.80    4.10
  -4   2  15  114.40    7.60
   4  -2 -14   25.10    2.20
  -4   2  14   15.10    3.00
   4  -2 -13    5.30    1.90
  -4   2  13    2.90    3.70
   4  -2 -12    3.60    4.90
  -4   2  12    0.80    3.60
   4  -2 -11  295.90   12.00
  -4   2  11  290.00   11.80
   4  -2 -10   17.80    4.70
  -4   2  10    9.00    3.30
   4  -2  -9  139.90    6.50
  -4   2   9  143.60    6.90
   4  -2  -8  159.90    8.50
  -4   2   8  157.80    7.00
   4  -2  -7   79.50    6.10
  -4   2   7   80.10    5.80
   4  -2  -6  590.60   21.50
  -4   2   6  557.60   19.60
   4  -2  -5  131.90    7.00
  -4   2   5  100.70    4.70
   4  -2  -4   26.90    4.60
  -4   2   4   15.70    4.10
   4  -2  -3  364.00   13.40
  -4   2   3  370.30   13.90
   4  -2  -2  305.40    8.60
  -4   2   2  311.30   11.90
   4  -2  -1  239.00    7.00
   4  -2   0  196.20    6.20
   4  -2   1   92.40    5.40
  -4   2  -1   77.80    4.20
   4  -2   2  339.40   13.20
  -4   2  -2  318.00   12.60
   4  -2   3  398.00   14.10
  -4   2  -3  438.10   15.70
   4  -2   4   -1.10    3.40
  -4   2  -4   -0.50    4.20
   4  -2   5    7.10    2.00
  -4   2  -5    1.30    2.00
   4  -2   6  205.70    5.80
  -4   2  -6  202.80    6.10
   4  -2   7   87.20    4.60
  -4   2  -7   86.70    3.60
   4  -2   8    1.00    2.60
  -4   2  -8    4.50    2.40
   4  -2   9    9.90    3.50
  -4   2  -9   -7.90    3.60
   4  -2  10    7.70    2.10
  -4   2 -10   -0.10    3.60
   4  -2  11   87.60    3.60
  -4   2 -11   96.20    5.50
   4  -2  12   -3.80    2.20
  -4   2 -12   -4.40    4.10
   4  -2  13   31.90    2.70
  -4   2 -13   36.00    3.60
   4  -2  14   10.50    2.00
  -4   2 -14    3.90    4.50
   4  -2  15   84.40    3.10
  -4   2 -15   80.90    4.00
   4  -2  16   16.50    2.50
  -4   2 -16   34.10    2.90
   4  -2  17   -1.30    3.30
  -4   2 -17    1.20    1.90
   4  -2  18    4.30    3.50
  -4   2 -18   18.00    2.40
   4  -2  19   30.00    2.90
  -4   2 -19   36.50    2.50
  -4   2 -20    8.90    4.60
  -4   2 -21   17.60    4.40
  -4   2 -22    9.50    4.60
  -4   2 -23   -1.20    4.90
   4  -1 -25   16.40    6.00
   4  -1 -24    9.80    3.80
   4  -1 -23  -10.20    3.70
   4  -1 -22   22.50    4.90
   4  -1 -21    0.20    3.80
   4  -1 -20   49.50    5.40
   4  -1 -19   11.50    3.30
   4  -1 -18   92.10    5.00
   4  -1 -17  186.70   10.00
   4  -1 -16   88.60    7.10
  -4   1  16   80.90    5.40
   4  -1 -15    3.00    4.60
  -4   1  15   19.60    3.50
   4  -1 -14  113.40    4.10
  -4   1  14  124.10    7.00
   4  -1 -13  257.30    7.20
  -4   1  13  275.10   11.20
   4  -1 -12   55.90    3.00
  -4   1  12   65.40    3.70
   4  -1 -11  345.00   12.90
  -4   1  11  369.20   13.60
   4  -1 -10   37.40    5.30
  -4   1  10   26.30    3.10
   4  -1  -9    3.70    4.90
  -4   1   9    1.40    2.50
   4  -1  -8   46.20    4.30
  -4   1   8   27.00    3.70
   4  -1  -7  169.40    7.10
  -4   1   7  168.30    7.40
   4  -1  -6   -1.80    4.50
  -4   1   6   -3.40    3.90
   4  -1  -5  158.90    7.90
  -4   1   5  164.20    7.50
   4  -1  -4  138.00    5.60
  -4   1   4  133.30    6.80
   4  -1  -3  548.20   19.90
  -4   1   3  532.80   18.90
   4  -1  -2  415.00   10.30
   4  -1  -1  109.30    5.70
  -4   1   1  105.40    5.90
   4  -1   0  398.50   13.40
  -4   1   0  405.00   15.10
   4  -1   1   96.50    4.70
  -4   1  -1  116.80    6.20
   4  -1   2   98.30    5.30
  -4   1  -2   79.40    4.70
   4  -1   3  121.80    6.20
  -4   1  -3  125.50    6.10
   4  -1   4  100.20    3.20
  -4   1  -4   87.60    3.30
   4  -1   5   10.60    3.20
  -4   1  -5   11.40    2.00
   4  -1   6   79.40    4.30
  -4   1  -6   75.90    2.90
   4  -1   7  227.60    9.00
  -4   1  -7  237.80    9.20
   4  -1   8  189.10    5.50
  -4   1  -8  201.70    9.10
   4  -1   9   95.20    2.80
  -4   1  -9   88.70    3.30
   4  -1  10  299.70    6.60
  -4   1 -10  315.20    8.40
   4  -1  11    6.40    2.10
  -4   1 -11   11.30    3.00
   4  -1  12  129.60    3.50
  -4   1 -12  121.70    4.10
   4  -1  13    5.90    2.30
  -4   1 -13    3.40    2.30
   4  -1  14    5.40    3.70
  -4   1 -14   14.60    2.40
   4  -1  15   54.30    2.80
  -4   1 -15   56.10    3.20
   4  -1  16  118.50    5.70
  -4   1 -16  127.40    4.70
   4  -1  17  161.30    5.90
  -4   1 -17  176.80    6.30
   4  -1  18   12.80    2.30
  -4   1 -18   20.60    2.40
   4  -1  19    1.20    1.70
  -4   1 -19   11.00    5.00
  -4   1 -20   16.70    2.40
  -4   1 -21   51.60    6.30
  -4   1 -23    4.10    3.20
   4   0 -26   28.80    5.60
   4   0 -25    8.40    5.40
   4   0 -24    2.00    5.10
   4   0 -23   -3.00    4.50
   4   0 -22   20.90    5.40
   4   0 -21  -11.70    5.60
   4   0 -20   11.20    5.00
   4   0 -19    3.70    2.50
   4   0 -18   57.30    5.50
  -4   0  18   34.30    3.70
   4   0 -17   -0.50    4.70
   4   0 -16   51.50    3.80
  -4   0  16   67.00    5.10
   4   0 -15   -1.20    1.70
  -4   0  15   -3.60    3.00
   4   0 -14  170.30    4.70
  -4   0  14  183.30    8.30
   4   0 -13    2.00    1.90
  -4   0  13    1.50    2.20
   4   0 -12  172.30    4.30
  -4   0  12  170.60    7.80
   4   0 -11   -3.40    2.00
  -4   0  11    0.80    3.70
   4   0 -10  435.60   11.40
  -4   0  10  421.60   16.00
   4   0  -9   -4.90    2.70
  -4   0   9    4.20    3.30
   4   0  -8  289.20   10.90
  -4   0   8  281.90   10.20
   4   0  -7   -8.20    3.20
  -4   0   7    1.70    2.80
   4   0  -6  245.20    9.50
  -4   0   6  248.50   10.20
   4   0  -5   13.50    5.70
  -4   0   5    4.50    3.20
   4   0  -4   12.80    3.70
  -4   0   4    1.40    2.90
   4   0  -3   -7.30    3.30
   4   0  -2 5363.30  166.80
  -4   0   2 5521.30  174.60
   4   0  -1    8.10    4.30
  -4   0   1    3.80    3.70
   4   0   0  366.10   12.60
  -4   0   0  346.60   12.80
   4   0   1   -7.60    3.10
  -4   0  -1   -1.10    4.10
   4   0   2 3112.70   69.20
  -4   0  -2 3068.10   98.00
   4   0   3   -3.90    3.20
  -4   0  -3   10.60    3.80
   4   0   4   14.40    3.80
  -4   0  -4   13.30    4.50
  -4   0  -5   -3.90    4.20
   4   0   6  587.10   20.50
  -4   0  -6  600.70   21.00
   4   0   7   -6.50    4.20
  -4   0  -7    6.80    3.30
   4   0   8    6.00    1.30
  -4   0  -8   10.50    4.80
   4   0   9    4.40    3.50
  -4   0  -9   -3.70    3.50
   4   0  10  356.80    9.30
  -4   0 -10  337.00   13.80
   4   0  11    1.10    1.40
  -4   0 -11   13.60    4.40
   4   0  12   15.10    1.80
  -4   0 -12   23.00    5.00
   4   0  13    2.90    1.20
  -4   0 -13   -3.40    4.80
   4   0  14  178.30    5.80
  -4   0 -14  154.40    8.80
  -4   0 -15    1.80    4.90
   4   0  16    2.60    2.30
  -4   0 -16   -2.40    6.00
   4   0  17    8.90    1.70
  -4   0 -17    4.40    3.40
   4   0  18   69.40    3.20
  -4   0 -18   67.30    6.60
   4   0  19    3.70    2.40
  -4   0 -19   -4.20    4.60
  -4   0 -20   33.20    6.30
  -4   0 -21    7.00    5.10
  -4   0 -22   31.30    4.90
  -4   0 -23  -15.80    5.60
  -4   0 -24   29.80    6.20
   4   1 -24   10.30    4.30
   4   1 -22   14.80    4.40
   4   1 -21    2.40    4.20
   4   1 -20   49.90    5.20
   4   1 -19   12.00    4.10
  -4  -1  19    0.60    3.10
   4   1 -18   90.00    4.70
  -4  -1  18   97.90    5.50
   4   1 -17  156.70    5.80
  -4  -1  17  183.90    9.20
   4   1 -16  100.40    4.30
  -4  -1  16  102.90    6.10
   4   1 -14  113.90    3.80
  -4  -1  14  135.40    6.60
   4   1 -13  259.10    6.40
  -4  -1  13  267.70   10.60
   4   1 -12   55.80    3.30
  -4  -1  12   48.80    3.90
   4   1 -11  347.70    7.60
  -4  -1  11  341.70   13.00
   4   1 -10   36.90    2.40
  -4  -1  10   34.60    3.30
   4   1  -9    8.10    2.20
  -4  -1   9   11.00    2.80
   4   1  -8   47.50    2.70
  -4  -1   8   53.60    3.20
   4   1  -7  182.10    5.30
  -4  -1   7  175.00    7.20
   4   1  -6    6.20    2.40
  -4  -1   6   13.20    2.30
   4   1  -5  152.00    3.70
  -4  -1   5  152.20    7.70
   4   1  -4  133.80    3.40
  -4  -1   4  150.00    8.10
   4   1  -3  536.30   13.00
  -4  -1   3  532.60   13.40
   4   1  -2  416.50    8.70
  -4  -1   2  425.80   10.80
   4   1  -1   99.80    2.80
  -4  -1   1   88.50    3.70
   4   1   0  399.00    8.20
  -4  -1   0  394.90    7.10
   4   1   1   83.60    4.10
  -4  -1  -1   93.80    2.20
   4   1   2   81.80    4.40
  -4  -1  -2   78.90    2.00
   4   1   3  157.10    6.00
  -4  -1  -3  135.10    3.30
   4   1   4   94.50    2.90
  -4  -1  -4   92.20    2.80
   4   1   5    7.20    1.30
  -4  -1  -5   12.40    4.80
  -4  -1  -6   92.70    6.30
   4   1   7  235.30    9.80
  -4  -1  -7  235.90    5.90
   4   1   8  207.00    8.80
  -4  -1  -8  199.70    5.40
   4   1   9  107.20    5.80
  -4  -1  -9  108.50    3.20
   4   1  10  290.60   13.10
  -4  -1 -10  306.40    8.00
   4   1  11    5.90    4.10
  -4  -1 -11    5.90    1.30
   4   1  12  145.00    7.80
  -4  -1 -12  121.00    3.90
   4   1  13    7.20    3.50
  -4  -1 -13   -5.10    4.50
  -4  -1 -14   25.00    4.00
  -4  -1 -15   53.60    6.30
   4   1  16  118.00    5.40
  -4  -1 -16  116.60    7.90
   4   1  17  148.80    6.90
  -4  -1 -17  154.00    9.10
  -4  -1 -18    6.40    4.60
   4   1  19    2.70    2.20
  -4  -1 -19    0.70    6.00
  -4  -1 -20   19.10    6.50
  -4  -1 -21   29.10    4.60
  -4  -1 -22   13.00    5.30
  -4  -1 -23   -9.50    4.60
   4   2 -25    3.90    5.50
   4   2 -23   34.30    6.90
   4   2 -22   30.60    3.10
   4   2 -21    5.80    3.00
  -4  -2  21   -3.80    2.30
   4   2 -20   13.50    3.20
  -4  -2  20    1.90    2.80
   4   2 -19  122.50    5.30
  -4  -2  19   89.80    5.60
   4   2 -18   44.80    3.70
  -4  -2  18   48.90    4.00
   4   2 -17   18.20    3.20
  -4  -2  17   25.70    2.70
   4   2 -16    9.10    2.10
  -4  -2  16   19.70    2.80
   4   2 -15  143.40    5.20
  -4  -2  15  133.10    6.50
   4   2 -14   25.20    2.40
  -4  -2  14   23.00    2.80
   4   2 -13    1.10    1.80
  -4  -2  13    4.90    2.60
   4   2 -12    1.70    1.40
  -4  -2  12   -3.60    1.80
   4   2 -11  315.00    6.20
  -4  -2  11  284.30    8.50
   4   2 -10   16.00    2.00
  -4  -2  10    8.10    2.10
   4   2  -9  144.00    3.40
  -4  -2   9  158.90    4.90
   4   2  -8  160.00    3.70
  -4  -2   8  157.10    4.80
   4   2  -7   74.70    1.90
  -4  -2   7   62.80    3.60
   4   2  -6  553.80    9.60
  -4  -2   6  561.00   14.50
   4   2  -5  109.00    2.50
  -4  -2   5  122.10    4.30
   4   2  -4   28.70    1.30
  -4  -2   4   30.00    1.60
   4   2  -3  367.00    7.80
  -4  -2   3  369.00    6.90
   4   2  -2  315.80    8.40
  -4  -2   2  302.70    5.80
   4   2  -1  253.00    9.50
  -4  -2   1  253.20    5.00
   4   2   0  202.50    5.70
  -4  -2   0  204.70    4.40
   4   2   1   87.80    3.30
  -4  -2  -1   83.50    2.70
   4   2   2  339.10    8.70
  -4  -2  -2  347.30   12.90
   4   2   3  401.70   10.30
  -4  -2  -3  402.20   14.30
   4   2   4    9.60    2.00
  -4  -2  -4    8.80    2.80
   4   2   5    0.20    1.80
  -4  -2  -5    9.10    4.30
   4   2   6  213.70    8.80
  -4  -2  -6  189.10    8.90
   4   2   7   93.00    4.50
  -4  -2  -7   88.30    6.20
   4   2   8   -0.40    3.90
  -4  -2  -8   -9.70    3.40
  -4  -2  -9    5.40    3.60
   4   2  10   14.50    2.90
  -4  -2 -10   13.40    5.00
   4   2  11   89.30    6.20
  -4  -2 -11   83.80    5.40
   4   2  12   -3.50    3.70
  -4  -2 -12   -1.30    5.10
  -4  -2 -13   41.90    2.50
  -4  -2 -14    5.40    1.60
   4   2  15   94.50    3.60
  -4  -2 -15   94.10    3.90
  -4  -2 -16   18.70    1.90
  -4  -2 -17    3.60    1.60
  -4  -2 -18   10.00    1.70
  -4  -2 -19   15.10    6.60
  -4  -2 -21    7.00    4.60
  -4  -2 -22   20.40    5.00
  -4  -2 -23   11.50    5.20
   4   3 -24    3.80    5.00
   4   3 -23   11.20    4.70
   4   3 -22    6.00    5.50
   4   3 -21   54.40    3.50
   4   3 -20   30.50    6.30
  -4  -3  20   15.10    2.60
   4   3 -19   44.00    3.20
  -4  -3  19   39.10    3.60
   4   3 -18   15.20    2.20
  -4  -3  18   22.30    2.70
   4   3 -17   36.60    2.40
  -4  -3  17   29.90    3.00
   4   3 -16    1.40    1.90
  -4  -3  16    2.70    2.40
   4   3 -15   48.80    2.60
  -4  -3  15   45.60    2.80
   4   3 -14   26.60    2.20
  -4  -3  14   27.10    3.00
   4   3 -13   39.40    2.60
  -4  -3  13   37.20    2.00
   4   3 -12    7.90    1.60
  -4  -3  12   12.50    1.30
   4   3 -11    5.00    1.50
  -4  -3  11    5.30    1.20
   4   3 -10    2.10    1.10
  -4  -3  10    2.80    2.40
   4   3  -9  426.80   11.40
  -4  -3   9  442.50   11.90
   4   3  -8   83.10    4.00
  -4  -3   8   79.10    3.80
   4   3  -7   50.60    3.30
  -4  -3   7   53.10    4.60
   4   3  -6    3.70    3.70
  -4  -3   6   21.90    3.10
   4   3  -5  603.40   16.00
  -4  -3   5  639.80   13.20
   4   3  -4  166.20    4.50
  -4  -3   4  165.20    3.40
   4   3  -3   63.60    2.30
  -4  -3   3   63.60    2.10
   4   3  -2    6.50    2.80
  -4  -3   2    3.90    1.60
   4   3  -1  397.20    8.60
  -4  -3   1  387.90    8.40
   4   3   0  106.70    3.30
  -4  -3   0  117.50    4.30
   4   3   1  397.10    8.40
  -4  -3  -1  395.40   10.30
   4   3   2   50.00    2.80
  -4  -3  -2   51.20    4.50
   4   3   3  154.60    3.90
  -4  -3  -3  170.80    7.60
   4   3   4   12.20    1.80
  -4  -3  -4    4.50    3.20
   4   3   5  462.10    9.80
  -4  -3  -5  492.20   17.90
   4   3   6   55.00    2.80
  -4  -3  -6   43.30    5.10
   4   3   7   17.20    1.90
   4   3   8    8.00    1.90
  -4  -3  -8   15.40    5.20
   4   3   9   81.20    3.10
  -4  -3  -9   71.90    6.00
   4   3  10   36.10    1.90
  -4  -3 -10   37.50    5.10
   4   3  11    5.80    2.90
  -4  -3 -11   -9.40    3.70
  -4  -3 -12  227.20   11.00
  -4  -3 -13   89.30    5.50
  -4  -3 -14   32.90    6.70
  -4  -3 -15   24.60    6.00
  -4  -3 -16   -6.30    5.00
  -4  -3 -17   37.70    2.80
  -4  -3 -18   -5.70    6.80
  -4  -3 -19   -0.10    6.20
  -4  -3 -20   50.10    6.20
  -4  -3 -21    5.70    4.30
  -4  -3 -22   28.60    5.70
   4   4 -23    5.50    6.00
   4   4 -22   13.40    6.10
   4   4 -21    8.80    6.40
   4   4 -20   12.70    5.80
   4   4 -19   27.00    6.10
   4   4 -18   36.10    6.60
  -4  -4  18   23.70    2.10
   4   4 -17    6.30    1.30
  -4  -4  17    3.60    1.50
   4   4 -16   11.30    1.50
  -4  -4  16   11.70    1.50
   4   4 -15   80.40    2.80
  -4  -4  15   80.20    7.90
   4   4 -14    1.10    4.50
  -4  -4  14    0.30    5.90
   4   4 -13    6.30    5.30
  -4  -4  13   13.60    3.40
   4   4 -12   51.20    6.70
   4   4 -11   41.90    6.50
  -4  -4  11   56.20    3.80
  -4  -4  10   -6.60    3.00
  -4  -4   9    6.10    2.40
  -4  -4   8   28.90    3.10
  -4  -4   7  207.00    5.40
   4   4  -6  -14.10    5.90
  -4  -4   6    9.60    2.10
   4   4  -5   65.30    4.00
  -4  -4   5   77.50    3.20
   4   4  -4    6.90    3.00
  -4  -4   4    3.30    0.80
   4   4  -3   14.50    1.40
  -4  -4   3   18.60    1.50
   4   4  -2    0.30    1.50
  -4  -4   2    1.40    1.50
   4   4  -1   90.90    3.10
  -4  -4   1   98.70    3.70
   4   4   0   38.70    2.10
  -4  -4   0   30.90    2.80
   4   4   1   39.70    2.30
   4   4   2   37.60    2.10
  -4  -4  -2   35.70    3.90
   4   4   3  455.30    9.70
  -4  -4  -3  439.70   16.10
   4   4   4   22.50    2.10
  -4  -4  -4   24.10    4.10
   4   4   5   95.10    3.20
  -4  -4  -5   83.40    5.20
   4   4   6    5.40    1.60
  -4  -4  -6   14.60    4.40
   4   4   7  515.30   13.00
  -4  -4  -7  521.20   19.50
   4   4   8   45.80    4.60
  -4  -4  -8   46.40    4.20
   4   4   9   68.30    4.20
  -4  -4  -9   68.40    5.00
   4   4  10   22.90    4.40
  -4  -4 -10   16.70    6.00
  -4  -4 -11  333.80   13.80
  -4  -4 -12    8.80    4.60
  -4  -4 -13   36.50    6.30
  -4  -4 -14   27.30    6.40
  -4  -4 -15  217.70   11.70
  -4  -4 -16    9.30    6.10
  -4  -4 -17  -11.90    5.60
  -4  -4 -18    8.20    5.20
  -4  -4 -19  165.70   11.60
  -4  -4 -20   36.80    5.60
  -4  -4 -21  -13.30    7.10
  -4  -5  20   -4.30    5.50
  -4  -5  19    2.90    4.50
  -4  -5  17   23.10    6.60
  -4  -5  16   10.90    5.80
  -4  -5  15   14.10    6.40
  -4  -5  14   -0.70    6.20
  -4  -5  13  130.70    9.10
  -4  -5  12   44.80    4.60
  -4  -5  11  123.70    7.20
  -4  -5  10   -8.40    5.20
  -4  -5   9   90.40    7.10
  -4  -5   8  116.40    5.40
  -4  -5   7   92.10    4.80
   4   5  -6   15.90    5.90
  -4  -5   6   25.40    3.00
   4   5  -5   68.10    5.10
  -4  -5   5   61.60    5.60
   4   5  -4   80.00    6.90
  -4  -5   4   86.10    2.70
   4   5  -3   19.80    5.00
  -4  -5   3   24.00    1.70
   4   5  -2   14.10    1.70
  -4  -5   2   17.50    1.90
   4   5  -1   54.60    3.00
  -4  -5   1   49.30    3.10
   4   5   0  170.50    5.40
  -4  -5   0  181.30    6.10
   4   5   1    8.20    1.90
  -4  -5  -1    2.00    2.10
   4   5   2   31.80    2.60
  -4  -5  -2   37.50    3.30
   4   5   3   46.40    3.00
  -4  -5  -3   28.10    4.10
   4   5   4  128.40    5.00
  -4  -5  -4  113.00    6.30
   4   5   5    6.10    2.20
  -4  -5  -5   -4.10    4.00
   4   5   6   -2.50    4.60
  -4  -5  -6    1.60    4.20
   4   5   7   21.00    2.70
  -4  -5  -7   23.70    4.70
   4   5   8   66.30    4.00
  -4  -5  -8   97.10    7.00
   4   5   9    6.60    4.20
  -4  -5  -9   29.30    5.30
  -4  -5 -10    9.70    3.80
  -4  -5 -11   64.60    6.90
  -4  -5 -12  202.30   10.60
  -4  -5 -13   69.00    7.30
  -4  -5 -14   10.80    4.50
  -4  -5 -16   15.80    6.50
  -4  -5 -17   17.50    5.70
  -4  -5 -18   15.90    7.30
  -4  -5 -19   -5.20    6.50
  -4  -6  19  -11.00    4.00
  -4  -6  18   -8.20    5.50
  -4  -6  17   -2.90    4.40
  -4  -6  16   91.60    8.30
  -4  -6  15    0.80    4.50
  -4  -6  14  179.70   10.90
  -4  -6  12   40.80    6.70
  -4  -6  11    9.50    5.70
  -4  -6  10  184.90   10.60
  -4  -6   9   12.30    4.90
  -4  -6   8   34.10    5.10
  -4  -6   7   -1.50    4.00
   4   6  -6  291.20   14.30
   4   6  -5   17.10    5.30
   4   6  -3   -2.40    4.40
  -4  -6   3    1.50    1.40
   4   6  -2   52.20    2.80
  -4  -6   2   52.40    3.10
   4   6  -1    2.90    1.60
  -4  -6   1    4.90    2.40
   4   6   0    0.00    1.90
  -4  -6   0    2.60    2.60
   4   6   1    1.30    2.20
  -4  -6  -1   -1.80    2.90
   4   6   2    0.00    2.30
  -4  -6  -2    2.50    2.90
   4   6   3   10.00    2.40
  -4  -6  -3    5.60    3.20
   4   6   4    0.30    2.40
  -4  -6  -4    2.00    3.40
   4   6   5   -1.80    2.20
  -4  -6  -5    3.90    3.70
   4   6   6   29.70    3.00
  -4  -6  -6   42.00    5.00
   4   6   7   -3.30    3.50
  -4  -6  -7   21.30    4.50
   4   6   8   23.40    5.30
  -4  -6  -8    9.40    4.90
   4   6   9    5.20    4.40
  -4  -6  -9   29.80    5.20
   4   6  10   91.40    7.00
  -4  -6 -10   71.50    7.00
   4   6  11   18.40    4.80
  -4  -6 -11   15.30    3.80
   4   6  12    8.60    4.10
  -4  -6 -12   11.80    5.70
   4   6  13    4.60    3.70
  -4  -6 -14   77.70    8.10
  -4  -6 -15    3.90    4.70
  -4  -6 -16  -11.00    6.30
  -4  -6 -17    0.20    6.60
  -4  -7  16    6.90    7.30
  -4  -7  15   23.20    6.10
  -4  -7  14   44.20    8.40
  -4  -7  13    8.10    7.40
  -4  -7  12   56.90    8.40
  -4  -7  11   -7.30    3.60
  -4  -7  10    3.50    3.90
  -4  -7   9    9.20    6.00
  -4  -7   8   70.40    7.80
   4   7  -7   12.90    4.80
  -4  -7   7   29.20    6.60
   4   7  -6    1.10    5.90
   4   7  -4  206.50   11.00
   4   7  -3  -11.60    5.60
  -4  -7   3   -1.40    0.80
   4   7  -2   -1.70    4.80
  -4  -7   2    3.50    1.60
   4   7  -1   16.30    5.30
  -4  -7   1   14.20    2.40
   4   7   0  156.40   10.20
  -4  -7   0  151.00    7.60
   4   7   1   -0.50    6.00
  -4  -7  -1    2.10    2.90
   4   7   2   10.60    6.40
  -4  -7  -2   22.90    3.40
   4   7   3    2.70    5.00
  -4  -7  -3   -2.80    3.20
   4   7   4  122.30    6.30
  -4  -7  -4  129.30    8.10
   4   7   5    4.00    2.00
  -4  -7  -5   17.60    3.90
   4   7   6   34.60    5.60
  -4  -7  -6   27.00    4.70
   4   7   7    1.90    4.80
  -4  -7  -7    2.70    3.90
   4   7   8  107.30    7.40
  -4  -7  -8  119.70    9.40
   4   7   9   11.10    4.70
  -4  -7  -9   -7.90    5.00
   4   7  10   -4.20    4.40
  -4  -7 -10   19.80    5.20
   4   7  11   14.30    5.10
  -4  -7 -11    6.40    4.70
  -4  -7 -12    1.20    5.40
   4   7  13   40.10    5.50
  -4  -7 -13   56.60    6.60
   4   7  14    9.50    4.30
  -4  -7 -14    0.40    5.40
  -4  -8  10  -11.60    4.10
  -4  -8   9   47.70    7.00
  -4  -8   8   13.50    6.60
  -4  -8   7   28.80    8.10
   4   8  -6    0.50    4.90
   4   8  -5   -5.10    6.90
   4   8  -4   45.40    7.80
   4   8  -3   12.20    5.20
   4   8  -2   73.70    8.20
   4   8  -1   20.20    5.50
   4   8   0    7.20    6.50
   4   8   1   -5.90    4.00
  -4  -8  -1    5.70    2.90
   4   8   2   94.90    9.70
  -4  -8  -2   77.60    5.40
  -4  -8  -3    5.90    3.70
   4   8   4   26.70    5.70
  -4  -8  -4   45.00    4.60
   4   8   5   75.80    7.10
  -4  -8  -5   60.20    5.20
   4   8   6   64.50    8.50
  -4  -8  -6   55.90    6.10
   4   8   7   25.10    6.40
  -4  -8  -7   33.60    5.10
   4   8   8   26.20    4.60
  -4  -8  -8   18.70    3.40
   4   8   9   21.20    5.60
  -4  -8  -9   12.30    4.30
  -4  -8 -10    4.70    4.60
   5  -8 -11    1.00    5.00
   5  -8 -10   10.50    4.60
   5  -8  -9   14.90    5.30
   5  -8  -8    6.60    3.40
   5  -8  -7    5.40    5.00
   5  -8  -6   19.40    4.80
   5  -8  -5   28.80    4.80
   5  -8  -4   42.70    5.10
   5  -8  -3    5.70    4.40
   5  -8  -2    7.30    3.90
  -5   8   2   26.00    7.90
   5  -8  -1   34.40    4.00
  -5   8   1   -4.10    7.30
   5  -8   0   19.10    4.40
  -5   8   0    6.70    4.80
   5  -8   1   64.50    6.20
  -5   8  -1   41.50    7.20
   5  -8   2   16.40    3.10
  -5   8  -2   -9.30    4.50
   5  -8   3   18.90    3.10
  -5   8  -3    2.90    4.50
   5  -8   4   49.10    4.80
  -5   8  -4   77.30    8.50
  -5   8  -5  115.30    9.70
  -5   8  -6   -0.60    6.20
  -5   8  -7   53.40    7.60
  -5   8  -8   26.40    7.70
  -5   8  -9   51.20    7.20
   5  -7 -16   22.30    5.00
   5  -7 -14   17.40    6.40
   5  -7 -13   -4.60    5.70
   5  -7 -12   -1.10    5.10
   5  -7 -11   21.30    4.30
   5  -7 -10    5.60    4.50
   5  -7  -9    5.30    2.40
   5  -7  -8   10.20    4.10
   5  -7  -7  131.70    5.70
   5  -7  -6    0.30    5.00
   5  -7  -5    3.90    3.90
   5  -7  -4   20.50    4.00
   5  -7  -3  194.50    9.70
   5  -7  -2   11.60    3.90
   5  -7  -1    6.10    2.30
   5  -7   0    5.90    2.20
  -5   7   0   -6.10    3.80
   5  -7   1   69.20    4.20
  -5   7  -1   93.70    7.60
   5  -7   2    3.20    1.90
  -5   7  -2   12.00    6.40
   5  -7   3   35.00    2.70
  -5   7  -3   41.90    6.80
   5  -7   4   -3.10    1.60
  -5   7  -4   -6.10    4.60
   5  -7   5   23.60    4.30
  -5   7  -5   32.40    6.60
  -5   7  -6    2.80    4.00
   5  -7   7   38.90    4.30
  -5   7  -7   57.50    5.80
   5  -7   8   16.20    3.20
  -5   7  -8    9.20    5.80
   5  -7   9   60.50    5.00
  -5   7  -9   81.30    7.30
  -5   7 -10   21.50    5.40
  -5   7 -11   20.10    6.20
  -5   7 -12    9.90    6.40
   5  -6 -19   29.90    6.60
   5  -6 -18   -6.90    6.20
   5  -6 -17  113.80    8.80
   5  -6 -16    0.60    6.40
   5  -6 -15   -4.20    6.00
   5  -6 -14    2.00    6.40
   5  -6 -13   76.80    6.70
   5  -6 -12    0.10    1.90
   5  -6 -11   -7.40    5.20
   5  -6 -10   45.10    6.80
   5  -6  -9  133.80    8.70
   5  -6  -8  -10.50    5.40
   5  -6  -7   11.20    5.40
   5  -6  -6   53.80    5.70
   5  -6  -5  146.80    9.00
  -5   6   5  141.40    8.80
   5  -6  -4    9.80    2.30
  -5   6   4   13.20    3.50
   5  -6  -3    8.20    2.30
   5  -6  -2   51.20    3.30
   5  -6  -1   84.40    4.00
   5  -6   0   -0.90    2.20
   5  -6   1    3.20    2.20
   5  -6   2   80.60    3.70
  -5   6  -2   76.60    7.30
   5  -6   3   55.40    3.10
  -5   6  -3   49.20    6.90
   5  -6   4   35.50    2.60
  -5   6  -4   29.70    6.00
   5  -6   5   66.20    2.80
  -5   6  -5   76.40    6.60
   5  -6   6   21.10    2.40
  -5   6  -6   24.70    3.80
   5  -6   7   14.70    2.20
  -5   6  -7    6.10    4.30
   5  -6   8    7.60    1.90
  -5   6  -8   19.50    4.40
   5  -6   9   73.90    3.60
  -5   6  -9   77.80    6.40
   5  -6  10    9.30    2.00
  -5   6 -10    7.00    3.80
   5  -6  11   24.50    3.60
  -5   6 -11    4.70    5.20
   5  -6  12    8.60    3.30
  -5   6 -12    3.90    5.50
   5  -6  13   34.70    3.50
   5  -6  14    3.30    2.70
   5  -6  15   13.20    4.70
   5  -6  16   -6.90    5.00
   5  -5 -21   14.40    6.80
   5  -5 -20   -0.50    6.20
   5  -5 -19    5.50    6.60
   5  -5 -18    8.00    5.20
   5  -5 -17   11.60    4.60
   5  -5 -16   53.80    7.70
   5  -5 -15   55.60    2.20
   5  -5 -13    3.10    5.50
   5  -5 -12   11.90    3.70
   5  -5 -11  104.60    7.30
   5  -5 -10   28.50    5.60
   5  -5  -9   59.60    6.60
   5  -5  -8   42.70    5.50
   5  -5  -7    7.60    4.90
  -5   5   7   20.50    4.00
   5  -5  -6   17.50    3.70
  -5   5   6   29.70    4.50
   5  -5  -5   54.10    5.60
  -5   5   5   35.00    4.20
   5  -5  -4   -0.30    4.50
   5  -5  -3   27.70    2.70
  -5   5   3   29.20    3.60
   5  -5  -2   96.70    4.60
   5  -5  -1   16.70    2.70
   5  -5   0    9.20    2.40
   5  -5   1   63.30    3.10
   5  -5   2   98.60    4.00
   5  -5   3   31.90    2.60
  -5   5  -3   45.00    4.70
  -5   5  -4   -0.30    4.80
   5  -5   5   16.80    2.20
  -5   5  -5   22.30    5.80
   5  -5   6   59.70    2.70
  -5   5  -6   34.50    5.00
   5  -5   7   78.80    3.00
  -5   5  -7   88.40    6.90
   5  -5   8    9.90    1.80
  -5   5  -8    8.80    5.00
   5  -5   9   48.00    2.40
  -5   5  -9   39.90    3.40
   5  -5  10  167.10    6.10
  -5   5 -10  181.90    6.30
   5  -5  11   94.90    4.00
  -5   5 -11  103.50    4.30
   5  -5  12   60.50    4.40
  -5   5 -12   51.00    3.30
   5  -5  13   10.00    3.50
  -5   5 -13   11.90    3.10
   5  -5  14   26.50    3.10
  -5   5 -14   36.80    3.60
   5  -5  15   19.50    4.40
  -5   5 -15    7.90    2.80
   5  -5  16    0.50    4.30
  -5   5 -16   16.30    3.30
   5  -5  18   35.30    5.50
   5  -5  19   15.20    3.90
   5  -4 -23   -2.90    6.40
   5  -4 -22   38.20    7.70
   5  -4 -21   24.90    7.40
   5  -4 -20  -13.60    6.10
   5  -4 -18   97.90    8.90
   5  -4 -17   12.00    6.70
   5  -4 -16   20.20    6.80
   5  -4 -15    9.10    6.00
   5  -4 -14   32.50    5.70
   5  -4 -13   25.70    4.50
   5  -4 -12   19.30    5.60
   5  -4 -11   62.50    6.10
   5  -4 -10   61.20    5.80
  -5   4  10   62.80    5.50
   5  -4  -9  103.80    6.30
  -5   4   9   98.80    6.20
   5  -4  -8  236.10   10.20
  -5   4   8  248.30   11.10
   5  -4  -7    6.70    4.50
  -5   4   7    8.30    2.70
   5  -4  -6   13.20    3.20
  -5   4   6   30.70    3.00
   5  -4  -5    9.80    4.80
  -5   4   5   29.40    2.80
   5  -4  -4  345.10   13.10
  -5   4   4  374.00   15.20
   5  -4  -3   16.00    4.40
  -5   4   3   -0.80    3.20
   5  -4  -2   51.60    3.00
   5  -4  -1   74.60    3.50
   5  -4   0  245.80    7.50
   5  -4   1    3.50    2.30
   5  -4   2  102.80    3.90
   5  -4   3    2.60    2.70
   5  -4   4  441.30   11.70
  -5   4  -4  448.20   18.00
   5  -4   5   59.70    3.20
  -5   4  -5   60.70    3.10
   5  -4   6   19.10    2.30
  -5   4  -6   24.50    3.00
   5  -4   7    5.80    1.90
  -5   4  -7    5.90    2.70
   5  -4   8   98.60    3.90
  -5   4  -8   86.30    4.00
   5  -4   9   23.90    2.20
  -5   4  -9   20.50    2.60
   5  -4  10   60.00    3.10
  -5   4 -10   50.70    3.70
   5  -4  11   18.70    3.50
  -5   4 -11   25.40    2.70
   5  -4  12   20.10    3.50
  -5   4 -12   18.40    4.80
   5  -4  13    7.40    2.70
  -5   4 -13    9.00    3.60
   5  -4  14   21.20    2.70
  -5   4 -14   30.20    3.90
   5  -4  15    4.60    2.30
  -5   4 -15    4.50    4.00
   5  -4  16   56.40    5.90
  -5   4 -16   52.70    5.00
   5  -4  17   -2.00    3.80
  -5   4 -17   -3.20    3.30
   5  -4  18   24.00    4.80
  -5   4 -18   -1.00    3.50
  -5   4 -19   -7.00    3.80
  -5   4 -20   15.00    4.10
   5  -3 -24   36.30    7.50
   5  -3 -23    8.70    5.70
   5  -3 -22   43.10    6.90
   5  -3 -20   59.40    7.70
   5  -3 -19   30.90    7.40
   5  -3 -18   35.70    6.80
   5  -3 -17   25.10    6.50
   5  -3 -16   17.60    1.40
   5  -3 -15   40.00    2.20
   5  -3 -14    2.00    4.00
   5  -3 -13    0.10    4.70
   5  -3 -12  208.80    9.90
  -5   3  12  209.80    9.60
   5  -3 -11  102.90    5.50
  -5   3  11  134.50    6.50
   5  -3 -10   44.20    4.90
  -5   3  10   49.30    5.10
   5  -3  -9   58.60    4.80
  -5   3   9   59.70    5.10
   5  -3  -8  208.40    9.00
  -5   3   8  217.20    9.20
   5  -3  -7   60.50    5.00
  -5   3   7   87.10    5.40
   5  -3  -6  494.50   18.20
  -5   3   6  430.10   15.70
   5  -3  -5    1.50    5.00
  -5   3   5    4.80    2.40
   5  -3  -4   17.80    4.70
  -5   3   4   22.40    2.90
   5  -3  -3  169.50    8.10
  -5   3   3  184.30    8.30
   5  -3  -2  853.60   20.50
   5  -3  -1    1.70    1.90
   5  -3   0   14.40    4.10
   5  -3   1   50.20    2.90
   5  -3   2  703.10   17.60
  -5   3  -2  669.20   23.60
   5  -3   3   37.30    2.80
  -5   3  -3   29.00    4.00
   5  -3   4   11.90    3.30
  -5   3  -4    7.80    3.40
   5  -3   5   17.10    3.10
  -5   3  -5    2.90    2.50
   5  -3   6  349.80    9.50
  -5   3  -6  347.50    9.40
   5  -3   7    0.60    2.30
  -5   3  -7   -7.80    2.40
   5  -3   8   28.40    2.10
  -5   3  -8   31.70    2.10
   5  -3   9   24.20    3.20
  -5   3  -9   19.30    2.60
   5  -3  10  167.20    8.00
  -5   3 -10  139.80    5.20
   5  -3  11   12.10    3.40
  -5   3 -11   -2.80    3.40
   5  -3  12   12.10    2.40
   5  -3  13   36.20    2.80
  -5   3 -13   22.30    5.20
   5  -3  14  165.80    6.30
  -5   3 -14  190.30   10.10
   5  -3  15   14.30    2.40
  -5   3 -15   19.40    4.50
   5  -3  16    2.40    3.90
  -5   3 -16    2.80    4.70
   5  -3  17    8.80    3.50
  -5   3 -17   -6.70    4.20
   5  -3  18   94.10    6.30
  -5   3 -18   84.30    6.80
  -5   3 -19   -4.00    4.80
  -5   3 -20    2.80    3.70
  -5   3 -21   25.70    5.60
  -5   3 -22   21.30    5.00
   5  -2 -25   17.50    5.40
   5  -2 -24    2.30    6.20
   5  -2 -23    9.60    5.40
   5  -2 -22   24.00    6.30
   5  -2 -21   35.00    7.80
   5  -2 -20   25.20    6.30
   5  -2 -19   18.40    6.20
   5  -2 -18   43.20    5.10
   5  -2 -17    5.50    1.60
   5  -2 -16   22.40    2.10
   5  -2 -15    3.20    2.20
   5  -2 -14  167.30    8.80
  -5   2  14  141.90    7.90
   5  -2 -13    2.40    3.40
  -5   2  13    2.00    2.50
   5  -2 -12  167.20    7.70
  -5   2  12  165.80    8.40
   5  -2 -11   47.90    6.00
  -5   2  11   44.30    5.10
   5  -2 -10  120.10    6.70
  -5   2  10  100.10    5.90
   5  -2  -9  261.30   11.20
  -5   2   9  279.50   11.90
   5  -2  -8  171.00    8.10
  -5   2   8  171.30    7.80
   5  -2  -7   32.10    4.90
   5  -2  -6  239.80   11.10
  -5   2   6  262.20   11.50
   5  -2  -5  173.80    8.00
  -5   2   5  175.60    8.20
   5  -2  -4  158.50    8.70
  -5   2   4  185.30    8.30
   5  -2  -3  105.60    4.10
  -5   2   3   78.10    4.90
   5  -2  -2  184.80    5.50
   5  -2  -1    6.80    2.40
   5  -2   0  315.40    8.30
  -5   2   0  323.10   11.50
   5  -2   1   68.80    6.80
  -5   2  -1   74.20    5.00
   5  -2   3   55.10    4.30
  -5   2  -3   55.30    3.70
   5  -2   4   20.60    3.80
  -5   2  -4   11.70    3.10
   5  -2   5   91.30    3.30
  -5   2  -5   91.30    3.60
   5  -2   6  249.90    6.90
  -5   2  -6  244.20    6.80
   5  -2   7   98.30    5.40
  -5   2  -7   89.70    3.70
   5  -2   8   20.00    3.40
  -5   2  -8   23.20    2.50
   5  -2   9   26.30    3.10
  -5   2  -9   25.70    4.50
   5  -2  10    0.30    2.20
  -5   2 -10   -4.40    3.70
   5  -2  11  202.20    6.30
  -5   2 -11  240.10   10.40
   5  -2  12   50.90    3.00
  -5   2 -12   54.40    5.50
   5  -2  13   15.90    2.30
  -5   2 -13   -0.60    4.30
   5  -2  14  129.10    4.70
  -5   2 -14  142.10    8.30
   5  -2  15  143.50    5.50
  -5   2 -15  144.80    8.50
  -5   2 -16   99.00    7.40
  -5   2 -17   16.90    4.80
  -5   2 -18   55.20    4.60
  -5   2 -19   -5.90    4.00
  -5   2 -20   68.80    6.60
  -5   2 -22   63.40    6.90
   5  -1 -24    1.20    5.80
   5  -1 -23    7.00    5.50
   5  -1 -22   18.60    5.70
   5  -1 -21   26.50    5.90
   5  -1 -20   81.70    7.10
   5  -1 -19   67.20    4.80
   5  -1 -18    5.10    2.70
   5  -1 -17    0.60    1.80
   5  -1 -16  146.00    5.00
  -5   1  16  139.90    7.50
   5  -1 -15  165.80    5.60
  -5   1  15  137.20    7.90
   5  -1 -14  263.70   10.70
  -5   1  14  252.90   11.10
   5  -1 -13   -7.70    4.70
  -5   1  13   15.80    3.80
   5  -1 -12    2.30    3.10
  -5   1  12   15.80    3.70
   5  -1 -11  402.40   15.70
  -5   1  11  395.50   14.80
   5  -1 -10  218.80    9.30
  -5   1  10  185.30    8.00
   5  -1  -9  206.10    8.90
  -5   1   9  230.70    9.90
  -5   1   8    1.40    3.50
   5  -1  -7  511.20   18.30
  -5   1   7  458.10   16.70
   5  -1  -6  174.90    8.00
  -5   1   6  152.70    6.50
   5  -1  -5    6.40    4.20
  -5   1   5    7.50    2.80
   5  -1  -4    0.00    3.90
   5  -1  -3  367.70    9.70
   5  -1  -2   37.90    2.60
   5  -1  -1   34.30    3.70
  -5   1   1   34.80    3.50
   5  -1   0   39.30    4.00
  -5   1   0   43.80    3.90
   5  -1   1  162.40    7.80
  -5   1  -1  154.30    6.90
   5  -1   2  206.80    8.70
  -5   1  -2  219.70    9.80
   5  -1   3    0.80    2.30
  -5   1  -3   -5.20    4.10
   5  -1   4  213.20    5.50
  -5   1  -4  234.30    9.90
   5  -1   5   67.50    4.00
  -5   1  -5   67.90    3.00
   5  -1   6  848.40   30.20
  -5   1  -6  808.90   18.90
   5  -1   7   73.40    4.10
  -5   1  -7   64.80    6.00
   5  -1   8   10.70    2.00
  -5   1  -8   17.60    3.80
   5  -1   9    9.10    2.00
  -5   1  -9   12.50    4.10
   5  -1  10   47.80    2.60
  -5   1 -10   43.60    5.50
   5  -1  11   15.60    2.00
  -5   1 -11   28.20    4.80
  -5   1 -12    0.60    1.80
   5  -1  13   10.50    4.10
  -5   1 -13   13.70    2.10
   5  -1  14   56.30    2.90
  -5   1 -14   54.90    3.30
   5  -1  15   75.70    4.20
  -5   1 -15   60.40    3.00
   5  -1  16   30.40    2.50
  -5   1 -16   33.00    2.60
   5  -1  17   -6.50    2.50
  -5   1 -17    4.00    2.20
   5  -1  18   27.20    2.80
  -5   1 -18   22.40    2.50
   5  -1  19   97.00    5.40
  -5   1 -19   98.80    7.20
  -5   1 -20    1.10    5.00
  -5   1 -21  -18.80    5.20
  -5   1 -22   21.60    5.60
  -5   1 -23   90.40    8.80
   5   0 -26    5.70    5.20
   5   0 -25    1.30    4.80
   5   0 -24    7.80    5.30
   5   0 -23   31.80    5.30
   5   0 -22    3.20    3.80
   5   0 -21   -6.00    5.00
   5   0 -19   16.10    4.70
   5   0 -18   12.50    4.70
  -5   0  18    5.30    3.30
   5   0 -17   99.80    3.50
  -5   0  17  110.00    6.30
   5   0 -16   12.30    2.70
  -5   0  16    6.70    3.50
   5   0 -15   -0.60    2.40
  -5   0  15    3.40    2.00
   5   0 -14    2.40    2.00
  -5   0  14    2.10    3.50
   5   0 -13  586.30   12.10
  -5   0  13  602.20   21.80
   5   0 -12   -2.80    1.90
  -5   0  12    0.70    3.00
   5   0 -11  308.40    7.80
  -5   0  11  324.10   12.90
   5   0 -10    3.70    4.40
  -5   0  10   -9.50    2.90
   5   0  -9   68.70    5.10
  -5   0   9   85.30    5.10
   5   0  -8   11.00    4.30
  -5   0   8    1.90    3.40
   5   0  -7    5.00    3.80
  -5   0   7    6.70    3.60
   5   0  -6   -6.40    2.70
  -5   0   6    3.40    3.20
   5   0  -5    2.60    2.50
  -5   0   5   -2.70    3.50
   5   0  -4   -3.20    2.90
   5   0  -3   30.20    2.80
  -5   0   3   26.40    3.90
  -5   0   2    5.40    3.70
   5   0  -1   88.30    4.80
  -5   0   1   99.40    5.50
   5   0   0    5.10    3.60
  -5   0   0    3.30    2.80
   5   0   1 1608.30   52.60
  -5   0  -1 1607.00   52.90
   5   0   2    0.30    2.40
  -5   0  -2    8.00    3.90
   5   0   3  493.30   17.80
  -5   0  -3  502.20   18.80
   5   0   4   -4.60    4.10
  -5   0  -4    1.30    4.90
   5   0   5  922.90   31.10
  -5   0  -5  882.60   29.90
   5   0   6   -3.20    3.70
  -5   0  -6   -6.20    4.40
   5   0   7 1075.20   37.00
  -5   0  -7 1141.10   38.70
   5   0   8    5.60    3.50
   5   0   9 1021.10   35.50
  -5   0  -9  951.50   31.90
   5   0  10   -5.90    4.00
  -5   0 -10   -9.20    3.30
   5   0  11  406.30   10.40
  -5   0 -11  436.60   16.30
   5   0  12    5.10    1.30
   5   0  13  278.20    8.00
  -5   0 -13  290.80   12.90
   5   0  14    1.30    1.60
  -5   0 -14   -3.30    5.30
   5   0  15   96.50    4.40
  -5   0 -15   87.20    7.50
   5   0  16    0.20    2.20
  -5   0 -16  -14.00    5.80
   5   0  17   13.80    2.20
  -5   0 -17    6.50    5.90
   5   0  18    0.60    1.90
  -5   0 -18   -6.60    3.30
   5   0  19   33.10    2.80
  -5   0 -19   34.00    2.60
  -5   0 -20   -8.70    4.10
  -5   0 -21   35.40    6.50
  -5   0 -23   -9.90    4.10
   5   1 -25    1.10    3.90
   5   1 -24    3.20    4.50
   5   1 -23   17.80    4.20
   5   1 -22   27.10    4.70
   5   1 -21   -3.50    4.20
   5   1 -20   87.30    6.20
   5   1 -19   37.90    5.10
  -5  -1  19   41.10    4.10
   5   1 -18    9.00    4.20
  -5  -1  18   13.80    3.20
   5   1 -17   -8.30    3.30
  -5  -1  17    8.90    3.40
   5   1 -16  140.40    4.30
  -5  -1  16  127.60    6.70
   5   1 -15  152.90    4.50
  -5  -1  15  161.80    7.20
   5   1 -14  276.30    6.80
  -5  -1  14  288.00   11.90
   5   1 -13    6.60    2.00
  -5  -1  13    2.60    3.00
   5   1 -12    9.90    2.20
  -5  -1  12    8.20    3.00
   5   1 -11  405.60    8.50
  -5  -1  11  417.10   15.70
   5   1 -10  204.90    5.40
  -5  -1  10  194.10    7.80
   5   1  -9  189.60    5.00
  -5  -1   9  212.70    7.90
   5   1  -8   10.60    2.90
  -5  -1   8   -1.90    2.60
   5   1  -7  492.70   12.50
  -5  -1   7  493.70   17.60
   5   1  -6  173.10    4.00
   5   1  -5   -0.90    1.90
   5   1  -4    3.50    1.60
   5   1  -3  366.50    9.20
  -5  -1   3  366.90   14.00
   5   1  -2   32.00    2.00
  -5  -1   2   40.10    3.40
   5   1  -1   31.10    1.90
  -5  -1   1   36.50    2.90
   5   1   0   40.50    1.90
  -5  -1   0   32.00    3.60
   5   1   1  175.90    5.20
  -5  -1  -1  165.20    4.10
   5   1   2  220.00    8.30
  -5  -1  -2  225.10    4.90
   5   1   3   -0.50    3.90
  -5  -1  -3   -2.50    2.00
   5   1   4  223.80    8.70
  -5  -1  -4  237.40    6.50
   5   1   5   75.70    5.00
  -5  -1  -5   56.50    4.30
   5   1   6  803.30   28.70
  -5  -1  -6  797.30   27.20
   5   1   7   67.20    4.20
  -5  -1  -7   45.50    5.40
   5   1   8   12.30    2.60
  -5  -1  -8   12.70    3.40
   5   1   9   23.60    3.80
  -5  -1  -9   13.20    5.20
   5   1  10   46.60    4.50
  -5  -1 -10   64.90    6.20
   5   1  11   18.00    4.30
  -5  -1 -11    6.00    4.90
   5   1  12   -2.00    3.80
  -5  -1 -12    6.20    4.20
   5   1  13   24.20    4.40
  -5  -1 -13    6.20    4.00
   5   1  14   54.70    3.00
  -5  -1 -14   71.40    6.30
   5   1  15   59.90    3.20
  -5  -1 -15   63.10    7.40
   5   1  16   19.80    2.20
  -5  -1 -16   43.60    6.00
   5   1  17    3.80    1.80
  -5  -1 -17   13.20    4.40
   5   1  18   34.00    2.50
  -5  -1 -18   43.20    6.70
  -5  -1 -19   79.10    7.50
  -5  -1 -20    1.00    6.70
  -5  -1 -21   18.30    5.80
  -5  -1 -23   68.10    7.10
   5   2 -25    9.90    4.50
   5   2 -24   -5.50    2.80
   5   2 -23   -1.80    2.90
   5   2 -22   32.60    3.70
   5   2 -21   23.50    3.10
  -5  -2  21   21.70    2.70
   5   2 -20   26.30    3.40
   5   2 -19    8.40    3.10
  -5  -2  19    9.30    2.50
   5   2 -18   47.30    4.50
  -5  -2  18   40.70    3.40
   5   2 -17    9.20    3.20
  -5  -2  17   12.40    2.80
   5   2 -16   24.20    3.10
  -5  -2  16   12.00    2.90
   5   2 -15   -2.30    1.90
  -5  -2  15   -0.90    3.20
   5   2 -14  162.30    4.60
  -5  -2  14  170.10    7.30
   5   2 -13   -9.20    1.90
  -5  -2  13    0.20    2.40
   5   2 -12  167.70    4.50
  -5  -2  12  197.70    7.80
   5   2 -11   40.10    1.80
  -5  -2  11   46.20    3.10
   5   2 -10  106.40    2.80
  -5  -2  10  125.40    5.40
   5   2  -9  262.80    5.20
  -5  -2   9  251.10    9.10
   5   2  -8  158.50    3.30
  -5  -2   8  170.40    8.20
   5   2  -7   43.50    2.40
  -5  -2   7   24.50    4.20
   5   2  -6  243.80    4.40
  -5  -2   6  240.80   10.80
   5   2  -5  159.40    3.10
  -5  -2   5  160.30    5.00
   5   2  -4  186.40    5.70
  -5  -2   4  181.20    4.50
   5   2  -3  110.80    3.70
  -5  -2   3  105.20    2.80
   5   2  -2  198.30    5.90
  -5  -2   2  186.20    3.90
   5   2  -1   14.20    2.40
  -5  -2   1    5.90    1.70
   5   2   0  327.40   11.60
  -5  -2   0  329.20    6.20
   5   2   1   63.90    4.20
  -5  -2  -1   64.40    2.30
   5   2   2   11.40    2.30
  -5  -2  -2    3.80    1.90
   5   2   3   50.80    2.40
  -5  -2  -3   52.90    2.30
   5   2   4    7.90    2.10
  -5  -2  -4    3.50    3.40
   5   2   5   85.50    3.00
  -5  -2  -5   84.70    5.10
   5   2   6  252.20    6.80
  -5  -2  -6  240.30   10.30
   5   2   7   95.00    3.60
  -5  -2  -7   70.50    5.50
   5   2   8   27.00    1.90
  -5  -2  -8   23.70    4.60
   5   2   9   17.30    3.60
  -5  -2  -9   26.30    5.80
   5   2  10   15.20    4.50
  -5  -2 -10   -0.90    3.60
   5   2  11  221.60   10.30
  -5  -2 -11  226.70    6.10
   5   2  12   49.40    4.10
  -5  -2 -12   52.40    2.10
  -5  -2 -13   20.70    1.50
  -5  -2 -14  131.60    4.20
  -5  -2 -15  157.50    9.70
  -5  -2 -16   96.10    6.90
  -5  -2 -17    9.30    6.20
  -5  -2 -18   79.00    7.50
  -5  -2 -19  -11.80    4.40
  -5  -2 -20  109.50    9.40
  -5  -2 -21   23.20    6.80
   5   3 -24   56.20    7.40
   5   3 -23   18.70    6.30
   5   3 -22   22.30    7.10
   5   3 -21   -6.20    2.80
   5   3 -20   28.30    2.60
   5   3 -19   30.00    2.90
  -5  -3  19   16.10    2.80
   5   3 -18   24.80    2.50
  -5  -3  18   18.70    2.40
   5   3 -17   20.50    2.10
  -5  -3  17   25.40    2.60
   5   3 -16   23.80    2.30
  -5  -3  16   21.80    2.20
   5   3 -15   47.70    3.00
  -5  -3  15   40.40    2.70
   5   3 -14    1.60    2.40
  -5  -3  14   -1.10    1.70
   5   3 -13    0.80    1.70
  -5  -3  13   -0.40    1.40
   5   3 -12  193.10    4.10
  -5  -3  12  197.10    5.10
   5   3 -11  135.20    3.20
  -5  -3  11  147.60    5.40
   5   3 -10   37.20    1.40
  -5  -3  10   27.90    2.90
   5   3  -9   59.90    1.60
  -5  -3   9   59.30    3.30
   5   3  -8  191.00    5.20
  -5  -3   8  189.40    6.20
   5   3  -7   75.10    2.20
  -5  -3   7   69.70    3.50
   5   3  -6  462.80    7.90
  -5  -3   6  462.30   12.30
   5   3  -5   -0.10    1.20
  -5  -3   5    0.80    1.80
   5   3  -4   19.70    1.60
  -5  -3   4   13.60    1.60
   5   3  -3  159.00    4.90
  -5  -3   3  172.30    3.80
   5   3  -2  861.90   20.30
  -5  -3   2  867.50   15.20
   5   3  -1    3.90    1.50
  -5  -3   1    6.80    1.60
   5   3   0    1.50    1.80
  -5  -3   0   -0.20    2.20
   5   3   1   40.10    2.60
  -5  -3  -1   46.30    2.80
   5   3   2  718.90   14.20
  -5  -3  -2  734.70   18.60
   5   3   3   48.30    2.50
  -5  -3  -3   37.20    3.50
   5   3   4    2.30    2.30
  -5  -3  -4   15.30    3.50
   5   3   5    8.60    2.20
  -5  -3  -5   -0.40    4.50
   5   3   6  323.30    8.80
  -5  -3  -6  315.80   13.20
   5   3   7    3.50    2.40
  -5  -3  -7    7.10    4.70
   5   3   8   28.70    2.50
  -5  -3  -8   22.90    4.80
   5   3   9    7.30    2.50
  -5  -3  -9    3.80    3.20
   5   3  10  145.50    7.90
  -5  -3 -10  156.10    7.50
  -5  -3 -11    4.40    3.70
   5   3  12   -0.90    1.50
  -5  -3 -12   10.30    4.10
   5   3  13   31.80    1.80
  -5  -3 -13   37.30    6.00
  -5  -3 -14  197.90   11.10
  -5  -3 -15   25.50    5.90
  -5  -3 -16    6.00    1.70
  -5  -3 -17  -16.40    7.10
  -5  -3 -18  102.30    8.20
  -5  -3 -19    2.50    6.40
  -5  -3 -21    5.80    6.70
  -5  -3 -22   14.90    5.10
   5   4 -23   17.40    6.30
   5   4 -22   50.30    7.50
   5   4 -21   18.00    6.90
   5   4 -20   16.30    4.40
   5   4 -19    6.70    4.20
   5   4 -18  112.20    7.70
   5   4 -17    1.00    1.30
  -5  -4  17   -2.40    5.60
   5   4 -16   25.00    1.60
  -5  -4  16   18.80    5.40
   5   4 -15   -3.10    4.40
  -5  -4  15   -7.20    6.90
   5   4 -14   42.00    6.40
  -5  -4  14   44.70    6.00
   5   4 -13    0.50    6.10
  -5  -4  13   23.20    6.10
   5   4 -12   17.70    6.60
  -5  -4  12    9.70    6.20
   5   4 -11   90.20    7.30
  -5  -4  11   74.00    6.50
   5   4 -10   55.10    6.80
  -5  -4  10   42.10    3.40
   5   4  -9   97.00    4.80
  -5  -4   9  112.20    4.60
   5   4  -8  252.00    8.10
  -5  -4   8  274.30    8.80
   5   4  -7   -1.40    3.30
  -5  -4   7    7.40    3.20
   5   4  -6   16.70    4.30
  -5  -4   6   30.00    2.70
   5   4  -5   27.80    5.40
  -5  -4   5   25.70    2.80
   5   4  -4  364.80    9.20
  -5  -4   4  361.80    7.00
   5   4  -3    5.80    1.40
  -5  -4   3   10.30    1.30
   5   4  -2   53.00    2.40
  -5  -4   2   55.00    2.70
   5   4  -1   62.50    2.70
  -5  -4   1   75.10    3.30
   5   4   0  262.10    6.10
  -5  -4   0  262.90    7.40
   5   4   1    3.90    1.70
  -5  -4  -1   -4.70    2.80
   5   4   2   91.60    3.90
  -5  -4  -2   94.00    4.10
   5   4   3    2.10    1.70
  -5  -4  -3   -2.80    3.20
   5   4   4  418.00    9.00
  -5  -4  -4  409.50   15.40
   5   4   5   55.60    3.10
  -5  -4  -5   49.40    4.30
   5   4   6   14.80    2.10
  -5  -4  -6   19.20    5.00
   5   4   7   10.90    1.70
  -5  -4  -7   10.20    3.80
   5   4   8  103.80    3.00
  -5  -4  -8   85.90    7.10
   5   4   9   33.20    1.80
  -5  -4  -9   33.50    5.40
   5   4  10   58.40    2.60
  -5  -4 -10   51.70    7.10
  -5  -4 -11   13.00    5.80
  -5  -4 -12   27.10    6.20
  -5  -4 -13    2.40    3.90
  -5  -4 -14   19.30    5.90
  -5  -4 -16   71.30    8.00
  -5  -4 -18   14.80    7.20
  -5  -4 -19    0.20    6.20
  -5  -4 -20    6.90    4.50
   5   5 -21   -3.70    4.50
   5   5 -20    7.80    4.50
   5   5 -19   -1.50    4.30
  -5  -5  19   23.40    7.20
   5   5 -18    1.80    6.70
  -5  -5  18   -2.60    6.40
   5   5 -17   13.00    6.00
   5   5 -16   35.60    5.30
  -5  -5  16   36.40    7.00
  -5  -5  15   63.20    7.20
  -5  -5  14   45.40    6.30
  -5  -5  13    3.20    5.70
  -5  -5  12   -2.30    5.10
  -5  -5  11   92.80    6.70
  -5  -5  10   17.20    4.90
  -5  -5   9   79.90    7.10
  -5  -5   8   42.40    6.50
  -5  -5   7   27.50    5.50
  -5  -5   6   10.30    2.70
  -5  -5   5   35.70    3.60
   5   5  -4    4.80    1.10
  -5  -5   4   10.60    5.10
   5   5  -3   20.60    3.30
  -5  -5   3   33.30    2.10
   5   5  -2  105.60    3.60
  -5  -5   2  102.30    3.70
   5   5  -1   16.30    1.70
  -5  -5   1   14.60    2.40
   5   5   0    8.40    1.80
  -5  -5   0   10.10    1.90
   5   5   1   53.90    2.60
  -5  -5  -1   57.00    3.20
   5   5   2  119.10    3.90
  -5  -5  -2  101.80    4.80
   5   5   3   47.40    3.00
   5   5   4   -0.70    1.60
  -5  -5  -4   -2.70    3.50
   5   5   5   12.90    2.70
  -5  -5  -5    8.70    4.50
   5   5   6   66.40    3.90
  -5  -5  -6   60.80    5.70
   5   5   7   77.30    4.30
  -5  -5  -7   87.30    5.40
   5   5   8   15.00    4.70
  -5  -5  -8    5.50    5.00
   5   5   9   24.20    4.40
  -5  -5  -9   37.40    5.70
   5   5  10  183.30    9.20
  -5  -5 -10  169.70   10.50
   5   5  11   91.10    6.60
  -5  -5 -11  114.10    9.00
   5   5  12   52.10    5.60
  -5  -5 -12   60.90    6.30
   5   5  13    8.00    3.20
  -5  -5 -13    8.80    6.00
   5   5  14   46.80    4.40
  -5  -5 -14   41.00    6.30
  -5  -5 -15   14.60    5.70
  -5  -5 -16   14.30    4.60
  -5  -5 -17   -4.60    6.50
  -5  -5 -18   20.40    4.80
  -5  -5 -19   21.70    5.20
  -5  -6  19   25.50    7.90
  -5  -6  18   -1.10    6.80
  -5  -6  17  140.20   11.60
  -5  -6  16   33.20    7.20
  -5  -6  15  -11.30    5.80
  -5  -6  14   -6.20    4.40
  -5  -6  13   61.60    5.60
  -5  -6  12    6.70    3.70
  -5  -6  11    6.10    4.10
  -5  -6  10   31.10    6.40
  -5  -6   9  121.50    7.80
  -5  -6   8   31.00    6.50
  -5  -6   6   49.70    4.90
   5   6  -5  176.50    9.40
  -5  -6   5  171.60   10.00
   5   6  -4   19.90    4.00
   5   6  -3    2.60    1.50
  -5  -6   3    8.80    1.60
   5   6  -2   57.60    3.10
  -5  -6   2   60.00    3.50
   5   6  -1   78.80    3.60
  -5  -6   1   71.80    4.40
   5   6   0    2.50    2.00
  -5  -6   0    0.30    2.60
   5   6   1    3.30    2.10
  -5  -6  -1    0.60    2.30
   5   6   2   78.00    3.60
  -5  -6  -2   82.50    5.80
   5   6   3   66.20    3.50
  -5  -6  -3   68.70    5.00
   5   6   4   32.40    3.00
  -5  -6  -4   35.30    4.20
   5   6   5   57.00    3.70
  -5  -6  -5   71.30    5.80
   5   6   6   18.30    2.70
   5   6   7   17.10    4.70
  -5  -6  -7    4.00    4.60
   5   6   8   22.90    4.20
  -5  -6  -8   12.80    4.60
   5   6   9   70.20    6.40
  -5  -6  -9   85.10    7.20
   5   6  10    9.80    4.00
  -5  -6 -10   23.20    4.80
   5   6  11   24.00    5.20
  -5  -6 -11   15.20    5.40
   5   6  12    9.60    3.80
  -5  -6 -12   12.40    5.60
   5   6  13   22.10    4.50
  -5  -6 -13   54.70    7.10
  -5  -6 -14   -5.90    5.30
   5   6  15   11.50    3.50
  -5  -6 -15   13.90    6.60
   5   6  16    6.00    3.20
  -5  -6 -16  -13.20    5.60
  -5  -7  16   29.50    5.70
  -5  -7  15   39.50    7.70
  -5  -7  14   15.30    6.80
  -5  -7  13   11.20    5.30
  -5  -7  11   31.70    5.20
  -5  -7  10   20.30    6.10
  -5  -7   9    3.00    6.20
  -5  -7   8  -10.60    4.40
  -5  -7   7  180.20   11.00
  -5  -7   6   -5.20    5.50
   5   7  -5    8.50    4.50
  -5  -7   5    8.80    4.50
   5   7  -4   27.80    6.20
   5   7  -3  219.80   10.30
  -5  -7   3  202.10    7.00
   5   7  -2   16.90    6.80
  -5  -7   2   -1.30    1.90
   5   7  -1    1.80    4.40
  -5  -7   1    5.70    2.20
   5   7   0   27.30    6.10
  -5  -7   0   -1.50    2.80
   5   7   1   71.90    6.80
  -5  -7  -1   86.10    5.30
   5   7   2    9.00    5.50
  -5  -7  -2   -1.20    3.30
   5   7   3   31.80    4.80
  -5  -7  -3   46.50    4.30
   5   7   4  -16.60    5.40
  -5  -7  -4    0.10    3.20
   5   7   5   18.90    5.10
  -5  -7  -5   41.60    4.70
   5   7   6   -2.30    4.50
  -5  -7  -6   10.20    4.30
   5   7   7   30.00    6.00
  -5  -7  -7   40.60    4.80
   5   7   8    1.40    4.90
  -5  -7  -8   17.70    5.00
   5   7   9   68.90    6.50
  -5  -7  -9   98.20    7.90
   5   7  10   12.40    4.90
  -5  -7 -10   29.90    5.60
   5   7  11   46.20    5.70
  -5  -7 -11   38.50    5.10
   5   7  12    1.40    4.50
  -5  -7 -12    7.50    6.00
   5   7  13   30.20    4.80
  -5  -7 -13   37.90    5.90
  -5  -8  11  -15.60    6.10
  -5  -8  10   -2.20    6.10
  -5  -8   9   19.30    6.60
  -5  -8   8   -0.80    5.20
  -5  -8   7    0.00    6.40
  -5  -8   6   13.30    4.70
   5   8  -5   32.60    7.10
  -5  -8   5   52.40    7.20
   5   8  -4   20.60    5.20
   5   8  -2   10.00    5.20
   5   8  -1   13.60    6.80
   5   8   0   29.00    5.70
   5   8   1   79.70   10.20
  -5  -8  -1   70.50    4.80
   5   8   2   -1.90    6.90
  -5  -8  -2    8.00    2.90
   5   8   3   22.60    5.10
  -5  -8  -3   14.50    3.20
   5   8   4   61.60    7.30
  -5  -8  -4   47.50    4.50
   5   8   5   86.40    7.30
  -5  -8  -5  108.50    6.60
   5   8   6   -2.20    3.20
  -5  -8  -6    2.20    4.40
   5   8   7    7.60    5.30
  -5  -8  -7   26.90    4.80
   5   8   8   17.10    5.40
  -5  -8  -8   41.10    5.50
   5   8   9   42.90    5.30
  -5  -8  -9   32.90    4.20
   6  -8 -11   -0.50    5.40
   6  -8 -10   14.60    5.40
   6  -8  -9   28.50    5.50
   6  -8  -8    4.30    4.60
   6  -8  -6    1.60    4.80
   6  -8  -5    6.60    4.40
   6  -8  -4   32.30    4.90
   6  -8  -3    8.90    3.90
   6  -8  -2   16.00    4.50
  -6   8   2  -10.90    6.30
   6  -8  -1   12.50    3.90
  -6   8   1    3.60    3.90
   6  -8   0   10.70    3.70
  -6   8   0    4.50    4.70
   6  -8   1   22.70    4.30
  -6   8  -1   11.80    5.70
   6  -8   2   23.50    5.20
  -6   8  -2   15.60    5.30
   6  -8   3    5.10    3.40
  -6   8  -3    9.30    5.20
   6  -8   4    0.10    2.80
  -6   8  -4  -13.20    5.90
  -6   8  -5   15.70    6.50
  -6   8  -6   72.30    8.50
  -6   8  -7    7.80    4.70
   6  -7 -16   12.40    6.10
   6  -7 -15   -3.60    6.60
   6  -7 -14   57.00    6.50
   6  -7 -13    1.00    5.80
   6  -7 -12    8.40    6.20
   6  -7 -11   19.00    5.00
   6  -7 -10   86.80    7.30
   6  -7  -9   -1.40    4.70
   6  -7  -8    4.30    5.70
   6  -7  -7    1.20    4.30
   6  -7  -6  110.10    7.80
   6  -7  -5   27.60    5.60
   6  -7  -4   63.60    5.80
   6  -7  -3    7.00    4.00
   6  -7  -2   92.00    6.20
   6  -7  -1   10.00    3.90
   6  -7   0  146.90    8.70
   6  -7   1   -0.50    2.20
  -6   7  -1   -4.10    4.20
   6  -7   2    3.70    2.10
  -6   7  -2   -1.40    6.40
   6  -7   3    5.90    1.90
  -6   7  -3    8.10    6.60
   6  -7   4   29.00    2.70
  -6   7  -4   24.60    5.50
   6  -7   5    7.60    3.10
  -6   7  -5    7.40    5.50
   6  -7   6   13.00    3.30
  -6   7  -6   15.60    4.50
   6  -7   7    4.90    3.50
  -6   7  -7   14.50    5.60
   6  -7   8   92.20    5.90
  -6   7  -8  103.30    8.80
   6  -7   9    2.20    3.30
  -6   7  -9   11.60    6.30
  -6   7 -10    8.50    3.60
  -6   7 -12   64.10    7.20
   6  -6 -19    7.50    6.30
   6  -6 -18   22.20    5.00
   6  -6 -16   37.30    7.50
   6  -6 -15   26.90    6.60
   6  -6 -14   16.20    5.30
   6  -6 -13    1.10    6.60
   6  -6 -12   89.50    7.90
   6  -6 -11    5.20    4.00
   6  -6 -10   13.90    4.30
   6  -6  -8  105.10    7.40
   6  -6  -7   12.40    5.10
   6  -6  -6   65.30    5.60
   6  -6  -5    5.80    4.70
   6  -6  -4   94.60    7.30
   6  -6  -3   87.80    4.50
   6  -6  -2   21.50    2.90
   6  -6  -1   18.90    2.90
   6  -6   0  114.20    5.50
   6  -6   1   22.90    2.60
   6  -6   2   72.90    3.90
  -6   6  -2   70.10    7.30
   6  -6   3    3.20    2.10
  -6   6  -3   -7.40    4.30
   6  -6   4   11.10    2.30
  -6   6  -4   25.10    4.10
   6  -6   5    6.10    1.90
  -6   6  -5   -3.90    5.50
   6  -6   6   10.20    1.90
  -6   6  -6   13.90    5.70
   6  -6   7   21.10    2.10
  -6   6  -7   23.20    6.70
   6  -6   8   11.70    1.90
  -6   6  -8   30.10    4.10
   6  -6   9   10.60    1.70
  -6   6  -9   17.70    4.40
   6  -6  10   35.90    4.20
  -6   6 -10   26.30    5.60
   6  -6  12   -6.30    3.10
  -6   6 -12   12.20    5.70
   6  -6  13    3.70    3.90
   6  -6  14   37.50    3.10
   6  -5 -21    2.40    6.50
   6  -5 -20   -3.30    5.00
   6  -5 -19    1.80    4.50
   6  -5 -18   11.90    5.50
   6  -5 -17   72.60    6.90
   6  -5 -16    9.70    4.80
   6  -5 -15   23.60    4.40
   6  -5 -14   39.80    4.70
   6  -5 -13   35.80    4.90
   6  -5 -12   42.50    6.10
   6  -5 -11    1.20    5.60
   6  -5 -10   13.90    3.70
   6  -5  -8   30.40    5.70
   6  -5  -7   11.60    5.50
  -6   5   7   -0.10    2.50
   6  -5  -6   -4.10    3.70
  -6   5   6    3.90    3.90
   6  -5  -5   29.10    6.00
  -6   5   5    9.60    3.80
   6  -5  -4   13.60    2.70
  -6   5   4   11.70    3.50
   6  -5  -3   17.50    2.80
   6  -5  -2    5.40    2.60
   6  -5  -1   97.20    4.50
   6  -5   0   -7.00    2.60
   6  -5   1    7.20    2.40
   6  -5   2   29.60    2.70
   6  -5   3   12.20    2.60
   6  -5   4   24.90    2.60
  -6   5  -4   18.80    4.30
   6  -5   5   14.00    2.30
  -6   5  -5   20.20    5.80
   6  -5   6   11.10    1.80
  -6   5  -6    5.90    4.80
   6  -5   7   36.50    2.20
  -6   5  -7   27.80    5.10
   6  -5   8   40.30    2.50
  -6   5  -8   36.30    4.40
   6  -5   9   26.70    2.10
  -6   5  -9   27.80    2.90
   6  -5  10    2.30    2.00
  -6   5 -10    4.50    2.60
   6  -5  11   -0.30    3.10
  -6   5 -11    2.80    2.50
   6  -5  12   21.80    3.40
  -6   5 -12   27.30    3.00
   6  -5  13   12.40    3.00
  -6   5 -13   29.80    3.60
   6  -5  14   33.40    4.90
  -6   5 -14   14.10    3.00
   6  -5  15   26.90    5.10
  -6   5 -15   28.60    3.80
   6  -5  16   41.50    4.80
  -6   5 -16   25.20    3.90
   6  -5  17   17.50    4.90
   6  -4 -22  -18.00    6.30
   6  -4 -20   -5.60    6.30
   6  -4 -19   35.30    7.20
   6  -4 -18   -2.10    5.90
   6  -4 -17   11.40    1.10
   6  -4 -16  -14.70    6.30
   6  -4 -15   24.80    5.00
   6  -4 -14   10.10    5.80
   6  -4 -13    2.90    6.00
   6  -4 -12   54.80    5.70
   6  -4 -11   58.90    6.20
   6  -4 -10   -2.00    4.70
   6  -4  -9   -5.10    3.40
  -6   4   9   -6.30    3.90
   6  -4  -8   44.60    4.80
  -6   4   8   29.80    4.20
   6  -4  -7   69.50    4.60
  -6   4   7   91.40    5.40
   6  -4  -6   20.30    4.20
  -6   4   6   18.30    2.70
   6  -4  -5   62.60    6.10
  -6   4   5   75.80    5.60
   6  -4  -4   29.70    3.20
  -6   4   4   30.10    4.00
   6  -4  -3   49.50    3.40
   6  -4  -2    8.60    2.20
   6  -4   0   24.50    2.50
   6  -4   1  543.70   14.60
   6  -4   2    1.30    2.40
   6  -4   3    8.40    2.30
   6  -4   4   63.40    3.40
  -6   4  -4   70.80    4.90
   6  -4   5  198.70    8.50
  -6   4  -5  231.10    6.80
   6  -4   6   67.40    3.10
  -6   4  -6   70.00    3.50
   6  -4   7   12.30    2.20
  -6   4  -7   12.10    3.00
   6  -4   8    8.70    2.20
  -6   4  -8    9.60    2.80
   6  -4   9   44.60    2.70
  -6   4  -9   41.90    3.20
   6  -4  10   25.60    3.60
  -6   4 -10   29.50    2.50
   6  -4  11    2.30    3.00
  -6   4 -11    5.00    2.80
   6  -4  12    3.80    3.00
  -6   4 -12    2.30    4.00
   6  -4  13   77.30    4.10
  -6   4 -13   71.20    5.90
   6  -4  14   17.20    2.80
  -6   4 -14    2.00    3.80
   6  -4  15   18.30    4.20
  -6   4 -15   24.00    4.30
   6  -4  16    3.90    4.10
  -6   4 -16    5.00    3.90
   6  -4  17   39.60    5.10
  -6   4 -17   31.80    4.20
  -6   4 -19    1.20    3.30
  -6   4 -20   -0.60    3.40
   6  -3 -24  -10.80    5.70
   6  -3 -23    1.70    6.10
   6  -3 -22    3.00    6.40
   6  -3 -21   57.60    8.40
   6  -3 -20   -1.10    6.30
   6  -3 -19  121.00    9.40
   6  -3 -18    7.50    1.40
   6  -3 -17   46.90    2.50
   6  -3 -16   13.00    5.60
   6  -3 -15  232.30   11.60
   6  -3 -14   17.50    5.70
   6  -3 -13   73.90    7.30
   6  -3 -12   31.30    5.90
  -6   3  12   46.30    5.30
   6  -3 -11  132.00    6.50
  -6   3  11  144.10    7.00
   6  -3 -10   -8.60    5.00
   6  -3  -9  344.80   13.70
  -6   3   9  325.80   13.20
   6  -3  -8   23.60    3.40
  -6   3   8   11.60    4.30
   6  -3  -7   24.40    5.40
  -6   3   7   29.30    3.50
   6  -3  -6   26.40    5.00
  -6   3   6   42.80    3.40
   6  -3  -5  431.50   16.20
  -6   3   5  495.00   19.30
   6  -3  -4    0.50    2.60
   6  -3  -3   -5.30    2.70
   6  -3  -2   52.60    3.10
   6  -3  -1  429.00   11.50
   6  -3   0   21.20    2.40
   6  -3   1   -5.90    2.60
   6  -3   2   63.30    3.00
   6  -3   3  678.10   24.00
  -6   3  -3  676.90   23.30
   6  -3   4   14.50    3.00
  -6   3  -4   11.80    3.80
   6  -3   5   54.20    3.90
  -6   3  -5   59.20    3.30
   6  -3   6   93.10    3.50
  -6   3  -6   90.30    4.00
   6  -3   7  316.70    8.70
  -6   3  -7  309.70    8.30
   6  -3   8    4.00    1.80
  -6   3  -8    7.20    2.60
  -6   3  -9   53.20    3.10
   6  -3  10    9.20    3.20
  -6   3 -10    6.10    2.70
   6  -3  12   -5.00    3.60
  -6   3 -12    6.50    4.50
   6  -3  13  134.70    5.10
  -6   3 -13  151.70    7.60
   6  -3  14    5.90    2.20
  -6   3 -14    1.60    3.20
   6  -3  16   -0.60    3.50
   6  -3  17   94.50    5.80
  -6   3 -17   90.20    6.90
  -6   3 -18    6.30    4.20
  -6   3 -20    1.50    4.70
  -6   3 -21   21.80    5.30
   6  -2 -25    5.50    6.00
   6  -2 -24   -5.80    5.60
   6  -2 -23   30.10    6.40
   6  -2 -22    6.00    5.80
   6  -2 -21   12.60    5.60
   6  -2 -20   60.50    5.80
   6  -2 -19   46.30    6.20
   6  -2 -18   17.50    2.20
   6  -2 -17   12.70    2.30
   6  -2 -16   79.60    3.70
   6  -2 -15  197.50   10.40
   6  -2 -14    6.40    5.10
  -6   2  14    8.80    3.00
   6  -2 -13    9.60    5.40
  -6   2  13   -3.50    4.20
   6  -2 -12  275.80   11.60
  -6   2  12  233.00   10.60
   6  -2 -11  332.10   13.20
  -6   2  11  341.20   13.50
   6  -2 -10   55.10    5.50
   6  -2  -9   13.30    5.10
  -6   2   9   17.40    4.00
   6  -2  -8  361.20   13.80
  -6   2   8  395.40   15.20
   6  -2  -7  504.30   18.40
  -6   2   7  514.80   18.10
   6  -2  -6  334.10   12.60
  -6   2   6  381.10   14.60
   6  -2  -5   69.00    4.40
  -6   2   5   64.60    5.60
   6  -2  -4    3.20    2.10
  -6   2   4   -3.20    3.00
   6  -2  -3 1419.40   33.60
   6  -2  -2   50.50    3.70
   6  -2  -1  124.40    4.10
   6  -2   0  184.80    8.00
  -6   2   0  197.50    8.20
   6  -2   1  422.90   15.20
  -6   2  -1  413.90   16.30
   6  -2   2   74.60    3.90
  -6   2  -2   86.00    6.10
  -6   2  -3   -0.10    2.80
   6  -2   4   36.30    4.20
  -6   2  -4   23.70    4.30
   6  -2   5  537.70   19.20
  -6   2  -5  535.40   13.30
   6  -2   6   52.00    2.40
  -6   2  -6   42.00    2.70
   6  -2   7    8.50    2.70
  -6   2  -7    1.80    2.30
  -6   2  -8   -5.40    2.40
   6  -2   9  193.10    8.80
  -6   2  -9  203.40    6.10
   6  -2  10  120.40    6.90
  -6   2 -10  103.90    7.20
   6  -2  11   21.50    2.50
  -6   2 -11   32.80    4.30
   6  -2  12    9.20    2.50
  -6   2 -12    6.70    4.30
   6  -2  13   45.20    4.00
  -6   2 -13   33.60    5.50
   6  -2  14  175.80    7.60
  -6   2 -14  227.60   11.70
   6  -2  15   26.90    3.10
  -6   2 -15   10.10    2.90
  -6   2 -16   32.00    5.90
  -6   2 -17   33.70    5.10
  -6   2 -18   13.10    5.40
  -6   2 -19   33.20    6.10
  -6   2 -20    8.60    4.90
  -6   2 -21    0.50    3.60
  -6   2 -22   34.90    6.70
   6  -1 -25   32.30    5.10
   6  -1 -24    0.10    5.40
   6  -1 -23   66.80    7.50
   6  -1 -22   34.20    5.50
   6  -1 -21   52.20    4.80
   6  -1 -20   36.50    6.60
   6  -1 -19   21.40    5.40
   6  -1 -18    0.30    2.60
   6  -1 -16  124.20    4.70
  -6   1  16  115.20    6.80
   6  -1 -15    1.60    2.80
  -6   1  15    2.20    2.50
   6  -1 -14   33.80    4.00
  -6   1  14   37.10    3.30
  -6   1  13   24.50    4.00
   6  -1 -12  181.20    8.10
  -6   1  12  176.00    8.50
  -6   1  11   -0.60    3.70
   6  -1 -10  273.80   11.40
  -6   1  10  276.60   11.80
   6  -1  -9   -4.30    4.40
  -6   1   9    0.80    4.30
   6  -1  -8  366.90   13.30
  -6   1   8  348.60   13.50
   6  -1  -7   14.60    4.60
  -6   1   7    8.10    4.50
   6  -1  -6  670.00   23.10
  -6   1   6  772.00   27.30
   6  -1  -5   75.10    5.90
  -6   1   5   66.30    4.20
   6  -1  -4   67.10    3.50
   6  -1  -3   97.50    3.60
   6  -1  -2  737.00   18.00
  -6   1   2  723.00   24.00
   6  -1  -1    4.90    3.50
  -6   1   1    3.90    4.20
   6  -1   0  155.80    7.00
  -6   1   0  173.50    8.60
   6  -1   1   21.20    3.40
  -6   1  -1   15.20    5.10
   6  -1   2  173.70    7.40
  -6   1  -2  172.60    8.50
   6  -1   3   39.70    3.20
  -6   1  -3   16.70    4.80
   6  -1   4  622.90   22.80
  -6   1  -4  642.60   23.30
   6  -1   5   26.20    4.00
  -6   1  -5   33.40    2.30
   6  -1   6    2.50    3.70
  -6   1  -6    8.80    1.60
   6  -1   7    7.40    2.60
  -6   1  -7   13.70    1.60
   6  -1   8  333.40   14.00
  -6   1  -8  343.00   13.00
   6  -1   9   33.30    2.10
  -6   1  -9   37.60    4.90
   6  -1  10   52.40    2.30
  -6   1 -10   67.10    6.40
   6  -1  11    3.30    1.60
  -6   1 -11   14.30    2.90
   6  -1  12  164.60    8.30
  -6   1 -12  218.70    9.60
   6  -1  13    2.10    2.90
  -6   1 -13    4.20    5.40
  -6   1 -14    2.20    5.50
  -6   1 -15    8.20    5.60
  -6   1 -16   49.20    4.70
  -6   1 -18   -0.10    3.20
  -6   1 -19   14.50    5.20
  -6   1 -20   -2.90    5.20
  -6   1 -22   -0.70    5.50
   6   0 -25   18.20    5.20
   6   0 -24  253.10   15.40
   6   0 -23    5.50    4.50
   6   0 -22    3.50    5.00
   6   0 -21   -1.20    5.00
   6   0 -20  167.70    9.60
   6   0 -19    2.50    3.20
   6   0 -18   32.70    3.10
  -6   0  18   13.60    2.60
   6   0 -17    1.40    2.30
  -6   0  17   -2.90    3.50
   6   0 -16   89.70    3.20
  -6   0  16   72.60    5.30
   6   0 -15    1.00    2.80
  -6   0  15   -3.90    2.40
   6   0 -14   36.00    2.30
  -6   0  14   42.90    4.00
   6   0 -13    3.80    1.90
  -6   0  13    7.60    3.60
   6   0 -12   15.60    3.00
  -6   0  12    6.60    3.40
   6   0 -11    2.60    4.00
  -6   0  11   -6.10    3.30
   6   0 -10    2.20    3.10
  -6   0  10    2.70    3.00
   6   0  -9   -7.80    4.00
  -6   0   9   -4.30    3.50
   6   0  -8    9.20    2.90
  -6   0   8    0.00    3.70
   6   0  -7   -0.60    4.10
  -6   0   7   -9.30    3.40
   6   0  -6  690.30   16.90
   6   0  -5    5.10    2.00
   6   0  -3   -1.30    3.20
   6   0  -2  363.40   13.20
  -6   0   2  383.40   14.00
   6   0  -1    6.10    3.70
   6   0   0  446.70   15.80
  -6   0   0  446.50   16.60
  -6   0  -1   -4.80    4.20
   6   0   2   27.30    1.90
  -6   0  -2   40.10    3.70
   6   0   3   12.90    1.70
  -6   0  -3   17.00    4.70
   6   0   4   71.90    5.30
  -6   0  -4   54.80    4.40
   6   0   5    9.80    3.20
  -6   0  -5    3.70    5.40
   6   0   6  300.70   12.10
  -6   0  -6  321.20   12.60
   6   0   7   -4.20    2.40
  -6   0  -7   14.10    5.80
   6   0   8   17.20    4.30
  -6   0  -8   12.30    3.30
   6   0   9   -3.20    2.60
  -6   0  -9   -0.20    4.80
   6   0  10  233.80   10.50
  -6   0 -10  232.10   10.50
   6   0  11    1.80    2.30
  -6   0 -11   11.20    5.30
   6   0  12    8.20    3.40
  -6   0 -12   -0.40    1.30
  -6   0 -13    0.50    1.40
  -6   0 -14    5.30    1.70
  -6   0 -15    0.30    1.40
  -6   0 -16   57.30    2.90
  -6   0 -17    4.90    1.80
  -6   0 -18  113.10    9.10
  -6   0 -19  -17.90    6.70
  -6   0 -21   11.70    5.90
  -6   0 -22  132.50   11.30
   6   1 -25   10.60    4.30
   6   1 -24    0.60    4.10
   6   1 -23   40.10    5.10
   6   1 -22   15.80    3.90
   6   1 -21   66.10    6.20
   6   1 -20   15.80    4.20
   6   1 -19   35.20    4.60
  -6  -1  19   36.00    4.00
   6   1 -18   -7.10    2.10
   6   1 -17   39.10    3.20
  -6  -1  17   22.00    3.50
   6   1 -16  125.40    4.10
  -6  -1  16  144.50    8.30
   6   1 -15   -3.00    1.90
  -6  -1  15    1.90    2.90
   6   1 -14   34.70    2.20
  -6  -1  14   28.90    3.50
   6   1 -13    5.10    1.70
   6   1 -12  188.30    5.90
  -6  -1  12  188.50    7.70
   6   1 -11    0.90    2.10
  -6  -1  11   -4.90    3.00
   6   1 -10  255.50    6.00
  -6  -1  10  276.20   10.80
   6   1  -9   -6.00    2.80
  -6  -1   9    0.10    2.60
   6   1  -8  371.90    7.80
  -6  -1   8  336.30   12.40
   6   1  -7   16.10    1.80
   6   1  -6  696.20   14.00
   6   1  -5   60.20    2.50
   6   1  -4   84.10    3.20
  -6  -1   4   73.00    4.30
   6   1  -3  100.40    3.70
  -6  -1   3   92.70    4.80
   6   1  -2  707.50   14.10
  -6  -1   2  689.40   24.10
   6   1  -1    9.50    1.50
  -6  -1   1   -0.30    3.90
   6   1   0  167.40    4.20
  -6  -1   0  158.40    7.70
   6   1   1   18.60    1.70
  -6  -1  -1   10.70    2.90
   6   1   2  165.60    5.00
  -6  -1  -2  178.00    5.20
   6   1   3   32.10    4.10
  -6  -1  -3   38.80    1.60
   6   1   4  625.30   22.00
  -6  -1  -4  665.10   15.60
   6   1   5   40.40    4.70
  -6  -1  -5   49.50    2.80
  -6  -1  -6    8.90    2.00
   6   1   7   11.20    3.10
  -6  -1  -7   14.40    4.20
   6   1   8  344.90   13.50
  -6  -1  -8  332.80   12.50
   6   1   9   29.60    3.90
  -6  -1  -9   15.60    3.90
   6   1  10   41.40    4.50
  -6  -1 -10   57.10    6.10
   6   1  11   11.10    4.10
  -6  -1 -11   11.20    5.00
   6   1  12  193.50    9.70
  -6  -1 -12  203.10   10.30
  -6  -1 -13   -3.10    5.20
  -6  -1 -14    6.20    3.60
   6   1  15    6.20    0.90
  -6  -1 -15    7.40    5.70
   6   1  16   35.00    1.80
  -6  -1 -16   30.00    6.60
   6   1  17    3.20    1.00
  -6  -1 -17    0.50    5.40
  -6  -1 -18    0.50    4.10
  -6  -1 -19   -8.80    6.50
  -6  -1 -20   -2.10    4.80
  -6  -1 -21   10.00    6.00
  -6  -1 -22    2.90    6.50
   6   2 -25   12.30    6.60
   6   2 -24    6.90    3.00
   6   2 -23   14.00    3.20
   6   2 -22   12.80    3.10
   6   2 -21    8.90    2.60
  -6  -2  21    9.30    2.60
   6   2 -20   73.50    5.40
  -6  -2  20   60.70    4.50
   6   2 -19   46.10    4.00
  -6  -2  19   42.80    4.30
   6   2 -18   28.90    3.80
  -6  -2  18   26.00    3.10
   6   2 -17   22.00    4.00
  -6  -2  17   18.00    3.50
   6   2 -16   93.00    4.00
  -6  -2  16   96.70    5.30
   6   2 -15  182.90    5.20
  -6  -2  15  203.60    9.70
   6   2 -14   14.90    2.60
  -6  -2  14   13.80    2.60
   6   2 -13   -3.60    3.00
  -6  -2  13    5.40    2.60
   6   2 -12  274.30    6.30
  -6  -2  12  273.10   10.60
   6   2 -11  328.00    7.40
  -6  -2  11  359.60   13.70
   6   2 -10   63.30    1.90
   6   2  -9    3.40    1.30
  -6  -2   9    3.20    3.70
   6   2  -8  379.70    6.40
  -6  -2   8  401.90   15.60
   6   2  -7  479.70    7.70
  -6  -2   7  474.40   17.10
   6   2  -6  359.10    6.50
  -6  -2   6  362.40   14.50
   6   2  -5   73.60    2.10
  -6  -2   5   74.70    5.10
   6   2  -4    3.20    1.80
  -6  -2   4    0.20    1.70
   6   2  -3 1428.10   33.10
  -6  -2   3 1426.10   27.20
   6   2  -2   40.30    4.50
  -6  -2   2   49.00    3.10
   6   2  -1  141.70    4.70
  -6  -2   1  132.80    3.20
   6   2   0  217.90    8.70
  -6  -2   0  216.00    4.50
   6   2   1  405.50   14.10
  -6  -2  -1  410.80    7.50
   6   2   2   68.10    4.70
  -6  -2  -2   69.10    2.20
   6   2   3   -5.00    3.30
  -6  -2  -3    8.80    1.90
   6   2   4   27.60    4.00
  -6  -2  -4   22.80    1.50
   6   2   5  563.00   20.50
  -6  -2  -5  541.20   10.90
   6   2   6   55.80    2.20
  -6  -2  -6   55.10    2.30
   6   2   7   11.10    1.40
  -6  -2  -7    7.20    1.20
   6   2   8   -1.00    1.30
  -6  -2  -8    3.40    3.50
   6   2   9  204.40    5.70
  -6  -2  -9  209.70   10.40
   6   2  10  132.80    4.00
  -6  -2 -10  143.40    8.60
   6   2  11   37.90    1.90
  -6  -2 -11   24.80    5.40
   6   2  12   12.20    1.40
  -6  -2 -12   14.90    5.60
  -6  -2 -13    3.00    5.10
  -6  -2 -14  192.90   10.90
  -6  -2 -15   28.30    6.80
  -6  -2 -16   20.80    5.70
   6   2  17   26.80    1.90
  -6  -2 -17   51.30    7.30
  -6  -2 -18   20.50    5.50
  -6  -2 -19   44.00    7.60
  -6  -2 -20   16.60    5.50
  -6  -2 -21    0.20    5.90
  -6  -2 -22   37.30    7.60
   6   3 -24   13.00    6.30
   6   3 -23   30.90    7.40
   6   3 -22   25.40    6.50
   6   3 -21   43.50    7.60
   6   3 -20    3.40    2.00
   6   3 -19   87.70    4.30
  -6  -3  19  104.50    5.70
   6   3 -18    3.80    2.10
  -6  -3  18   10.40    2.10
   6   3 -17   38.60    2.50
  -6  -3  17   42.80    3.00
   6   3 -16   -3.40    2.00
  -6  -3  16   10.00    2.30
   6   3 -15  196.70    5.30
  -6  -3  15  219.30    8.80
   6   3 -14   20.70    1.50
  -6  -3  14   17.90    2.00
   6   3 -13   70.10    2.10
  -6  -3  13   92.30    7.00
   6   3 -12   34.30    1.40
  -6  -3  12   39.60    6.00
   6   3 -11  153.40    3.20
  -6  -3  11  146.50    5.00
   6   3 -10    0.80    0.90
  -6  -3  10   -6.20    2.60
   6   3  -9  321.10    6.00
  -6  -3   9  317.40    9.20
   6   3  -8   13.10    1.00
  -6  -3   8   14.30    3.30
   6   3  -7   14.90    1.00
  -6  -3   7   25.10    2.60
   6   3  -6   36.80    1.50
   6   3  -5  469.30    9.70
  -6  -3   5  493.50   10.20
   6   3  -4   -2.30    1.70
  -6  -3   4    0.70    1.30
   6   3  -3    0.50    2.60
  -6  -3   3    0.10    1.70
   6   3  -2   49.20    5.30
  -6  -3   2   46.60    2.00
   6   3  -1  427.00   15.40
  -6  -3   1  425.40    7.70
  -6  -3   0   24.60    1.70
   6   3   1   -5.40    2.30
  -6  -3  -1    0.00    1.90
   6   3   2   71.10    3.20
  -6  -3  -2   64.10    2.90
   6   3   3  718.50   17.80
  -6  -3  -3  711.20   17.90
   6   3   4   15.60    2.30
  -6  -3  -4   18.90    4.50
   6   3   5   47.40    2.70
  -6  -3  -5   43.30    4.80
   6   3   6  111.10    3.80
  -6  -3  -6   98.90    6.20
   6   3   7  307.20    8.70
  -6  -3  -7  318.40   13.50
   6   3   8   10.20    2.00
  -6  -3  -8    8.10    4.50
   6   3   9   47.10    2.60
  -6  -3  -9   54.00    4.70
   6   3  10   -3.50    2.10
  -6  -3 -10   -6.00    5.00
   6   3  11  133.10    5.80
  -6  -3 -11  124.90    8.90
   6   3  12    4.50    1.90
  -6  -3 -12    3.30    5.70
  -6  -3 -14    6.80    1.10
   6   3  15   31.50    1.60
  -6  -3 -15   22.90    7.20
  -6  -3 -16    4.60    5.90
  -6  -3 -17  109.00    8.80
  -6  -3 -18   27.80    7.30
  -6  -3 -19   19.40    4.90
  -6  -3 -20    1.90    5.50
  -6  -3 -21    0.60    6.20
   6   4 -23   26.10    6.90
   6   4 -22   -3.50    6.20
   6   4 -21    4.80    4.70
   6   4 -20   -9.00    6.70
   6   4 -18    1.10    6.40
   6   4 -17   -0.10    4.50
   6   4 -16   17.70    6.80
  -6  -4  16   18.60    6.20
   6   4 -15   46.70    6.40
  -6  -4  15   46.60    6.90
   6   4 -14   -2.70    6.40
  -6  -4  14   19.10    6.10
   6   4 -13   37.90    6.60
   6   4 -12   27.60    4.00
  -6  -4  12   56.20    5.60
   6   4 -11   51.10    3.60
  -6  -4  11   45.10    4.40
   6   4 -10    2.40    5.20
  -6  -4  10   10.10    2.80
   6   4  -9    5.50    3.40
  -6  -4   9   12.90    5.50
   6   4  -8   44.90    4.30
  -6  -4   8   45.70    3.30
   6   4  -7   79.00    5.50
  -6  -4   7   66.10    4.00
  -6  -4   6   -3.70    3.10
   6   4  -5   87.40    2.90
  -6  -4   5   83.40    2.30
   6   4  -4   37.20    2.20
  -6  -4   4   33.40    1.70
   6   4  -3   43.80    2.40
  -6  -4   3   47.30    1.90
   6   4  -2   -0.70    2.00
  -6  -4   2    8.90    1.60
   6   4  -1    9.80    1.80
  -6  -4   1   16.70    2.50
   6   4   0   27.70    2.10
  -6  -4   0   36.20    2.60
   6   4   1  517.40   11.20
  -6  -4  -1  562.60   14.50
   6   4   2    1.20    2.00
  -6  -4  -2   10.60    2.60
   6   4   3    4.60    1.90
  -6  -4  -3   10.80    2.80
   6   4   4   65.10    2.80
  -6  -4  -4   81.80    3.80
   6   4   5  262.60    6.10
  -6  -4  -5  227.60   10.30
   6   4   6   77.60    2.90
  -6  -4  -6   49.90    5.20
   6   4   7    9.40    2.00
  -6  -4  -7   -3.00    3.60
   6   4   8    1.00    1.70
  -6  -4  -8   -5.60    4.90
   6   4   9   46.80    2.20
  -6  -4  -9   40.50    4.40
   6   4  10   28.40    2.00
  -6  -4 -10   33.90    6.50
   6   4  11   11.90    1.90
  -6  -4 -11   12.90    6.30
   6   4  12    4.50    1.50
   6   4  13   59.50    4.60
  -6  -4 -13   85.20    6.30
   6   4  14   -2.90    2.60
  -6  -4 -14   -5.00    6.10
   6   4  15   17.10    2.80
  -6  -4 -15   26.00    6.90
  -6  -4 -16    6.40    4.00
  -6  -4 -17   21.80    6.20
  -6  -4 -18   -3.70    3.90
  -6  -4 -19  -17.40    6.50
  -6  -4 -20   -3.00    6.20
   6   5 -21   28.20    7.50
   6   5 -20   21.40    7.20
   6   5 -19   13.90    7.50
  -6  -5  19   -2.10    4.30
   6   5 -18   40.80    5.90
  -6  -5  18   44.70    6.80
   6   5 -17   50.60    8.10
  -6  -5  17   43.80    6.40
  -6  -5  16   14.90    6.30
   6   5 -15   -0.50    6.30
  -6  -5  15   19.70    6.50
   6   5 -14   51.80    5.80
  -6  -5  14   58.40    7.00
  -6  -5  13   10.90    5.20
  -6  -5  12   30.60    5.40
  -6  -5  11    7.10    3.40
  -6  -5  10   31.40    5.50
  -6  -5   9    3.00    6.10
   6   5  -8   23.40    4.80
   6   5  -7    9.80    3.90
  -6  -5   7    4.40    4.20
   6   5  -6   -8.80    3.60
   6   5  -5    7.60    4.80
  -6  -5   5    8.70    2.20
   6   5  -4    9.50    1.40
  -6  -5   4    9.30    1.40
   6   5  -3   18.70    1.90
  -6  -5   3   24.40    2.00
   6   5  -2   -0.80    3.80
  -6  -5   2   -0.70    1.60
   6   5  -1   85.10    3.30
  -6  -5   1   89.80    3.70
   6   5   0    1.50    1.90
  -6  -5   0    2.70    2.10
   6   5   1   29.50    2.40
  -6  -5  -1   17.10    2.30
   6   5   2   35.70    2.40
  -6  -5  -2   41.60    3.30
   6   5   3    5.30    2.10
  -6  -5  -3    0.80    2.50
   6   5   4   16.80    2.30
  -6  -5  -4    6.10    2.80
   6   5   5   10.80    2.20
  -6  -5  -5   10.20    3.80
   6   5   6   10.20    2.00
  -6  -5  -6   18.70    4.40
   6   5   7   31.80    2.30
  -6  -5  -7   34.70    4.90
   6   5   8   47.10    2.80
  -6  -5  -8   49.10    6.00
   6   5   9   19.20    3.60
  -6  -5  -9   30.80    5.00
   6   5  10    8.70    3.20
  -6  -5 -10   16.10    4.30
   6   5  11    8.90    3.10
  -6  -5 -11    9.00    3.50
   6   5  12   38.00    3.70
  -6  -5 -12   36.50    6.10
   6   5  13   20.30    3.30
  -6  -5 -13   31.70    7.50
   6   5  15   22.20    3.30
  -6  -5 -15   16.00    4.80
  -6  -5 -16   55.70    7.20
  -6  -5 -17    4.40    3.70
  -6  -5 -18   13.10    6.40
  -6  -6  19    2.50    5.60
  -6  -6  18   15.20    5.50
  -6  -6  17   10.80    7.10
  -6  -6  16   36.80    8.20
  -6  -6  15    7.40    6.40
  -6  -6  14    5.70    3.80
  -6  -6  13    7.50    4.10
  -6  -6  12   57.20    7.60
  -6  -6  10   19.10    4.90
  -6  -6   9   11.60    5.00
  -6  -6   8  122.10    8.10
  -6  -6   7   -9.10    6.30
  -6  -6   6   66.30    6.50
  -6  -6   5    1.40    5.10
   6   6  -4   93.90    3.40
  -6  -6   4  112.30    3.70
   6   6  -3   83.70    3.30
  -6  -6   3   93.60    3.50
   6   6  -2   43.50    2.70
  -6  -6   2   45.30    3.30
   6   6  -1    8.50    1.90
  -6  -6   1   10.10    2.70
   6   6   0  141.70    5.50
  -6  -6   0  143.20    6.60
   6   6   1   23.20    2.60
  -6  -6  -1   36.00    4.20
   6   6   2   58.40    3.40
  -6  -6  -2   57.90    5.00
   6   6   3   -0.20    2.20
  -6  -6  -3    5.20    3.20
   6   6   4   14.70    2.30
  -6  -6  -4   14.10    3.20
   6   6   5    4.30    1.90
  -6  -6  -5    8.10    3.90
   6   6   6    4.70    4.60
  -6  -6  -6   22.60    5.10
   6   6   7   11.50    4.10
  -6  -6  -7   21.50    4.60
   6   6   8   19.60    4.20
  -6  -6  -8   17.20    3.10
  -6  -6  -9   17.10    5.00
   6   6  10   28.20    5.60
  -6  -6 -10   14.80    6.10
   6   6  11    4.80    3.20
  -6  -6 -11   21.20    5.80
   6   6  12    6.00    3.20
  -6  -6 -12   10.70    5.50
   6   6  13   10.00    4.20
  -6  -6 -13    1.80    6.40
   6   6  14   38.90    4.30
  -6  -6 -14   54.80    5.80
  -6  -6 -15    4.40    5.80
  -6  -6 -16    7.00    6.40
  -6  -7  15    4.20    4.60
  -6  -7  14   65.70    8.00
  -6  -7  12   -3.60    3.40
  -6  -7  11   18.80    6.20
  -6  -7  10  110.50    8.80
  -6  -7   9   10.70    4.40
  -6  -7   7    0.50    4.40
  -6  -7   6  132.40    8.70
  -6  -7   5   68.70    6.90
   6   7  -4   70.40    6.90
  -6  -7   4   79.10    8.00
  -6  -7   3    3.30    1.20
   6   7  -2   73.50    8.80
  -6  -7   2   78.90    4.00
   6   7  -1   11.80    5.90
  -6  -7   1   27.80    3.10
   6   7   0  157.50   10.80
  -6  -7   0  141.20    6.30
   6   7   1   -8.80    4.80
   6   7   2   -0.60    3.30
  -6  -7  -2   -5.80    3.10
   6   7   3   -5.90    4.60
  -6  -7  -3    8.40    3.60
   6   7   4   63.20    6.40
  -6  -7  -4   36.80    5.40
   6   7   5   -2.10    4.90
  -6  -7  -5   14.20    4.80
   6   7   6   26.80    4.80
  -6  -7  -6   10.50    4.10
   6   7   7   12.70    3.90
  -6  -7  -7    3.70    4.00
   6   7   8   94.70    7.50
  -6  -7  -8   79.80    7.30
   6   7   9    8.90    3.90
  -6  -7  -9    6.80    5.20
   6   7  10   10.00    4.10
  -6  -7 -10   22.10    5.90
  -6  -7 -11   18.00    5.30
   6   7  12   74.50    6.80
  -6  -7 -12   42.60    6.50
   6   7  13   -0.60    3.80
  -6  -8  10   25.00    7.00
  -6  -8   9   21.00    4.30
  -6  -8   8   23.70    6.40
  -6  -8   7   31.60    6.10
  -6  -8   6   13.60    6.50
  -6  -8   5    1.00    6.70
  -6  -8   4   13.30    4.20
   6   8  -3   16.90    5.00
  -6  -8   3   22.90    5.90
   6   8  -2   34.40    7.70
   6   8  -1   16.90    7.10
   6   8   0    9.30    4.40
   6   8   1    9.70    6.40
   6   8   2   31.00    6.70
  -6  -8  -2   24.10    3.20
   6   8   3   -5.00    5.70
  -6  -8  -3    1.00    3.10
  -6  -8  -4    8.60    3.30
   6   8   5   20.50    5.70
  -6  -8  -5   10.70    4.00
   6   8   6   52.80    6.80
  -6  -8  -6   66.40    6.50
   6   8   7    6.30    5.90
  -6  -8  -7   -5.50    3.80
   6   8   8    2.00    4.00
  -6  -8  -8    9.70    4.70
   7  -8 -10   24.70    5.40
   7  -8  -9    4.40    5.10
   7  -8  -8    9.80    4.40
   7  -8  -7    7.50    4.80
   7  -8  -6    4.90    5.20
   7  -8  -5   15.10    4.00
   7  -8  -4    8.90    4.00
   7  -8  -3   -9.20    4.00
   7  -8  -2   10.40    4.60
   7  -8  -1   26.90    4.70
  -7   8   1   31.40    8.00
   7  -8   0   40.30    4.90
  -7   8   0    9.90    4.90
  -7   8  -1   11.80    5.00
   7  -8   2    2.10    3.80
  -7   8  -2    3.40    4.90
   7  -8   3   88.60    6.80
  -7   8  -3   82.70    8.30
  -7   8  -4   -6.90    6.20
  -7   8  -5   -3.30    5.80
  -7   8  -6    4.10    5.30
   7  -7 -15   21.40    5.00
   7  -7 -14    1.40    6.10
   7  -7 -13   21.50    6.10
   7  -7 -12   16.00    6.20
   7  -7 -11   34.90    4.70
   7  -7 -10    4.90    4.60
   7  -7  -9   46.30    7.00
   7  -7  -8   10.20    5.30
   7  -7  -7   28.90    5.50
   7  -7  -5   58.80    6.40
   7  -7  -4    2.70    4.20
   7  -7  -3  105.90    7.40
   7  -7  -2    1.10    3.30
   7  -7  -1    2.80    4.30
   7  -7   0   15.90    4.40
   7  -7   1   43.30    5.40
  -7   7  -1   65.20    6.90
   7  -7   2   13.70    4.70
  -7   7  -2  -15.60    5.70
   7  -7   3   -6.00    4.00
  -7   7  -3  -14.30    6.40
   7  -7   4   25.80    4.90
  -7   7  -4   31.60    4.70
   7  -7   5   76.20    6.90
  -7   7  -5   91.70    8.60
   7  -7   7   -4.30    3.20
  -7   7  -7   -0.10    4.00
   7  -7   8   14.30    4.00
  -7   7  -8   24.30    6.10
   7  -7   9   31.70    3.90
  -7   7  -9   58.00    6.90
  -7   7 -10   -0.50    6.00
  -7   7 -11   17.80    5.20
   7  -6 -18   -3.40    6.70
   7  -6 -17   -4.40    6.40
   7  -6 -16  -12.00    5.70
   7  -6 -15    6.90    6.30
   7  -6 -14   15.20    6.40
   7  -6 -13   62.30    6.70
   7  -6 -12   11.90    3.90
   7  -6 -11   22.10    4.70
   7  -6 -10   -8.00    5.40
   7  -6  -9  105.10    7.50
   7  -6  -8   -0.40    4.90
   7  -6  -7   20.60    5.40
   7  -6  -6    8.00    3.10
   7  -6  -5   61.00    6.10
   7  -6  -4   43.00    5.90
   7  -6  -3    8.80    5.10
   7  -6  -2    1.00    4.40
   7  -6  -1  207.30    7.60
   7  -6   0   31.30    2.90
   7  -6   1    2.40    1.90
   7  -6   2    0.10    2.40
   7  -6   3   73.70    4.10
  -7   6  -3   74.30    5.60
   7  -6   4   -0.40    2.20
  -7   6  -4    4.70    5.80
   7  -6   5   69.60    3.50
  -7   6  -5   68.90    6.80
   7  -6   6    2.40    1.80
  -7   6  -6    5.50    5.70
   7  -6   7   87.80    4.30
  -7   6  -7   78.20    6.80
   7  -6   8    4.90    1.80
   7  -6   9    4.00    2.10
  -7   6  -9   13.20    5.70
   7  -6  10    8.10    2.20
  -7   6 -10    1.20    5.30
   7  -6  11   75.10    5.90
   7  -6  12    0.50    3.20
  -7   6 -12    7.10    4.90
   7  -6  13   -4.00    3.50
   7  -6  14    3.20    2.70
   7  -6  15   31.30    5.00
   7  -5 -20    3.30    5.80
   7  -5 -19    4.00    5.70
   7  -5 -18    8.70    6.40
   7  -5 -17   10.70    6.50
   7  -5 -16   47.60    7.00
   7  -5 -15   20.10    5.20
   7  -5 -14    7.80    4.00
   7  -5 -13   44.70    7.00
   7  -5 -12   62.80    7.10
   7  -5 -11    6.30    5.30
   7  -5 -10    8.30    6.00
   7  -5  -9   73.80    6.70
   7  -5  -8   72.70    6.70
   7  -5  -7   29.80    5.50
   7  -5  -6  -10.50    5.10
   7  -5  -5   14.90    2.70
   7  -5  -4   51.30    3.40
   7  -5  -3    2.00    2.80
   7  -5  -2   31.70    3.20
   7  -5  -1   58.90    3.90
   7  -5   0   12.30    2.30
   7  -5   1   58.30    3.50
   7  -5   2    6.20    3.90
   7  -5   3   26.00    2.90
   7  -5   4   76.90    3.70
  -7   5  -4   76.50    6.70
   7  -5   5   69.00    3.70
  -7   5  -5   59.20    6.40
   7  -5   6   27.50    2.80
  -7   5  -6   15.50    5.00
   7  -5   7    0.90    2.40
  -7   5  -7    2.30    5.40
   7  -5   8   25.00    2.20
  -7   5  -8   18.70    2.90
   7  -5   9   34.20    2.60
  -7   5  -9   60.30    4.00
   7  -5  10   42.50    3.00
  -7   5 -10   35.20    3.40
   7  -5  11    0.30    3.00
  -7   5 -11    3.90    2.80
  -7   5 -12   -4.50    2.50
  -7   5 -13   26.30    4.30
   7  -5  14   21.60    4.60
  -7   5 -14   17.20    3.70
   7  -5  15   -4.60    3.90
   7  -5  16    1.40    4.80
  -7   5 -16    9.90    3.70
   7  -5  17   16.60    3.90
   7  -4 -22   27.70    6.80
   7  -4 -21   12.80    5.10
   7  -4 -20   12.70    5.40
   7  -4 -19   22.00    4.60
   7  -4 -18   50.10    2.30
   7  -4 -17   11.10    5.80
   7  -4 -16   15.50    6.00
   7  -4 -15    7.60    4.10
   7  -4 -14   68.20    7.20
   7  -4 -13   10.60    3.50
   7  -4 -12   64.10    6.40
   7  -4 -11   18.40    4.80
   7  -4 -10  104.60    7.10
   7  -4  -9   -0.10    5.60
   7  -4  -8   15.30    5.70
  -7   4   8    5.60    3.30
   7  -4  -7    2.00    5.30
  -7   4   7   17.00    4.00
   7  -4  -6    1.00    4.80
  -7   4   6    0.60    3.40
   7  -4  -5   13.10    2.40
  -7   4   5   13.20    3.60
   7  -4  -4   19.30    2.60
   7  -4  -3   14.10    3.10
   7  -4  -2  187.70    6.60
   7  -4  -1   13.50    2.20
   7  -4   0  114.80    4.40
   7  -4   1    3.10    2.20
   7  -4   2  169.50    5.90
   7  -4   3   84.30    3.90
   7  -4   4  235.90    7.30
  -7   4  -4  226.30    9.80
   7  -4   5   29.60    3.60
  -7   4  -5   40.30    3.60
   7  -4   6   92.20    3.80
  -7   4  -6   93.70    4.30
   7  -4   7   17.00    3.40
  -7   4  -7    4.90    2.30
   7  -4   8  144.60    5.20
  -7   4  -8  152.30    5.30
   7  -4   9    5.20    1.90
  -7   4  -9    5.00    4.20
   7  -4  10   49.50    4.50
  -7   4 -10   65.10    3.90
   7  -4  11   18.00    3.60
  -7   4 -11   16.40    3.10
   7  -4  12  111.40    7.10
  -7   4 -12  136.80    7.90
   7  -4  13   28.60    4.70
  -7   4 -13   15.60    4.70
   7  -4  14   17.60    4.40
  -7   4 -14    1.60    2.90
   7  -4  15   15.00    4.30
  -7   4 -15   25.20    4.50
   7  -4  16   23.80    4.10
  -7   4 -16    3.30    4.00
   7  -4  17    1.80    3.50
  -7   4 -17   27.20    5.20
  -7   4 -18   31.60    4.40
   7  -3 -23    6.40    4.20
   7  -3 -22   -6.60    4.60
   7  -3 -21   39.70    7.20
   7  -3 -20  111.40    8.90
   7  -3 -19   17.80    5.90
   7  -3 -18   16.10    2.00
   7  -3 -17   35.00    5.90
   7  -3 -16  122.60    7.90
   7  -3 -14   -3.50    5.40
   7  -3 -13    3.40    4.00
   7  -3 -12  146.70    7.20
   7  -3 -11   10.50    3.70
  -7   3  11    6.10    3.30
   7  -3 -10   34.60    5.30
  -7   3  10   27.90    4.70
   7  -3  -9  -11.40    5.20
  -7   3   9   10.00    2.80
   7  -3  -8  441.90   17.60
  -7   3   8  419.50   16.60
   7  -3  -7  -10.20    4.80
  -7   3   7   12.90    4.10
   7  -3  -6   18.80    3.80
  -7   3   6   10.20    3.30
   7  -3  -5    4.70    2.80
  -7   3   5   -1.10    3.60
   7  -3  -4  386.70   10.80
   7  -3  -3    5.60    2.80
   7  -3  -2   -1.80    1.80
   7  -3  -1    0.90    2.40
   7  -3   0  380.60   10.50
   7  -3   1   64.70    3.70
   7  -3   2  240.80   10.40
  -7   3  -2  227.90    9.50
   7  -3   3  103.70    5.70
  -7   3  -3  115.40    6.00
   7  -3   4   43.20    4.20
  -7   3  -4   56.40    5.00
   7  -3   5  134.40    7.20
  -7   3  -5  156.10    5.00
   7  -3   6  123.00    4.30
  -7   3  -6  123.20    4.60
   7  -3   7   25.90    2.50
  -7   3  -7   25.60    2.80
   7  -3   8    9.30    2.30
  -7   3  -8    2.60    2.50
   7  -3   9   13.30    3.70
  -7   3  -9    6.90    2.20
  -7   3 -10   55.80    3.30
   7  -3  11    0.50    3.20
  -7   3 -11   13.30    4.40
   7  -3  12   24.10    2.60
  -7   3 -12   43.90    5.50
   7  -3  13   -3.10    3.10
  -7   3 -13   -1.30    4.10
   7  -3  15   11.10    3.00
  -7   3 -15    3.20    4.40
   7  -3  16   32.40    3.20
  -7   3 -16   42.20    5.50
   7  -3  17    8.50    3.10
  -7   3 -17   14.70    4.80
  -7   3 -18   34.90    5.60
  -7   3 -19    3.30    4.70
  -7   3 -20    3.20    3.30
   7  -2 -25   13.00    5.30
   7  -2 -24   12.30    4.00
   7  -2 -23   13.00    6.90
   7  -2 -22   32.30    6.50
   7  -2 -21   59.20    6.70
   7  -2 -20   13.00    2.10
   7  -2 -19   -1.00    2.20
   7  -2 -18   93.20    3.70
   7  -2 -17  159.70    5.80
   7  -2 -16   32.30    6.10
   7  -2 -15   16.00    5.40
   7  -2 -14   71.60    6.60
   7  -2 -13  160.50    8.50
  -7   2  13  141.00    7.60
   7  -2 -12   -6.70    4.90
  -7   2  12   -4.00    2.00
   7  -2 -11   46.70    4.60
  -7   2  11   34.30    4.50
   7  -2 -10   75.10    6.20
  -7   2  10   53.30    5.00
   7  -2  -9  235.60   10.70
  -7   2   9  264.70   10.90
   7  -2  -8   22.50    5.30
  -7   2   8   29.40    2.90
   7  -2  -7   38.30    5.30
  -7   2   7   34.80    3.80
   7  -2  -6  747.90   26.80
  -7   2   6  754.80   27.80
   7  -2  -5   31.30    3.00
   7  -2  -4  321.30    9.20
   7  -2  -3  380.40   10.30
   7  -2  -2   78.40    3.30
   7  -2  -1  167.50    5.70
   7  -2   0    4.30    4.10
  -7   2   0    7.00    4.90
   7  -2   1   17.80    3.80
  -7   2  -1   11.70    3.40
   7  -2   2  107.20    5.70
  -7   2  -2  124.00    7.20
   7  -2   3   53.90    3.50
  -7   2  -3   69.30    5.30
   7  -2   4   79.00    4.50
  -7   2  -4   88.90    5.70
   7  -2   5   69.50    4.30
  -7   2  -5   85.70    6.10
   7  -2   6  112.60    3.60
  -7   2  -6  115.20    4.20
   7  -2   7   16.30    3.90
  -7   2  -7    5.00    2.30
   7  -2   8   95.40    6.20
  -7   2  -8  108.70    4.20
   7  -2   9    6.10    3.60
  -7   2  -9    1.10    2.00
   7  -2  10   61.30    4.40
  -7   2 -10   35.20    4.80
   7  -2  11    2.40    1.70
   7  -2  12   51.90    2.80
  -7   2 -12   43.90    5.50
   7  -2  13    9.80    2.60
  -7   2 -13    3.30    4.80
   7  -2  14   51.80    3.60
  -7   2 -14   51.60    6.00
   7  -2  15   -2.40    2.50
  -7   2 -15   -4.00    5.00
  -7   2 -16   75.10    6.70
  -7   2 -17    4.00    4.80
  -7   2 -18   -3.60    5.70
  -7   2 -19   57.00    6.70
  -7   2 -20   28.40    6.00
  -7   2 -21   -1.40    5.30
   7  -1 -25   89.40    8.60
   7  -1 -24    8.70    6.20
   7  -1 -23  -13.20    5.00
   7  -1 -22   -9.40    4.80
   7  -1 -21  123.60    8.70
   7  -1 -20   -0.50    2.20
   7  -1 -19    3.80    3.00
   7  -1 -18  104.20    4.50
   7  -1 -17   75.80    3.70
   7  -1 -15    1.80    3.00
  -7   1  15   -2.50    3.60
   7  -1 -14   99.80    6.20
  -7   1  14  103.50    5.80
   7  -1 -13   37.50    4.90
  -7   1  13   41.00    3.60
   7  -1 -12  287.70   11.30
  -7   1  12  254.90   11.70
   7  -1 -11   57.00    5.20
  -7   1  11   47.50    5.00
  -7   1  10   22.20    2.70
   7  -1  -9    7.40    3.00
  -7   1   9    7.80    2.60
   7  -1  -8  228.60    9.90
  -7   1   8  264.10   10.20
   7  -1  -7  110.70    6.70
  -7   1   7  120.20    7.00
   7  -1  -6    9.00    2.50
   7  -1  -5   62.10    3.50
   7  -1  -4  500.80   12.70
   7  -1  -3  483.10   12.30
   7  -1  -2   28.20    4.40
  -7   1   2   21.40    5.40
   7  -1  -1  114.30    5.50
  -7   1   1  100.20    7.30
   7  -1   0   96.30    6.20
  -7   1   0   99.40    5.10
   7  -1   1  633.00   22.20
  -7   1  -1  655.80   23.30
   7  -1   2   67.40    4.90
  -7   1  -2   69.50    6.00
   7  -1   3   -0.40    3.60
  -7   1  -3    3.90    5.10
   7  -1   4  251.90   10.90
  -7   1  -4  216.60    9.50
   7  -1   5  204.70    8.60
  -7   1  -5  185.10    5.50
   7  -1   6    8.30    3.40
  -7   1  -6   12.30    1.80
   7  -1   7   -2.00    3.60
  -7   1  -7   11.50    1.70
   7  -1   8  341.30   14.10
  -7   1  -8  340.90   13.50
   7  -1   9  262.40    7.40
  -7   1  -9  284.60   11.80
   7  -1  10   98.40    3.50
  -7   1 -10   90.60    6.90
   7  -1  11   -1.00    1.40
  -7   1 -11  -12.70    4.80
   7  -1  12   63.00    4.50
  -7   1 -12   81.20    6.70
  -7   1 -13  152.90    8.60
  -7   1 -14   69.60    6.50
  -7   1 -15  -16.80    5.30
  -7   1 -16    8.10    5.90
  -7   1 -17   18.40    5.10
  -7   1 -18    5.30    3.60
  -7   1 -19   17.80    4.90
  -7   1 -20   19.60    5.60
  -7   1 -21   19.60    6.10
  -7   1 -22    7.60    3.90
   7   0 -25    1.40    4.70
   7   0 -24   22.10    5.70
   7   0 -23    6.50    4.60
   7   0 -22   12.30    3.60
   7   0 -21    4.30    5.40
   7   0 -20   11.70    3.00
   7   0 -19   22.70    3.10
   7   0 -18   11.80    4.40
   7   0 -17   -0.70    2.80
  -7   0  17    9.70    3.50
   7   0 -16   -3.20    2.40
  -7   0  16   -4.90    3.30
   7   0 -15  251.40    6.60
  -7   0  15  268.70   12.10
   7   0 -14    6.70    2.10
   7   0 -13  143.20    5.30
  -7   0  13  128.70    6.80
   7   0 -12   -4.30    4.00
  -7   0  12    4.80    3.20
   7   0 -11  369.20   14.00
  -7   0  11  350.80   13.50
   7   0 -10   13.80    3.70
  -7   0  10    9.70    3.40
   7   0  -9  108.30    6.00
  -7   0   9  101.10    5.40
  -7   0   8    3.10    3.60
   7   0  -7  848.70   20.20
   7   0  -6   10.90    2.90
   7   0  -5 1711.10   39.10
   7   0  -4   -5.90    3.10
   7   0  -3  134.90    6.60
  -7   0   3  150.50    7.40
   7   0  -2    6.10    2.70
  -7   0   2   -1.00    3.70
   7   0  -1  177.90    7.60
  -7   0   1  164.40    7.60
   7   0   0    5.20    3.70
  -7   0   0    6.60    4.80
   7   0   1  379.70   14.20
  -7   0  -1  401.50   15.80
   7   0   2   -0.60    1.60
  -7   0  -2    7.00    3.80
   7   0   3   81.70    2.90
  -7   0  -3   74.40    5.70
   7   0   4    2.40    3.80
  -7   0  -4   -6.50    4.60
   7   0   5   28.20    3.70
  -7   0  -5   26.30    5.20
  -7   0  -6   -0.60    3.20
   7   0   7  567.30   21.70
  -7   0  -7  574.10   19.90
   7   0   8   -0.50    4.20
  -7   0  -8   -6.50    4.10
   7   0   9   73.20    5.80
  -7   0  -9   78.30    5.50
   7   0  10    7.20    4.00
  -7   0 -10   -7.10    4.70
   7   0  11  257.10   11.90
  -7   0 -11  256.00   11.70
  -7   0 -12  -13.70    5.50
  -7   0 -13    1.60    5.10
  -7   0 -15  128.60    8.60
  -7   0 -17   26.20    6.70
  -7   0 -18    0.80    5.60
  -7   0 -19   28.90    5.30
  -7   0 -20    9.30    6.20
  -7   0 -21   59.80    7.10
  -7   0 -22   -5.90    3.90
   7   1 -25   73.80    7.40
   7   1 -24   19.50    4.20
   7   1 -23   13.00    4.70
   7   1 -22    3.50    3.90
   7   1 -21   91.30    6.40
   7   1 -20    4.00    4.20
   7   1 -19   13.00    2.80
  -7  -1  19    6.00    3.30
   7   1 -18  120.30    4.90
  -7  -1  18   89.00    6.40
   7   1 -17   75.10    5.40
  -7  -1  17   95.10    6.20
   7   1 -16   28.60    2.70
  -7  -1  16   23.80    3.70
   7   1 -15    0.80    1.80
  -7  -1  15    5.30    3.30
   7   1 -14  107.90    3.60
  -7  -1  14   86.40    5.30
   7   1 -13   28.30    2.40
  -7  -1  13   29.70    3.80
   7   1 -12  249.30    5.80
  -7  -1  12  251.40   10.40
   7   1 -11   54.70    5.20
  -7  -1  11   44.30    3.30
   7   1 -10   15.30    2.50
  -7  -1  10   17.80    2.90
   7   1  -9    2.90    1.70
   7   1  -8  262.30    6.00
   7   1  -7  107.00    3.30
   7   1  -6    9.80    2.00
   7   1  -5   64.80    2.70
   7   1  -4  541.00   13.80
  -7  -1   4  536.10   20.00
   7   1  -3  489.40   12.70
  -7  -1   3  449.30   16.10
   7   1  -2   34.20    2.40
  -7  -1   2   30.40    4.20
   7   1  -1  108.30    3.10
  -7  -1   1  121.90    6.70
   7   1   0  101.60    3.10
  -7  -1   0  105.60    6.40
   7   1   1  654.10   12.90
  -7  -1  -1  590.40   20.60
   7   1   2   65.00    3.60
  -7  -1  -2   73.40    3.00
   7   1   3   -1.20    3.70
  -7  -1  -3    0.20    4.40
   7   1   4  234.00   10.10
  -7  -1  -4  204.70    9.60
   7   1   5  189.50    7.90
  -7  -1  -5  179.60    7.60
   7   1   6   13.10    4.30
  -7  -1  -6   13.50    1.70
   7   1   7   -7.90    3.60
  -7  -1  -7    5.70    1.40
   7   1   8  347.40   13.90
  -7  -1  -8  349.30    9.00
   7   1   9  264.50   11.50
  -7  -1  -9  276.60    7.40
   7   1  10   67.90    5.80
  -7  -1 -10   99.30    3.60
  -7  -1 -11    1.40    4.20
  -7  -1 -12  116.20    7.80
  -7  -1 -13  159.60    8.40
  -7  -1 -14   91.50    6.70
  -7  -1 -15   -1.00    3.60
  -7  -1 -16   20.70    4.30
  -7  -1 -17    8.00    4.70
  -7  -1 -18   38.70    6.50
  -7  -1 -19    8.80    5.80
  -7  -1 -20   14.30    6.70
  -7  -1 -21   31.60    8.00
  -7  -1 -22  -13.90    5.90
   7   2 -24   32.70    7.00
   7   2 -23   21.80    3.20
   7   2 -22   35.60    4.00
   7   2 -21   33.80    3.90
  -7  -2  21   35.40    4.00
   7   2 -20   27.20    3.50
  -7  -2  20   18.20    3.00
   7   2 -19   -7.80    3.00
  -7  -2  19    5.50    2.90
   7   2 -18   96.20    4.30
  -7  -2  18   93.30    5.50
   7   2 -17  178.60    6.10
  -7  -2  17  171.30    8.00
   7   2 -16   30.10    3.40
  -7  -2  16   43.50    3.20
   7   2 -15    6.70    2.50
  -7  -2  15   -2.40    2.40
   7   2 -14   75.40    3.70
  -7  -2  14   61.90    4.00
   7   2 -13  147.30    4.30
  -7  -2  13  159.30    6.60
   7   2 -12    2.70    2.00
   7   2 -11   61.80    2.10
   7   2 -10   72.40    2.10
   7   2  -9  251.60    4.60
   7   2  -8   20.00    2.30
   7   2  -7   22.40    2.00
   7   2  -6  764.60   13.00
  -7  -2   6  751.30   27.40
   7   2  -5   28.50    2.10
  -7  -2   5   22.70    2.60
   7   2  -4  307.50    7.10
  -7  -2   4  324.40    9.00
   7   2  -3  383.80    8.10
  -7  -2   3  383.70    8.30
   7   2  -2   79.70    3.50
  -7  -2   2   80.60    2.90
   7   2  -1  167.40    7.20
  -7  -2   1  159.00    4.30
  -7  -2   0    4.70    1.70
   7   2   1   10.40    2.20
  -7  -2  -1    6.00    1.60
   7   2   2   94.60    5.60
  -7  -2  -2  103.60    2.60
   7   2   3   49.50    3.90
  -7  -2  -3   46.00    2.10
   7   2   4   71.10    5.10
  -7  -2  -4   66.90    3.70
   7   2   5   79.80    5.10
  -7  -2  -5   70.50    2.30
   7   2   6  108.30    5.60
  -7  -2  -6  106.50    4.20
   7   2   7    4.50    3.70
  -7  -2  -7    2.80    3.40
   7   2   8   82.50    6.10
  -7  -2  -8  104.50    7.30
   7   2   9    4.70    2.50
  -7  -2  -9   -5.50    3.80
   7   2  10   53.70    4.80
  -7  -2 -10   82.20    7.60
  -7  -2 -11    1.00    6.20
  -7  -2 -12   67.20    6.90
  -7  -2 -13   -2.00    6.30
  -7  -2 -14   62.40    7.60
  -7  -2 -15    1.50    5.90
  -7  -2 -16   99.80    7.90
  -7  -2 -17   -2.40    5.60
  -7  -2 -19   26.10    7.30
  -7  -2 -20   24.00    5.10
  -7  -2 -21  -24.90    6.20
   7   3 -24    9.50    6.80
   7   3 -23    1.00    4.90
   7   3 -22   -7.00    5.70
   7   3 -21   41.30    5.70
   7   3 -20  128.70    6.00
   7   3 -19   12.20    2.20
  -7  -3  19   -0.40    1.80
   7   3 -18   17.00    2.60
  -7  -3  18   16.40    2.60
   7   3 -17   13.40    5.90
  -7  -3  17   12.60    2.20
   7   3 -16  108.80    3.00
   7   3 -15    0.40    1.90
   7   3 -14   26.40    1.60
   7   3 -13    3.80    1.80
   7   3 -12  155.10    3.40
  -7  -3  12  150.70    5.80
   7   3 -11    5.30    1.10
  -7  -3  11    2.40    3.50
   7   3 -10   25.50    1.40
  -7  -3  10   11.50    2.70
   7   3  -9    3.50    1.70
  -7  -3   9   -5.60    2.40
   7   3  -8  425.10    7.50
  -7  -3   8  411.30   11.40
   7   3  -7    3.10    1.20
  -7  -3   7    5.90    3.40
   7   3  -6   13.60    1.30
  -7  -3   6   10.70    2.50
   7   3  -5   10.00    1.80
  -7  -3   5    6.30    1.50
   7   3  -4  402.90    8.90
  -7  -3   4  407.10    8.70
   7   3  -3    5.80    2.00
  -7  -3   3    1.90    1.60
  -7  -3   2   -4.70    1.60
   7   3  -1   15.00    2.90
  -7  -3   1    6.70    1.70
   7   3   0  389.90   13.70
  -7  -3   0  367.80    7.00
   7   3   1   55.40    4.00
  -7  -3  -1   59.50    2.10
   7   3   2  228.10    9.20
  -7  -3  -2  227.10    5.20
   7   3   3   94.70    5.40
  -7  -3  -3  105.70    3.20
   7   3   4   61.40    4.80
  -7  -3  -4   42.30    2.30
   7   3   5  161.50    5.00
  -7  -3  -5  158.40    4.00
   7   3   6  113.90    3.80
  -7  -3  -6  119.60    3.30
   7   3   7   21.40    2.00
  -7  -3  -7   15.80    1.90
   7   3   8   12.30    1.70
  -7  -3  -8    7.40    1.80
   7   3   9    8.40    3.00
  -7  -3  -9    9.10    1.50
   7   3  10   58.00    3.20
  -7  -3 -10   46.60    2.00
  -7  -3 -11   -0.40    6.20
   7   3  12   36.10    2.10
  -7  -3 -12    8.80    6.00
  -7  -3 -13  -12.20    5.80
   7   3  14   38.50    2.20
  -7  -3 -14   51.70    6.70
   7   3  15    6.20    1.10
  -7  -3 -15   23.70    5.50
  -7  -3 -16   35.50    5.00
  -7  -3 -17    9.00    6.00
  -7  -3 -18    9.30    4.20
  -7  -3 -19   12.50    5.70
  -7  -3 -20   12.70    5.20
   7   4 -22    9.00    6.90
   7   4 -21   -4.30    4.10
   7   4 -20   12.90    5.80
   7   4 -19    3.20    4.70
   7   4 -18   54.80    6.00
   7   4 -17   51.20    6.80
   7   4 -16   16.20    6.60
   7   4 -15    5.00    5.30
  -7  -4  15    0.00    5.40
   7   4 -14   51.20    5.20
  -7  -4  14   62.80    5.60
   7   4 -13    2.20    4.60
  -7  -4  13    1.80    5.50
   7   4 -12   63.10    4.30
  -7  -4  12   78.20    7.30
   7   4 -11   11.00    4.00
  -7  -4  11    6.30    4.40
   7   4 -10   86.50    5.50
  -7  -4  10   95.40    6.60
   7   4  -9    8.40    3.70
  -7  -4   9   11.70    3.40
   7   4  -8    2.80    3.60
  -7  -4   8    5.50    3.00
   7   4  -7   12.40    0.90
  -7  -4   7   17.80    2.80
   7   4  -6   -0.80    1.40
  -7  -4   6   -0.80    4.00
   7   4  -5   18.00    1.80
  -7  -4   5   15.40    1.60
   7   4  -4   17.70    5.30
  -7  -4   4   20.60    1.60
   7   4  -3    7.60    2.30
  -7  -4   3   15.30    1.60
   7   4  -2  217.20    6.40
  -7  -4   2  197.90    4.50
   7   4  -1   11.50    2.30
  -7  -4   1    9.70    1.70
   7   4   0   87.40    3.90
  -7  -4   0   96.00    3.20
   7   4   1    2.40    1.80
  -7  -4  -1   -2.20    1.90
   7   4   2  176.20    4.80
  -7  -4  -2  180.50    4.70
   7   4   3   64.20    2.70
  -7  -4  -3   63.40    2.90
   7   4   4  223.00    5.70
  -7  -4  -4  237.30    7.30
   7   4   5   32.00    2.10
  -7  -4  -5   35.60    3.30
   7   4   6  102.80    3.40
  -7  -4  -6  113.60    4.60
   7   4   7   13.80    1.90
  -7  -4  -7    8.00    3.30
   7   4   8  150.50    4.90
  -7  -4  -8  146.80    9.10
   7   4   9    4.40    3.10
  -7  -4  -9   -6.50    5.60
   7   4  10   55.50    2.80
  -7  -4 -10   60.10    6.70
   7   4  11   14.60    1.70
  -7  -4 -11   26.80    4.30
   7   4  12  121.20    4.10
  -7  -4 -12  121.80    8.20
   7   4  13   21.60    1.60
  -7  -4 -13    8.10    4.50
   7   4  14   10.40    2.20
  -7  -4 -14    4.80    4.30
   7   4  15    8.60    2.00
  -7  -4 -15   14.60    6.60
  -7  -4 -16    0.40    6.30
  -7  -4 -17    1.10    4.40
  -7  -4 -18   32.20    7.10
  -7  -4 -19  -10.40    3.50
   7   5 -21    0.50    7.00
   7   5 -20    1.50    7.10
   7   5 -19   11.70    7.00
   7   5 -18   24.30    3.90
  -7  -5  18   -3.00    7.50
   7   5 -17   21.50    5.90
  -7  -5  17   13.90    4.30
   7   5 -16   71.30    8.70
  -7  -5  16   72.40    8.50
   7   5 -15   34.20    6.90
  -7  -5  15   45.30    6.90
   7   5 -14   -4.30    4.50
  -7  -5  14    1.80    3.80
   7   5 -13   59.70    7.80
  -7  -5  13   56.10    6.10
  -7  -5  12   76.60    7.30
  -7  -5  11   40.60    6.70
   7   5 -10    7.50    4.10
  -7  -5  10   -2.70    4.00
   7   5  -9  123.50    9.10
  -7  -5   9   93.60    8.10
   7   5  -8   84.30    6.90
  -7  -5   8   68.00    6.90
   7   5  -7   25.90    5.70
  -7  -5   7   39.80    4.40
   7   5  -6    0.50    5.60
   7   5  -5   15.80    1.30
  -7  -5   5   16.00    1.40
   7   5  -4   53.10    2.40
  -7  -5   4   52.50    2.30
   7   5  -3  -11.10    4.90
  -7  -5   3   12.20    1.90
   7   5  -2   36.70    2.40
  -7  -5   2   37.40    3.70
   7   5  -1   65.70    2.80
  -7  -5   1   67.90    2.80
   7   5   0   17.30    2.40
  -7  -5   0   13.90    2.00
   7   5   1   57.40    2.60
  -7  -5  -1   53.60    2.90
   7   5   2   -1.40    2.10
  -7  -5  -2   -2.30    2.60
   7   5   3    6.60    2.10
  -7  -5  -3   19.40    3.10
   7   5   4   76.50    3.30
  -7  -5  -4   81.00    4.10
   7   5   5   68.20    3.00
  -7  -5  -5   53.70    3.40
   7   5   6   10.50    2.60
  -7  -5  -6    2.90    2.70
   7   5   7   -1.70    2.10
  -7  -5  -7   -2.80    3.30
   7   5   8   17.60    2.20
  -7  -5  -8    2.50    5.50
   7   5   9   49.70    2.40
  -7  -5  -9   59.60    6.90
   7   5  10   36.20    2.30
  -7  -5 -10   40.50    6.30
   7   5  11   -1.00    2.80
  -7  -5 -11  -12.50    5.70
  -7  -5 -12   -3.20    5.60
   7   5  13   21.20    3.10
  -7  -5 -13   19.00    7.30
   7   5  14   17.20    3.20
  -7  -5 -14   12.50    6.90
  -7  -5 -15   -8.10    6.50
  -7  -5 -16   -6.60    4.20
  -7  -5 -17    8.70    6.50
  -7  -6  18   -8.90    4.60
  -7  -6  17   -6.50    5.30
  -7  -6  16   -7.80    5.90
  -7  -6  15   13.90    6.60
  -7  -6  14    0.60    4.70
  -7  -6  13   74.80    7.60
  -7  -6  11   27.00    5.40
  -7  -6  10   10.30    5.90
  -7  -6   9   75.80    6.80
  -7  -6   8  -13.80    7.00
  -7  -6   7   13.20    6.30
  -7  -6   6    7.40    5.50
  -7  -6   5   55.40    6.80
   7   6  -4   39.80    2.00
  -7  -6   4   42.20    2.10
   7   6  -3   18.30    1.70
  -7  -6   3   20.90    2.10
   7   6  -2   -6.00    1.60
  -7  -6   2   -1.90    2.00
   7   6  -1  220.30    6.20
  -7  -6   1  231.50    7.30
   7   6   0   42.00    2.40
  -7  -6   0   34.60    2.50
   7   6   1    3.40    2.10
  -7  -6  -1   13.20    3.70
   7   6   2    0.30    1.80
  -7  -6  -2    5.20    3.50
   7   6   3   62.50    3.00
  -7  -6  -3   73.90    4.80
   7   6   4    2.80    2.30
   7   6   5   59.60    3.50
  -7  -6  -5   64.90    5.70
   7   6   6   27.90    4.90
  -7  -6  -6   15.50    3.20
   7   6   7  110.00    7.20
  -7  -6  -7  119.80    8.30
  -7  -6  -8    0.10    4.80
   7   6   9   23.70    4.00
  -7  -6  -9   12.60    3.60
   7   6  10    9.10    3.30
  -7  -6 -10   10.70    5.70
   7   6  11   65.90    6.10
  -7  -6 -11   80.70    7.80
   7   6  12    6.50    3.60
  -7  -6 -12  -17.70    5.90
   7   6  13    0.00    2.70
  -7  -6 -13  -11.30    6.10
  -7  -6 -14    2.20    6.20
  -7  -6 -15   16.00    6.80
  -7  -7  15    3.90    4.00
  -7  -7  14   19.90    6.10
  -7  -7  13    6.30    5.00
  -7  -7  12    1.70    6.50
  -7  -7  10   -4.40    4.50
  -7  -7   9   58.70    8.10
  -7  -7   7   39.80    7.30
  -7  -7   6   -1.10    6.40
  -7  -7   5   45.50    5.70
  -7  -7   4    7.50    5.40
  -7  -7   3  105.80    4.00
   7   7  -2   20.30    4.60
  -7  -7   2    7.20    1.80
   7   7  -1   -1.00    5.80
  -7  -7   1    0.40    1.90
   7   7   0   10.30    5.40
  -7  -7   0    4.50    2.00
   7   7   1   62.00    6.30
  -7  -7  -1   66.80    4.10
   7   7   2   -3.40    5.10
  -7  -7  -2   -3.80    2.80
   7   7   3   -3.90    5.20
   7   7   4   31.20    5.80
  -7  -7  -4   10.20    3.90
   7   7   5  121.50    7.70
  -7  -7  -5   93.40    6.60
   7   7   6   -4.30    4.50
  -7  -7  -6    4.40    4.40
   7   7   7    0.90    4.60
  -7  -7  -7    4.80    4.20
   7   7   8   13.90    4.40
  -7  -7  -8   38.10    5.80
   7   7   9   28.60    4.60
  -7  -7  -9   17.30    4.20
   7   7  10   -1.50    3.90
  -7  -7 -10   22.40    5.90
   7   7  11   -5.80    3.80
  -7  -7 -11   27.80    6.20
   7   7  12   17.70    3.90
  -7  -7 -12   -1.50    5.70
  -7  -8   9  -13.70    6.60
  -7  -8   8    9.30    4.00
  -7  -8   7   21.00    6.30
  -7  -8   6    0.50    5.60
  -7  -8   5   25.60    5.60
  -7  -8   4    3.30    5.90
  -7  -8   3   -8.30    6.30
  -7  -8   2   16.60    6.60
   7   8   0    7.50    4.50
  -7  -8   0   33.60    6.60
   7   8   1    3.60    5.00
   7   8   2    7.20    6.20
   7   8   3  108.30    9.50
   7   8   4   -6.60    5.10
  -7  -8  -4   -1.00    2.80
   7   8   5   -6.80    2.90
  -7  -8  -5    8.50    4.30
   7   8   6   30.20    5.70
  -7  -8  -6    9.20    4.00
   8  -8  -8   23.60    4.50
   8  -8  -6    2.60    5.30
   8  -8  -5   28.70    5.40
   8  -8  -4   16.40    4.70
   8  -8  -2    1.70    4.10
   8  -8  -1   -0.10    3.90
   8  -8   0    4.20    3.90
  -8   8   0   36.50    7.80
   8  -8   1   -9.00    3.10
  -8   8  -1   25.50    6.70
   8  -8   2   36.50    5.10
  -8   8  -2   38.10    7.00
   8  -8   3   -6.10    3.60
  -8   8  -3  -15.00    6.30
   8  -8   4   36.20    4.80
  -8   8  -4   25.40    7.40
  -8   8  -5   -4.20    4.70
   8  -7 -14   14.20    6.10
   8  -7 -13    3.40    6.30
   8  -7 -12    7.20    4.90
   8  -7 -11    8.10    6.20
   8  -7 -10   34.10    6.20
   8  -7  -9  -18.90    5.60
   8  -7  -8   43.10    6.10
   8  -7  -7   -1.10    4.70
   8  -7  -6   83.90    7.70
   8  -7  -5   -8.10    3.30
   8  -7  -4    8.30    3.70
   8  -7  -3   -6.90    3.30
   8  -7  -2   32.30    4.00
   8  -7  -1   20.50    4.40
   8  -7   0   12.60    4.10
   8  -7   2   70.00    6.00
  -8   7  -2   61.70    8.30
  -8   7  -3    3.20    5.50
   8  -7   4    7.50    4.70
  -8   7  -4   15.50    6.10
   8  -7   5   11.30    3.90
  -8   7  -5   17.90    4.40
   8  -7   6   51.60    5.70
  -8   7  -6   61.10    8.00
   8  -7   7   28.50    4.80
  -8   7  -7   38.80    5.80
   8  -7   8    1.00    3.90
  -8   7  -8  -15.60    5.10
   8  -7   9    4.20    3.30
  -8   7  -9    8.30    5.20
   8  -7  10   15.90    3.30
  -8   7 -10   33.30    4.30
   8  -6 -18   26.40    5.10
   8  -6 -17   -2.80    4.00
   8  -6 -16   47.50    5.60
   8  -6 -15    9.40    3.70
   8  -6 -14    5.10    6.80
   8  -6 -13   -5.70    5.80
   8  -6 -12  163.00    9.40
   8  -6 -11   -3.60    3.50
   8  -6  -9   17.10    6.30
   8  -6  -8   52.80    6.60
   8  -6  -7   -1.50    5.30
   8  -6  -6   15.60    5.80
   8  -6  -5    5.70    5.80
   8  -6  -4  108.00    7.00
   8  -6  -3    1.80    4.80
   8  -6  -2   10.30    4.90
   8  -6  -1    2.30    4.40
   8  -6   0   30.80    3.40
   8  -6   1   -6.10    4.50
   8  -6   2   -7.00    4.00
   8  -6   3    2.00    4.00
  -8   6  -3    0.20    3.90
   8  -6   4  115.60    7.00
  -8   6  -4  121.80    7.40
   8  -6   5   -4.90    4.20
  -8   6  -5   21.10    4.70
   8  -6   6    0.00    2.90
  -8   6  -6    4.70    4.70
   8  -6   7   -1.40    4.00
  -8   6  -7    6.80    5.10
   8  -6   8  167.70    6.90
  -8   6  -8  182.80    9.70
   8  -6   9    1.60    2.40
  -8   6  -9   -2.00    4.90
   8  -6  10   32.70    4.30
  -8   6 -10   31.20    4.90
   8  -6  11    4.80    3.90
  -8   6 -11   14.30    5.00
   8  -6  12   25.30    4.30
  -8   6 -12   26.70    5.50
   8  -6  13   23.70    4.30
   8  -6  14    7.20    2.40
   8  -5 -20   34.50    7.70
   8  -5 -19   67.90    9.50
   8  -5 -18   45.60    6.70
   8  -5 -17   37.10    7.30
   8  -5 -16  -15.90    5.70
   8  -5 -15   15.10    6.10
   8  -5 -14   89.30    7.10
   8  -5 -13   77.60    7.80
   8  -5 -12  -12.70    4.70
   8  -5 -11   -7.00    5.40
   8  -5 -10  133.10    8.90
   8  -5  -9  111.30    7.70
   8  -5  -8   22.80    5.60
   8  -5  -7    5.70    5.20
   8  -5  -6   52.80    7.10
   8  -5  -5   43.80    4.60
   8  -5  -4    7.70    5.00
   8  -5  -3    0.40    2.60
   8  -5  -2  148.90    5.90
   8  -5  -1    6.50    2.20
   8  -5   0    4.90    2.30
   8  -5   1   32.80    2.80
   8  -5   2  197.40    6.90
   8  -5   3   48.60    3.40
   8  -5   4    5.40    2.40
  -8   5  -4   -3.10    4.90
   8  -5   5   23.20    2.60
  -8   5  -5   23.90    5.20
   8  -5   6  115.10    4.10
  -8   5  -6  122.70    8.00
   8  -5   7  145.10    4.70
  -8   5  -7  158.40    8.60
   8  -5   8    2.70    2.10
  -8   5  -8    8.60    2.60
   8  -5   9    1.90    2.70
  -8   5  -9    3.40    2.90
   8  -5  10   24.50    3.40
  -8   5 -10   27.10    3.10
  -8   5 -11   54.40    3.60
  -8   5 -12    2.80    2.80
  -8   5 -13    7.40    4.00
   8  -5  14   28.30    5.50
  -8   5 -14   30.10    4.60
   8  -5  15   25.90    4.60
  -8   5 -15   25.80    4.10
  -8   5 -16   29.40    4.00
   8  -4 -22    9.80    7.00
   8  -4 -21   72.30    8.20
   8  -4 -20   18.70    6.50
   8  -4 -19  -15.00    6.20
   8  -4 -18    0.90    4.00
   8  -4 -17   47.10    7.30
   8  -4 -16   15.90    6.60
   8  -4 -15   -6.40    3.70
   8  -4 -14   40.20    6.60
   8  -4 -13  152.50    8.30
   8  -4 -12   -1.40    5.80
   8  -4 -11  141.40    9.60
   8  -4 -10  152.20    9.10
   8  -4  -9   30.40    5.60
   8  -4  -8  -13.90    5.40
   8  -4  -7   14.90    2.80
  -8   4   7   24.20    3.70
   8  -4  -6    8.10    3.30
   8  -4  -5  194.60    6.70
   8  -4  -4    3.00    2.40
   8  -4  -3   79.20    4.50
   8  -4  -2   -8.70    3.80
   8  -4  -1   42.40    3.20
   8  -4   0   11.10    2.80
   8  -4   1   63.70    3.70
   8  -4   2   33.10    3.10
   8  -4   3    0.80    2.30
   8  -4   4   34.70    2.80
  -8   4  -4   40.60    3.90
   8  -4   5  147.80    8.00
  -8   4  -5  148.90    5.90
   8  -4   6    7.80    1.80
  -8   4  -6   11.30    3.00
   8  -4   7    6.50    2.10
  -8   4  -7    8.00    2.30
   8  -4   8   27.20    2.50
  -8   4  -8   20.40    3.20
   8  -4   9  197.80    6.50
  -8   4  -9  214.10    7.20
  -8   4 -10    1.90    3.00
  -8   4 -11    2.10    2.60
  -8   4 -12   18.30    3.70
   8  -4  13   66.20    4.80
  -8   4 -13   75.20    6.60
   8  -4  14   -4.20    4.00
  -8   4 -14   11.30    4.50
   8  -4  15    5.70    3.60
  -8   4 -15   11.80    4.60
   8  -4  16   29.10    4.30
  -8   4 -16   20.30    4.80
  -8   4 -17   57.70    6.10
  -8   4 -18   10.60    4.40
   8  -3 -23   38.80    6.70
   8  -3 -22   14.70    6.60
   8  -3 -21   11.10    4.20
   8  -3 -20   21.90    2.10
   8  -3 -19   44.30    3.10
   8  -3 -18   20.80    3.90
   8  -3 -17   -2.70    6.30
   8  -3 -16   19.70    4.80
   8  -3 -15   50.40    6.70
   8  -3 -14   11.50    5.70
   8  -3 -13   53.10    6.50
   8  -3 -12   36.30    7.20
   8  -3 -11  230.70   11.70
   8  -3 -10  152.80    8.80
  -8   3  10  130.60    8.20
   8  -3  -9   14.80    5.20
  -8   3   9    4.70    3.50
   8  -3  -8    5.90    3.40
  -8   3   8    5.20    4.00
   8  -3  -7  316.60    9.60
  -8   3   7  319.10   13.90
   8  -3  -6    5.00    2.30
   8  -3  -5   65.40    4.00
   8  -3  -4    8.10    2.60
   8  -3  -3  426.10   11.80
   8  -3  -2   41.40    3.30
   8  -3  -1  192.10    6.60
   8  -3   0    1.60    2.90
   8  -3   1    8.80    1.90
  -8   3  -1   11.30    4.60
   8  -3   2    9.40    3.20
  -8   3  -2   12.10    3.20
   8  -3   3  161.30    7.20
  -8   3  -3  159.40    8.00
   8  -3   4   25.30    3.70
  -8   3  -4    7.20    4.60
   8  -3   5   14.70    3.60
  -8   3  -5   -2.00    4.70
   8  -3   6    1.60    2.70
  -8   3  -6    6.10    2.70
   8  -3   7   28.10    3.20
  -8   3  -7   34.60    3.00
   8  -3   8   -0.30    1.60
  -8   3  -8   -4.10    2.60
   8  -3   9    3.00    2.80
  -8   3  -9    5.70    2.70
   8  -3  10    2.60    2.90
  -8   3 -10   10.00    4.60
  -8   3 -11   53.90    4.20
  -8   3 -12    9.80    4.80
   8  -3  13   23.90    3.00
  -8   3 -13   10.90    5.10
   8  -3  14    1.40    3.00
  -8   3 -14    1.10    4.80
   8  -3  16   13.60    3.70
  -8   3 -16   12.80    5.10
  -8   3 -17   14.60    3.90
  -8   3 -19   52.30    7.00
   8  -2 -24   19.10    6.20
   8  -2 -23    5.30    4.40
   8  -2 -22    9.20    5.80
   8  -2 -21    0.00    2.10
   8  -2 -20    6.60    1.90
   8  -2 -19    6.70    5.10
   8  -2 -18   -0.30    2.20
   8  -2 -17   13.50    3.60
   8  -2 -16    1.80    4.90
   8  -2 -15   24.20    5.20
   8  -2 -14   34.00    6.00
   8  -2 -13   13.20    3.60
  -8   2  13    2.40    3.70
   8  -2 -12   21.50    5.50
  -8   2  12   35.10    3.50
   8  -2 -11   15.10    4.40
  -8   2  11   30.10    4.20
   8  -2 -10   33.70    4.90
  -8   2  10   20.30    3.30
   8  -2  -9  151.40    8.50
  -8   2   9  135.60    8.30
   8  -2  -8   32.30    4.30
  -8   2   8   26.50    4.20
   8  -2  -7  433.00   11.30
  -8   2   7  439.70   16.20
   8  -2  -6   58.80    3.70
   8  -2  -5  181.70    6.10
   8  -2  -4  301.10    8.60
   8  -2  -3  110.60    4.50
   8  -2  -2   75.10    3.60
   8  -2  -1  492.30   13.10
  -8   2   1  476.50   17.60
   8  -2   0  329.30   12.50
  -8   2   0  322.70   12.80
   8  -2   1  151.60    6.80
  -8   2  -1  150.20    7.70
   8  -2   2  113.20    6.40
  -8   2  -2  114.20    6.40
   8  -2   3  263.80   11.90
  -8   2  -3  250.70   10.70
   8  -2   4   96.00    5.50
  -8   2  -4   95.80    5.00
   8  -2   5  104.50    5.70
  -8   2  -5  129.20    7.10
   8  -2   6   16.20    1.50
  -8   2  -6   17.90    2.00
   8  -2   7   50.50    4.70
  -8   2  -7   61.10    3.10
   8  -2   8   57.50    5.10
  -8   2  -8   53.90    2.80
   8  -2   9   36.10    4.20
  -8   2  -9   43.90    2.90
   8  -2  10   40.90    4.00
  -8   2 -10   52.80    5.90
   8  -2  11   23.90    2.90
  -8   2 -11   -1.50    5.00
  -8   2 -12   44.50    4.50
   8  -2  13  168.40    6.90
  -8   2 -13  158.00    8.80
   8  -2  14    1.90    2.40
  -8   2 -14   12.60    3.90
   8  -2  15    2.80    1.70
  -8   2 -16   22.60    6.60
  -8   2 -17   75.20    7.40
  -8   2 -18   25.80    6.70
  -8   2 -19    7.20    4.80
  -8   2 -20    9.40    4.60
   8  -1 -25   13.00    5.10
   8  -1 -24    9.00    4.70
   8  -1 -23   33.40    5.50
   8  -1 -22    6.20    5.40
   8  -1 -21   -0.60    2.60
   8  -1 -20   -1.50    2.10
   8  -1 -19  135.90    5.40
   8  -1 -18   43.10    3.30
   8  -1 -17    6.70    3.60
   8  -1 -16   -5.30    4.90
   8  -1 -15  234.20   11.40
  -8   1  15  251.50   11.70
   8  -1 -14  186.30    9.30
  -8   1  14  168.90    8.90
   8  -1 -13   81.90    6.20
  -8   1  13   70.20    5.40
   8  -1 -12    1.70    4.70
  -8   1  12   11.40    3.90
   8  -1 -11    0.50    4.90
  -8   1  11    1.40    3.00
   8  -1 -10  145.60    7.50
  -8   1  10  114.50    6.30
   8  -1  -9   40.70    4.30
  -8   1   9   28.20    4.10
   8  -1  -8   11.50    2.80
  -8   1   8   18.90    2.90
   8  -1  -7   -1.80    5.10
   8  -1  -6  168.00    5.60
   8  -1  -5    6.20    2.80
   8  -1  -4   63.50    3.80
   8  -1  -3   85.30    4.00
   8  -1  -2  574.40   21.10
  -8   1   2  583.90   21.70
   8  -1  -1  133.10    6.20
  -8   1   1  131.60    6.30
   8  -1   0   92.20    5.60
  -8   1   0   69.00    6.40
   8  -1   1  220.90    9.80
  -8   1  -1  217.80    8.70
   8  -1   2  309.60   11.60
  -8   1  -2  294.60   12.80
   8  -1   3   -2.80    2.50
  -8   1  -3   13.10    3.90
   8  -1   4   47.60    4.50
  -8   1  -4   47.50    4.10
   8  -1   5  221.40    9.70
  -8   1  -5  215.90    9.90
   8  -1   6  114.10    7.10
  -8   1  -6  143.40    4.30
   8  -1   7  145.70    7.80
  -8   1  -7  129.50    3.90
   8  -1   8   77.00    5.80
  -8   1  -8   56.90    5.10
   8  -1   9    0.80    1.40
  -8   1  -9  -11.50    5.60
   8  -1  10  114.70    3.80
  -8   1 -10  108.10    7.90
   8  -1  11  119.30    4.70
  -8   1 -11  113.30    7.60
  -8   1 -12   82.20    7.50
  -8   1 -13   48.10    6.70
  -8   1 -14   38.30    4.90
  -8   1 -16   31.00    5.80
  -8   1 -17   20.30    4.20
  -8   1 -18   41.20    5.60
  -8   1 -19    5.60    3.60
  -8   1 -20   17.60    4.10
  -8   1 -21   14.40    6.20
   8   0 -25   -6.20    4.30
   8   0 -24  101.70    8.20
   8   0 -22   30.30    5.30
   8   0 -21   -2.80    3.40
   8   0 -20  178.00    6.30
   8   0 -19   -1.30    2.90
   8   0 -18  109.50    4.60
   8   0 -17   -6.00    2.70
  -8   0  17    6.60    3.70
   8   0 -16  533.50   14.70
  -8   0  16  513.40   22.00
   8   0 -15    6.70    2.30
  -8   0  15   11.20    3.70
   8   0 -14   25.20    3.50
  -8   0  14   37.30    4.10
   8   0 -13   -5.80    4.00
  -8   0  13    0.20    3.60
   8   0 -12   79.40    4.20
  -8   0  12   79.90    4.80
   8   0 -11   -1.80    4.60
  -8   0  11    0.70    2.00
   8   0 -10   37.80    3.70
  -8   0  10   40.30    3.90
   8   0  -9   -3.10    2.40
   8   0  -8   79.10    3.70
   8   0  -7    6.20    2.80
   8   0  -6   20.10    2.40
   8   0  -5   -2.10    2.20
   8   0  -4   60.10    4.20
  -8   0   4   51.70    5.30
   8   0  -3  -12.80    3.80
  -8   0   3   -5.10    4.20
   8   0  -2   38.50    4.10
  -8   0   2   43.50    3.90
   8   0  -1   -6.20    2.70
  -8   0   1    4.90    4.90
   8   0   0  486.10   17.70
  -8   0   0  509.50   17.80
  -8   0  -1   -0.70    5.20
   8   0   2   37.40    2.00
  -8   0  -2   42.30    5.10
   8   0   3   -3.50    1.70
  -8   0  -3   -7.00    3.10
   8   0   4 1239.40   42.50
  -8   0  -4 1191.50   39.70
   8   0   5    9.10    3.60
   8   0   6   59.30    4.80
  -8   0  -6   81.70    6.30
   8   0   7    8.20    4.10
   8   0   8  165.50    8.20
  -8   0  -8  204.80   10.10
   8   0   9    3.10    2.90
   8   0  10  185.60    9.30
  -8   0 -10  202.10   10.60
  -8   0 -11   -3.20    3.10
  -8   0 -12    2.20    5.20
  -8   0 -13   14.70    6.30
  -8   0 -14   79.70    7.50
  -8   0 -15    2.10    4.30
  -8   0 -16   20.30    6.90
  -8   0 -17    5.20    5.70
  -8   0 -18   -3.80    5.00
  -8   0 -19    1.60    4.60
  -8   0 -20    1.40    5.60
  -8   0 -21   18.70    5.90
   8   1 -25   15.30    4.20
   8   1 -24    1.80    4.20
   8   1 -23   30.30    5.30
   8   1 -22    7.90    4.40
   8   1 -21    9.90    3.70
   8   1 -20   -0.40    2.80
   8   1 -19  151.50    6.00
  -8  -1  19  146.60    9.00
   8   1 -18   22.60    5.10
  -8  -1  18   25.50    3.80
   8   1 -17   13.80    4.30
  -8  -1  17   -1.20    2.70
   8   1 -16  -10.90    2.90
  -8  -1  16   -9.90    3.00
   8   1 -15  265.30    8.10
  -8  -1  15  254.00   11.30
   8   1 -14  185.70    5.30
  -8  -1  14  203.90    8.90
   8   1 -13   85.30    3.20
  -8  -1  13   99.90    5.30
   8   1 -12    5.30    2.40
  -8  -1  12    5.90    3.00
   8   1 -11   -3.40    1.80
   8   1 -10  134.90    3.60
   8   1  -9   34.30    3.00
   8   1  -8   19.20    2.00
   8   1  -7    6.80    1.90
   8   1  -6  163.30    4.50
   8   1  -5    4.20    1.70
  -8  -1   5   -2.90    2.30
   8   1  -4   69.30    3.40
  -8  -1   4   62.80    5.30
   8   1  -3   98.80    4.20
  -8  -1   3   91.10    4.50
   8   1  -2  597.70   12.50
  -8  -1   2  570.40   20.30
   8   1  -1  155.00    4.00
  -8  -1   1  138.80    7.90
   8   1   0   84.20    2.80
  -8  -1   0   82.60    5.60
   8   1   1  225.50    5.20
  -8  -1  -1  234.90   10.10
   8   1   2  322.90    8.60
  -8  -1  -2  294.10    8.00
   8   1   3   10.20    1.70
  -8  -1  -3    6.20    1.60
   8   1   4   47.10    4.00
  -8  -1  -4   40.30    1.80
   8   1   5  241.70   10.00
  -8  -1  -5  205.00    9.00
   8   1   6  154.60    8.20
  -8  -1  -6  137.00    7.20
   8   1   7  141.30    8.20
  -8  -1  -7  154.00    8.60
   8   1   8   49.60    4.90
  -8  -1  -8   77.20    6.00
   8   1   9   -5.00    3.10
  -8  -1 -10  127.40    7.70
  -8  -1 -11  133.50    7.60
  -8  -1 -12   80.60    7.80
  -8  -1 -13   43.40    5.20
  -8  -1 -14   33.80    6.50
  -8  -1 -15   -2.30    5.50
  -8  -1 -16   44.70    6.30
  -8  -1 -17   54.20    6.70
  -8  -1 -18   36.00    7.50
  -8  -1 -19   -4.20    4.90
  -8  -1 -20   25.90    7.10
  -8  -1 -21   -8.90    6.20
   8   2 -24   -2.10    8.40
   8   2 -23    3.40    3.40
   8   2 -22    5.40    2.50
   8   2 -21    4.40    3.40
   8   2 -19    0.40    5.20
  -8  -2  19   -1.90    3.00
   8   2 -18    6.60    2.50
  -8  -2  18    9.40    3.20
   8   2 -17   14.70    2.60
  -8  -2  17   27.70    3.00
   8   2 -16   -5.10    2.40
  -8  -2  16   -5.60    2.60
   8   2 -15   22.70    2.50
  -8  -2  15   16.20    2.50
   8   2 -14   57.00    2.60
   8   2 -13    6.80    1.50
   8   2 -12   25.40    2.00
   8   2 -11   21.70    2.00
   8   2 -10   29.50    1.70
   8   2  -9  135.80    3.20
   8   2  -8   51.80    2.00
   8   2  -7  410.30    7.50
   8   2  -6   55.70    2.10
   8   2  -5  161.90    4.40
  -8  -2   5  158.20    7.20
   8   2  -4  293.70    6.50
  -8  -2   4  285.60   11.50
   8   2  -3  116.50    3.50
  -8  -2   3  117.20    4.20
   8   2  -2   78.80    2.90
  -8  -2   2   71.80    3.10
   8   2  -1  516.40   13.00
  -8  -2   1  499.80   12.90
   8   2   0  332.20   12.60
  -8  -2   0  349.50    9.10
   8   2   1  158.20    7.00
  -8  -2  -1  168.70    5.20
   8   2   2  117.40    6.00
  -8  -2  -2  124.90    4.20
   8   2   3  254.50   10.70
  -8  -2  -3  247.90    7.20
   8   2   4   92.90    5.50
  -8  -2  -4  101.90    3.80
   8   2   5  128.70    6.60
  -8  -2  -5  121.70    4.50
  -8  -2  -6   13.80    2.20
   8   2   7   56.70    4.40
  -8  -2  -7   50.20    2.90
   8   2   8   56.10    4.90
  -8  -2  -8   60.90    3.00
  -8  -2  -9   50.90    3.10
  -8  -2 -10   40.00    2.60
  -8  -2 -11    9.90    2.30
  -8  -2 -12   47.70    2.80
  -8  -2 -13  164.90   10.40
  -8  -2 -14  -11.80    4.70
  -8  -2 -15   -5.30    3.70
  -8  -2 -16   21.00    4.80
  -8  -2 -17   56.50    7.20
  -8  -2 -18   47.30    7.60
  -8  -2 -19   11.40    5.00
  -8  -2 -20    3.80    5.70
   8   3 -23   52.80    7.80
   8   3 -22   11.80    4.90
   8   3 -21   13.90    6.60
   8   3 -20   15.40    6.50
   8   3 -19   50.40    3.30
   8   3 -18    6.10    2.00
   8   3 -17   -0.20    1.60
   8   3 -16   27.20    1.70
   8   3 -15   53.00    2.20
   8   3 -14   22.30    1.50
   8   3 -13   38.20    1.80
   8   3 -12   47.80    1.80
   8   3 -11  224.20    4.70
  -8  -3  11  213.40   10.00
   8   3 -10  135.80    3.20
  -8  -3  10  123.40    5.70
   8   3  -9   -1.80    1.90
  -8  -3   9    7.50    2.90
   8   3  -8   11.00    1.40
  -8  -3   8    4.10    3.00
   8   3  -7  320.50    6.10
  -8  -3   7  312.60    9.50
   8   3  -6   -1.10    1.60
  -8  -3   6    8.90    2.60
   8   3  -5   64.60    2.90
  -8  -3   5   54.80    2.50
   8   3  -4    4.20    1.90
  -8  -3   4    5.50    2.00
   8   3  -3  445.30   11.50
  -8  -3   3  421.90    9.40
   8   3  -2   34.60    3.20
  -8  -3   2   34.50    2.50
   8   3  -1  226.90    9.30
  -8  -3   1  206.00    4.30
   8   3   0    9.10    2.90
  -8  -3   0    3.40    2.20
   8   3   1   10.30    2.80
  -8  -3  -1    9.20    1.50
   8   3   2   10.10    2.40
  -8  -3  -2   12.80    1.90
   8   3   3  162.30    7.10
  -8  -3  -3  161.50    4.10
   8   3   4   30.70    3.90
  -8  -3  -4   16.00    1.90
  -8  -3  -5    3.90    1.80
   8   3   6   -0.70    3.20
  -8  -3  -6    0.50    1.60
   8   3   7   33.30    4.30
  -8  -3  -7   47.10    2.30
   8   3   8   -3.10    2.60
  -8  -3  -8    6.60    1.40
  -8  -3  -9    6.10    2.30
  -8  -3 -10    4.40    2.40
  -8  -3 -11   60.00    6.50
  -8  -3 -12   27.20    6.10
  -8  -3 -13    7.10    5.70
  -8  -3 -14   10.80    5.90
  -8  -3 -15  130.20    9.70
  -8  -3 -16    7.50    5.90
  -8  -3 -17    1.90    4.60
  -8  -3 -18   -6.50    6.60
  -8  -3 -19   26.40    6.00
   8   4 -22   10.20    6.80
   8   4 -21   60.30    9.00
   8   4 -20   13.30    7.10
   8   4 -19   20.60    6.80
   8   4 -18    1.00    5.80
   8   4 -17   56.50    7.90
   8   4 -16    5.40    3.80
   8   4 -15    4.60    0.90
   8   4 -14   40.80    4.50
  -8  -4  14   18.10    6.50
   8   4 -13  136.00    7.10
  -8  -4  13  151.40   10.60
   8   4 -12    4.80    4.00
  -8  -4  12   -7.30    4.40
   8   4 -11  125.30    6.40
  -8  -4  11  117.30    9.40
   8   4 -10  149.20    3.10
  -8  -4  10  163.50    9.40
   8   4  -9   33.20    1.20
  -8  -4   9   49.10    7.30
   8   4  -8    7.90    0.90
  -8  -4   8    2.90    3.50
   8   4  -7   25.90    1.30
  -8  -4   7   25.70    3.10
   8   4  -6   10.30    1.30
  -8  -4   6    5.00    3.30
   8   4  -5  219.80    6.80
  -8  -4   5  215.50    5.50
   8   4  -4    6.10    2.50
  -8  -4   4   -1.10    1.50
   8   4  -3   93.30    3.50
  -8  -4   3   93.50    2.90
   8   4  -2    5.10    2.10
  -8  -4   2    6.80    2.10
   8   4  -1   39.90    2.80
  -8  -4   1   34.40    2.10
   8   4   0   17.10    2.30
  -8  -4   0   22.30    2.20
   8   4   1   65.20    3.50
  -8  -4  -1   59.50    2.90
   8   4   2   59.80    3.30
  -8  -4  -2   43.80    2.50
   8   4   3   11.20    2.80
  -8  -4  -3    7.10    1.90
   8   4   4   37.60    2.90
  -8  -4  -4   46.60    3.00
   8   4   5  152.90    5.50
  -8  -4  -5  160.20    4.90
   8   4   6    6.60    1.70
  -8  -4  -6    5.80    2.90
   8   4   7    5.00    2.70
  -8  -4  -7    2.20    1.90
   8   4   8   22.40    2.20
  -8  -4  -8   22.80    2.00
   8   4   9  214.50    6.30
  -8  -4  -9  207.70    5.40
   8   4  10    1.70    1.70
  -8  -4 -10   -4.80    5.40
   8   4  11    0.10    1.60
  -8  -4 -11    3.90    1.50
   8   4  12   17.00    1.60
  -8  -4 -12   18.60    1.50
   8   4  13   79.30    4.00
  -8  -4 -13   57.50    7.20
   8   4  14    5.20    1.70
  -8  -4 -14   11.50    6.40
  -8  -4 -15   -3.90    3.50
  -8  -4 -16   25.10    5.00
  -8  -4 -17   53.00    6.50
  -8  -4 -18    0.40    6.10
   8   5 -20    5.60    4.80
   8   5 -19    6.10    6.20
   8   5 -18    7.80    6.40
   8   5 -17  -10.50    6.50
  -8  -5  17    9.10    4.60
   8   5 -16    5.90    5.20
   8   5 -15   -3.30    6.00
  -8  -5  15   31.70    5.70
   8   5 -14   47.20    8.00
  -8  -5  14   63.30    5.70
   8   5 -13   84.50    5.20
  -8  -5  13   99.00    8.90
   8   5 -12    5.00    3.50
  -8  -5  12   -3.70    4.50
   8   5 -11    2.60    6.40
  -8  -5  11   27.40    7.50
   8   5 -10  111.70    7.70
  -8  -5  10  140.00    7.90
   8   5  -9  109.10    7.10
  -8  -5   9  124.60    8.30
   8   5  -8   24.30    7.00
  -8  -5   8   31.90    4.10
   8   5  -7   12.10    6.40
  -8  -5   7   14.20    5.70
   8   5  -6   50.30    1.50
  -8  -5   6   45.90    5.30
   8   5  -5   64.90    2.90
  -8  -5   5   76.80    3.10
   8   5  -4    0.20    1.70
  -8  -5   4    3.90    1.80
   8   5  -3    9.20    2.00
  -8  -5   3    5.20    1.60
   8   5  -2  165.10    5.40
  -8  -5   2  150.30    5.20
   8   5  -1    6.40    1.90
  -8  -5   1   11.20    2.60
   8   5   0    6.50    3.00
  -8  -5   0    5.00    2.40
   8   5   1   44.90    3.70
  -8  -5  -1   38.40    2.70
   8   5   2  189.50    6.30
  -8  -5  -2  173.60    5.00
   8   5   3   54.70    2.80
  -8  -5  -3   44.50    2.80
   8   5   4    1.10    2.00
  -8  -5  -4   -0.80    2.10
   8   5   5   17.80    2.10
  -8  -5  -5   23.80    2.70
   8   5   6  136.00    5.10
  -8  -5  -6  130.10    4.20
   8   5   7  145.90    5.50
  -8  -5  -7  156.40    4.90
   8   5   8   17.70    2.50
  -8  -5  -8    7.80    2.30
   8   5   9    3.70    2.00
  -8  -5  -9    8.00    1.90
   8   5  10   38.90    2.40
  -8  -5 -10   34.70    3.10
   8   5  11   67.30    3.30
  -8  -5 -11   78.00    3.80
   8   5  12   -2.90    2.20
  -8  -5 -12    2.10    1.80
   8   5  13   -3.30    2.20
  -8  -5 -13   -4.30    5.10
  -8  -5 -14   28.50    5.60
  -8  -5 -15   21.30    5.10
  -8  -5 -16    3.60    6.30
  -8  -6  18   -6.40    6.90
  -8  -6  17   10.80    4.30
  -8  -6  16   41.30    8.00
  -8  -6  15   11.50    5.10
  -8  -6  14   -0.90    6.30
  -8  -6  13    6.00    6.70
  -8  -6  12  178.30   12.30
  -8  -6  11    9.30    6.70
  -8  -6  10  -11.40    6.00
  -8  -6   9    8.00    6.20
   8   6  -8   12.10    5.50
  -8  -6   8   48.70    7.80
   8   6  -7    7.40    6.40
  -8  -6   7    5.30    4.60
   8   6  -6   12.20    6.60
  -8  -6   6   30.10    6.20
   8   6  -5    7.20    0.90
  -8  -6   5   20.00    5.90
   8   6  -4  116.10    8.60
  -8  -6   4   96.80    3.70
   8   6  -3    7.60    3.90
  -8  -6   3   -3.20    1.80
   8   6  -2    2.80    1.40
  -8  -6   2    7.60    2.30
   8   6  -1   -2.90    2.00
  -8  -6   1   -6.80    2.10
   8   6   0   28.80    2.80
  -8  -6   0   33.50    3.50
   8   6   1   10.10    2.10
  -8  -6  -1    8.10    2.60
   8   6   2    2.20    2.40
  -8  -6  -2    2.50    2.60
   8   6   3    0.80    2.40
  -8  -6  -3   -5.00    2.70
   8   6   4  145.20    4.80
  -8  -6  -4  152.60    5.70
   8   6   5   13.80    2.80
  -8  -6  -5    8.10    2.70
   8   6   6    6.70    2.50
   8   6   7   -4.60    2.50
  -8  -6  -7   -8.40    4.50
   8   6   8  188.30    9.80
  -8  -6  -8  142.90   10.80
   8   6   9    4.30    3.60
  -8  -6  -9    5.10    3.40
   8   6  10   26.70    3.80
  -8  -6 -10   47.50    6.40
   8   6  11   -0.90    3.00
  -8  -6 -11    5.20    5.50
   8   6  12   31.20    3.60
  -8  -6 -12   23.70    4.90
  -8  -6 -13   10.20    4.80
  -8  -6 -14   -5.60    3.80
  -8  -7  14   24.80    7.00
  -8  -7  13  -12.60    4.90
  -8  -7  12    4.40    6.90
  -8  -7  10   23.30    6.60
  -8  -7   9    2.90    6.20
  -8  -7   8   52.30    4.90
  -8  -7   7   27.00    7.30
  -8  -7   6  112.70    8.30
  -8  -7   5   -4.90    4.20
  -8  -7   4    5.30    4.00
  -8  -7   3    2.30    6.20
  -8  -7   2   29.00    2.50
  -8  -7   1    4.50    2.50
   8   7   1   16.20    5.30
  -8  -7  -1   -2.40    2.50
   8   7   2   47.30    6.10
  -8  -7  -2   55.40    3.50
   8   7   3   -7.10    4.70
  -8  -7  -3    5.90    2.90
   8   7   4   -5.70    4.40
  -8  -7  -4   -1.10    2.80
   8   7   5   11.40    5.10
  -8  -7  -5   12.60    2.40
   8   7   6   42.90    5.40
  -8  -7  -6   52.10    6.00
   8   7   7   36.60    5.90
  -8  -7  -7   27.80    5.30
   8   7   8    6.80    4.00
  -8  -7  -8    4.00    4.60
  -8  -7  -9   -5.10    4.80
   8   7  10   21.60    3.70
  -8  -7 -10   20.30    5.60
  -8  -8   8   28.40    6.80
  -8  -8   7   -1.70    6.60
  -8  -8   6    0.20    4.00
  -8  -8   5    6.60    4.40
  -8  -8   4   10.60    5.80
  -8  -8   3    4.00    6.90
  -8  -8   2  -14.50    5.60
  -8  -8   1  -13.80    5.90
  -8  -8   0    5.60    4.00
  -8  -8  -1    3.20    5.40
   8   8   2   12.40    5.80
  -8  -8  -2   48.30    5.90
   8   8   3    7.40    5.30
  -8  -8  -3    7.30    5.20
   8   8   4    7.10    5.30
  -8  -8  -4   20.30    5.00
   8   8   5   11.60    4.80
  -8  -8  -5    6.30    2.70
   9  -8  -6   12.60    5.30
   9  -8  -5   10.50    5.30
   9  -8  -4    8.40    3.40
   9  -8  -2   11.30    5.10
   9  -8   0   -8.50    4.50
  -9   8   0    5.50    6.20
   9  -8   1    4.20    4.60
  -9   8  -1    3.70    6.10
   9  -8   2   -5.40    3.80
  -9   8  -2    9.20    6.60
   9  -7 -13   27.80    7.20
   9  -7 -12   15.40    6.00
   9  -7 -11   -0.30    6.00
   9  -7 -10    5.10    4.40
   9  -7  -9   46.30    5.60
   9  -7  -8    5.30    5.70
   9  -7  -7   23.20    5.90
   9  -7  -6   32.80    6.60
   9  -7  -5   37.10    6.00
   9  -7  -4   -2.50    4.20
   9  -7  -3   -6.40    4.60
   9  -7  -2    1.80    5.30
   9  -7  -1   50.00    6.00
   9  -7   0   17.20    5.10
   9  -7   1    7.30    4.40
   9  -7   2   -9.90    4.10
  -9   7  -2    6.20    5.70
   9  -7   3    4.20    4.60
  -9   7  -3   12.00    6.00
   9  -7   4    7.60    4.50
  -9   7  -4    2.40    6.30
   9  -7   5    8.60    4.60
  -9   7  -5   14.30    5.90
   9  -7   6   22.20    4.20
   9  -7   7   29.60    4.80
  -9   7  -7   34.20    6.30
   9  -7   8   14.90    5.40
  -9   7  -8    1.00    5.40
   9  -7   9   27.40    4.40
  -9   7  -9   29.20    5.90
   9  -6 -17    5.00    5.90
   9  -6 -16   22.40    6.50
   9  -6 -15   31.00    6.60
   9  -6 -14  -13.40    5.60
   9  -6 -13   37.10    7.40
   9  -6 -12    6.60    6.30
   9  -6 -11   -5.20    6.00
   9  -6 -10    5.90    6.50
   9  -6  -9   -1.00    5.80
   9  -6  -8   -8.80    3.20
   9  -6  -7  135.40    9.00
   9  -6  -6   -1.10    4.90
   9  -6  -5   16.10    5.70
   9  -6  -3  113.80    8.20
   9  -6  -2    3.80    4.70
   9  -6  -1    9.20    3.80
   9  -6   0    1.60    4.80
   9  -6   1  177.40   10.20
   9  -6   2  -12.10    4.40
   9  -6   3   48.50    6.10
  -9   6  -3   37.10    6.40
  -9   6  -4   24.30    6.80
   9  -6   5   89.80    7.10
  -9   6  -5  114.20    8.20
   9  -6   6    0.10    2.90
   9  -6   7   76.80    4.00
  -9   6  -7   62.20    7.20
   9  -6   8    6.70    4.50
  -9   6  -8   -5.60    3.40
   9  -6   9    4.50    4.10
  -9   6  -9    1.10    5.40
   9  -6  10   10.10    3.90
  -9   6 -10   -6.10    4.80
   9  -6  11   -0.40    4.00
  -9   6 -11   23.70    4.70
   9  -6  12   -1.10    3.50
  -9   6 -12   11.10    4.10
   9  -5 -20    7.00    6.40
   9  -5 -19   34.40    6.40
   9  -5 -18   15.30    5.30
   9  -5 -17   10.00    6.10
   9  -5 -16   19.10    5.00
   9  -5 -15   27.10    6.70
   9  -5 -14   -8.80    5.60
   9  -5 -13   54.50    6.80
   9  -5 -12   20.70    4.20
   9  -5 -11   16.50    6.60
   9  -5 -10   13.70    5.70
   9  -5  -9   12.30    5.50
   9  -5  -8   53.40    6.80
   9  -5  -6   18.60    4.80
   9  -5  -5   -2.90    5.50
   9  -5  -4   98.20    7.60
   9  -5  -3    9.90    4.50
   9  -5  -2   47.60    6.20
   9  -5  -1   48.20    6.00
   9  -5   0  191.80    9.50
   9  -5   1    9.90    4.00
   9  -5   2   -2.10    4.50
   9  -5   3   84.80    7.30
   9  -5   4  160.90    8.80
   9  -5   5   50.30    6.10
  -9   5  -5   39.60    5.70
   9  -5   6   27.60    3.00
  -9   5  -6   25.00    5.60
   9  -5   7   24.00    2.90
  -9   5  -7   24.10    5.10
   9  -5   8   58.90    3.20
  -9   5  -8   61.40    4.30
   9  -5   9   17.30    2.90
  -9   5  -9    0.30    3.20
  -9   5 -10    1.80    2.80
  -9   5 -11   60.70    4.00
  -9   5 -12    4.60    2.70
  -9   5 -13   76.90    6.50
   9  -5  14  -10.30    4.60
  -9   5 -15    1.90    4.30
   9  -4 -22   68.50    9.10
   9  -4 -21   18.40    7.00
   9  -4 -20   16.20    5.00
   9  -4 -19   10.70    6.10
   9  -4 -17   11.00    4.70
   9  -4 -16   82.70    8.50
   9  -4 -15   15.30    6.00
   9  -4 -14   33.70    5.00
   9  -4 -13   59.80    7.00
   9  -4 -11   55.20    5.40
   9  -4 -10   -4.20    6.00
   9  -4  -9   12.10    5.60
   9  -4  -8   76.60    7.10
   9  -4  -7   -1.10    4.90
   9  -4  -6   63.90    6.20
   9  -4  -5   16.40    3.20
   9  -4  -4    2.50    2.40
   9  -4  -3   -2.60    2.80
   9  -4  -2   32.20    3.20
   9  -4  -1   21.90    2.90
   9  -4   0   17.40    2.40
   9  -4   1    5.50    2.50
   9  -4   2   48.70    3.10
   9  -4   3    0.80    2.60
   9  -4   4   18.60    2.80
  -9   4  -4   16.80    5.50
  -9   4  -5   -3.70    2.30
   9  -4   6  113.00    4.60
  -9   4  -6  118.50    5.40
   9  -4   7   44.70    3.70
  -9   4  -7   32.20    4.50
   9  -4   8   72.10    4.80
  -9   4  -8   91.70    3.90
   9  -4   9   31.20    3.20
  -9   4  -9   26.30    2.80
  -9   4 -10   68.90    4.50
  -9   4 -11    6.90    2.70
  -9   4 -12   43.60    5.40
  -9   4 -13   15.40    5.30
   9  -4  14   66.10    5.70
  -9   4 -14   62.20    6.80
  -9   4 -15   55.80    6.30
  -9   4 -16   19.40    4.40
  -9   4 -17   -6.60    4.10
   9  -3 -23    7.40    3.80
   9  -3 -22   63.30    7.40
   9  -3 -21   15.20    6.30
   9  -3 -20    3.10    2.10
   9  -3 -19    8.00    6.10
   9  -3 -18  110.10    9.30
   9  -3 -17    2.50    5.20
   9  -3 -16   -1.30    4.60
   9  -3 -15   -4.80    6.40
   9  -3 -14   96.30    8.30
   9  -3 -13  -10.20    4.80
   9  -3 -12   45.50    6.40
   9  -3 -11  -12.10    6.20
   9  -3 -10   19.10    6.00
   9  -3  -9   11.00    5.70
  -9   3   9   -3.70    3.70
   9  -3  -8  259.20    8.30
  -9   3   8  283.30   13.10
   9  -3  -7    6.70    3.10
   9  -3  -6   21.30    3.30
   9  -3  -5   -0.20    2.80
   9  -3  -4  386.70   11.10
   9  -3  -3   57.40    3.50
   9  -3  -2   26.20    2.70
   9  -3  -1    9.30    2.80
   9  -3   0  199.40    6.60
   9  -3   1    6.70    3.10
  -9   3  -1    4.50    3.10
   9  -3   2   41.30    4.60
  -9   3  -2   22.70    4.80
   9  -3   3   12.20    4.10
  -9   3  -3   16.60    4.40
   9  -3   4  117.70    6.30
  -9   3  -4  124.60    8.20
   9  -3   5   22.00    3.20
  -9   3  -5   26.30    4.50
   9  -3   6   54.50    2.90
  -9   3  -6   48.00    3.40
   9  -3   7    8.20    1.50
  -9   3  -7   -1.50    2.20
   9  -3   8   81.80    3.00
  -9   3  -8   77.30    3.40
  -9   3  -9    4.30    2.30
  -9   3 -10   55.50    3.80
  -9   3 -11   31.50    6.00
  -9   3 -12  171.70   10.10
   9  -3  13   15.40    3.40
  -9   3 -13   34.20    6.00
   9  -3  14   14.70    3.40
  -9   3 -14    6.00    4.80
  -9   3 -15   28.20    5.90
  -9   3 -16   66.60    7.10
  -9   3 -17   20.40    5.20
  -9   3 -18   11.10    5.30
  -9   3 -19    0.30    5.20
   9  -2 -24    1.30    6.10
   9  -2 -23    4.90    5.60
   9  -2 -22   -0.70    4.10
   9  -2 -21    1.10    2.60
   9  -2 -20   59.20    4.40
   9  -2 -19    8.30    5.90
   9  -2 -18   46.40    6.50
   9  -2 -17   12.50    3.70
   9  -2 -16   43.20    5.20
   9  -2 -14   42.20    5.20
   9  -2 -13   48.20    5.50
   9  -2 -12  259.80   11.80
  -9   2  12  232.30   11.30
   9  -2 -11  100.80    6.50
  -9   2  11   82.00    6.10
   9  -2 -10  340.20   13.70
  -9   2  10  290.00   13.20
   9  -2  -9   17.90    2.70
  -9   2   9   22.20    4.00
   9  -2  -8   39.50    2.60
   9  -2  -7  194.00    6.20
   9  -2  -6  153.80    5.60
   9  -2  -5  197.70    6.70
   9  -2  -4  141.70    5.20
   9  -2  -3   29.80    2.80
   9  -2  -2  243.70    7.60
   9  -2  -1   40.30    2.80
  -9   2   1   26.40    3.70
   9  -2   0    6.80    3.90
  -9   2   0   10.10    4.40
   9  -2   1   62.40    4.10
  -9   2  -1   53.20    5.20
   9  -2   2  116.40    6.50
  -9   2  -2   98.30    6.40
   9  -2   3    9.10    3.90
  -9   2  -3   -6.00    4.30
   9  -2   4   -3.80    3.40
  -9   2  -4    3.20    3.20
   9  -2   5   87.50    5.90
  -9   2  -5  100.10    7.00
   9  -2   6   34.90    1.90
  -9   2  -6   36.30    3.00
   9  -2   7   -0.20    3.50
  -9   2  -7   -0.70    2.30
   9  -2   8   29.90    4.20
  -9   2  -8   39.50    2.50
  -9   2  -9  209.20    6.50
  -9   2 -10   71.20    5.50
  -9   2 -11    4.40    5.30
   9  -2  12   -1.00    2.20
  -9   2 -12    4.70    6.00
   9  -2  13  177.00    7.60
  -9   2 -13  170.30    9.90
   9  -2  14   45.20    3.20
  -9   2 -14   38.00    6.20
  -9   2 -15   43.40    5.60
  -9   2 -16   -6.10    5.10
  -9   2 -17    3.90    3.50
  -9   2 -18   53.30    7.70
  -9   2 -19   -1.50    5.80
   9  -1 -24    0.10    6.30
   9  -1 -23   -6.60    5.20
   9  -1 -22    7.40    5.30
   9  -1 -21   17.30    3.20
   9  -1 -20   10.20    2.40
   9  -1 -19    1.20    2.50
   9  -1 -18    8.00    3.20
   9  -1 -17  182.50    9.90
   9  -1 -16   -2.90    3.60
   9  -1 -15   -5.00    5.00
   9  -1 -14    4.60    5.10
   9  -1 -13  341.30   15.10
  -9   1  13  328.00   14.10
   9  -1 -12    0.00    3.50
  -9   1  12   -2.50    3.40
   9  -1 -11   21.40    3.90
  -9   1  11   32.20    4.70
   9  -1 -10    7.80    3.90
  -9   1  10   10.10    3.90
   9  -1  -9  258.90    7.90
   9  -1  -8   17.00    2.60
   9  -1  -6   63.40    3.40
   9  -1  -5  210.70    6.80
   9  -1  -4   15.20    2.80
   9  -1  -3   34.80    2.80
  -9   1   3   48.30    4.80
   9  -1  -2   24.90    3.90
  -9   1   2   10.90    3.20
   9  -1  -1   65.10    4.60
  -9   1   1   43.10    5.70
   9  -1   0   24.20    3.30
  -9   1   0   39.40    5.80
   9  -1   1  171.10    7.40
  -9   1  -1  163.40    8.80
   9  -1   2   -4.60    3.50
  -9   1  -2    7.10    4.80
   9  -1   3   71.20    5.80
  -9   1  -3   86.20    5.50
   9  -1   4  170.40    7.70
  -9   1  -4  191.30    8.30
   9  -1   5  126.50    7.00
  -9   1  -5  106.30    7.10
   9  -1   6    7.70    3.60
  -9   1  -6   11.40    1.60
   9  -1   7   56.90    4.60
  -9   1  -7   50.90    2.30
   9  -1   8  209.10   10.10
  -9   1  -8  245.50   12.00
  -9   1  -9  108.00    7.10
   9  -1  10   69.90    2.90
  -9   1 -10   57.80    5.80
  -9   1 -11   -9.60    5.30
  -9   1 -12   22.00    6.00
  -9   1 -13   34.20    5.90
  -9   1 -14    1.30    3.60
  -9   1 -15   14.90    6.10
  -9   1 -16   34.10    6.50
  -9   1 -17   84.20    6.50
  -9   1 -18  -10.80    5.90
  -9   1 -19   20.50    6.10
  -9   1 -20   12.20    4.30
   9   0 -25    5.30    4.50
   9   0 -24   12.70    4.20
   9   0 -23   10.80    5.30
   9   0 -22   -1.00    2.90
   9   0 -21    1.80    2.70
   9   0 -20    1.50    2.40
   9   0 -19   18.30    2.60
   9   0 -18   -9.20    4.50
   9   0 -17   29.20    3.10
   9   0 -16    1.50    2.50
  -9   0  16    2.60    3.80
   9   0 -15   56.10    5.80
  -9   0  15   64.40    5.00
   9   0 -14    6.30    4.00
  -9   0  14   -6.10    3.20
   9   0 -13    3.40    2.80
   9   0 -12    7.80    2.50
  -9   0  12   -2.90    2.00
   9   0 -11  560.50   14.50
  -9   0  11  546.70   20.80
   9   0 -10   -4.40    2.60
   9   0  -9    7.70    2.90
   9   0  -8    4.50    2.40
   9   0  -7    8.70    2.00
   9   0  -6   -4.20    4.10
   9   0  -5   -3.90    2.10
   9   0  -4    3.30    2.60
  -9   0   4  -10.80    4.50
   9   0  -3  142.00    6.30
  -9   0   3  150.30    7.60
   9   0  -2   -2.60    3.50
  -9   0   2   -9.60    4.40
   9   0  -1  491.70   18.00
  -9   0   1  481.00   17.00
   9   0   0    6.00    2.50
  -9   0   0  -13.50    5.20
   9   0   1  308.70   12.10
  -9   0  -1  291.30   12.50
   9   0   2   -9.70    3.70
   9   0   3  523.50   12.90
  -9   0  -3  527.30   20.40
   9   0   4    4.60    3.70
  -9   0  -4    7.90    4.30
   9   0   5  177.60    8.00
  -9   0  -5  164.70    7.80
   9   0   6   10.50    3.60
  -9   0  -6   -8.30    4.90
   9   0   7  374.90   16.50
  -9   0  -7  409.80   16.90
   9   0   8    8.60    2.70
  -9   0  -9   46.90    5.80
  -9   0 -10    4.80    5.50
  -9   0 -11  219.10   11.70
  -9   0 -13   19.50    5.00
  -9   0 -15   25.10    6.30
  -9   0 -16    0.70    4.50
  -9   0 -17   11.10    6.00
  -9   0 -18   -0.50    6.00
  -9   0 -19   47.80    6.00
  -9   0 -20   -9.70    4.10
   9   1 -23   19.00    4.00
   9   1 -22    7.40    2.90
   9   1 -21   30.40    3.50
   9   1 -20   -4.00    2.90
   9   1 -19    3.60    2.80
   9   1 -18   19.90    3.30
  -9  -1  18   13.60    3.40
   9   1 -17  155.50    6.40
  -9  -1  17  167.10    8.00
   9   1 -16   10.60    2.80
  -9  -1  16    3.00    2.80
   9   1 -15   -0.10    2.20
   9   1 -14    8.10    2.30
  -9  -1  14   -3.80    3.00
   9   1 -13  304.20    7.40
   9   1 -12    1.60    1.60
   9   1 -11   33.10    2.80
   9   1 -10    7.50    2.20
   9   1  -9  259.30    6.00
   9   1  -8    5.00    1.90
   9   1  -7   10.30    2.20
   9   1  -6   55.40    2.60
   9   1  -5  228.80    5.40
  -9  -1   5  211.00    9.10
   9   1  -4   15.80    2.00
  -9  -1   4   16.30    4.00
   9   1  -3   34.80    2.30
   9   1  -2    2.40    2.00
  -9  -1   2   17.50    3.40
   9   1  -1   60.60    2.70
  -9  -1   1   60.50    3.90
   9   1   0   46.00    2.30
  -9  -1   0   25.20    4.50
   9   1   1  168.90    4.00
  -9  -1  -1  162.80    7.70
   9   1   2    3.00    1.50
  -9  -1  -2    3.60    3.60
   9   1   3   78.70    2.80
  -9  -1  -3   73.90    2.90
   9   1   4  192.90    8.60
  -9  -1  -4  189.30    5.50
   9   1   5   94.60    6.50
  -9  -1  -5   92.60    7.20
   9   1   6    3.00    4.40
  -9  -1  -6    8.40    5.40
   9   1   7   59.40    5.80
  -9  -1  -7   46.20    5.20
   9   1   8  174.10    9.20
  -9  -1  -8  218.50   10.20
  -9  -1  -9   85.50    7.50
  -9  -1 -10   86.80    8.30
  -9  -1 -12   14.60    3.90
  -9  -1 -13   34.70    7.10
  -9  -1 -14   10.90    4.30
  -9  -1 -15   14.80    6.60
  -9  -1 -16   33.90    6.50
  -9  -1 -17   94.60    7.60
  -9  -1 -18   15.10    5.80
  -9  -1 -19   -7.00    4.70
  -9  -1 -20   11.50    6.70
   9   2 -24   21.30    5.20
   9   2 -23   33.20    7.80
   9   2 -22    0.30    2.80
   9   2 -21    5.90    3.10
   9   2 -20   40.70    3.30
  -9  -2  20   51.70    5.50
   9   2 -19   24.00    3.10
  -9  -2  19   10.40    2.90
   9   2 -18   31.30    3.30
  -9  -2  18   25.80    3.20
   9   2 -17   -2.30    1.50
  -9  -2  17   -5.60    2.50
   9   2 -16   46.80    2.60
   9   2 -15   71.90    2.80
   9   2 -14   34.80    2.20
   9   2 -13   62.90    2.30
   9   2 -12  240.50    5.20
   9   2 -11  106.00    3.10
   9   2 -10  311.00    6.40
   9   2  -9   32.00    2.40
   9   2  -8   44.40    2.20
   9   2  -7  220.80    5.30
   9   2  -6  150.50    3.60
   9   2  -5  203.50    5.00
  -9  -2   5  249.60   10.30
   9   2  -4  150.50    4.40
  -9  -2   4  135.50    6.40
   9   2  -3   32.60    2.30
  -9  -2   3   17.60    3.90
   9   2  -2  229.10    5.70
  -9  -2   2  217.40    6.60
   9   2  -1   28.10    2.80
  -9  -2   1   37.50    2.50
   9   2   0   14.10    2.40
  -9  -2   0   15.80    2.30
   9   2   1   72.60    5.00
  -9  -2  -1   68.60    2.90
   9   2   2   98.40    5.70
  -9  -2  -2   93.10    3.60
   9   2   3    3.80    3.30
  -9  -2  -3    1.90    1.80
   9   2   4    9.50    3.20
  -9  -2  -4   -6.20    3.00
   9   2   5   75.80    5.90
  -9  -2  -5   89.40    6.40
   9   2   6   30.40    3.70
  -9  -2  -6   49.60    3.00
   9   2   7   -7.30    4.10
  -9  -2  -7    8.60    2.10
  -9  -2  -8   23.40    2.20
  -9  -2  -9  204.50    6.00
  -9  -2 -10   79.40    3.40
  -9  -2 -11   -1.50    1.50
  -9  -2 -12    2.80    1.60
  -9  -2 -13  165.30   10.70
  -9  -2 -14   43.20    6.60
  -9  -2 -15   44.30    6.90
  -9  -2 -16   19.60    6.80
  -9  -2 -17   -6.10    6.20
  -9  -2 -19   13.00    4.30
   9   3 -23   12.60    4.90
   9   3 -22   52.20    8.10
   9   3 -21  -15.40    7.20
   9   3 -20    8.60    4.90
   9   3 -19   16.70    6.00
   9   3 -18   73.10    3.60
   9   3 -17    3.00    2.00
   9   3 -16    4.20    1.30
   9   3 -15   18.30    2.10
   9   3 -14   73.30    2.50
   9   3 -13    3.00    1.60
   9   3 -12   38.30    1.90
   9   3 -11    9.30    1.80
   9   3 -10   18.70    1.50
  -9  -3  10   11.70    3.10
   9   3  -9    6.50    1.40
  -9  -3   9   -1.20    3.00
   9   3  -8  289.60    5.80
  -9  -3   8  270.40    8.90
   9   3  -7   11.00    1.60
  -9  -3   7   11.60    2.40
   9   3  -6   21.30    1.60
  -9  -3   6   21.70    2.00
   9   3  -5   -1.00    3.30
  -9  -3   5    2.70    1.80
   9   3  -4  393.20   11.00
  -9  -3   4  398.60    9.00
   9   3  -3   64.50    3.60
  -9  -3   3   65.10    2.80
   9   3  -2   23.10    2.70
  -9  -3   2   20.10    2.10
   9   3  -1    8.70    1.90
  -9  -3   1    4.40    1.90
   9   3   0  182.90    7.80
  -9  -3   0  183.70    4.80
   9   3   1   20.80    3.30
  -9  -3  -1   15.20    2.20
   9   3   2   21.40    3.70
  -9  -3  -2   19.80    2.30
   9   3   3    9.10    3.40
  -9  -3  -3   -1.80    1.90
   9   3   4  118.40    6.50
  -9  -3  -4  131.70    3.70
   9   3   5   22.20    3.50
  -9  -3  -5   23.40    1.90
   9   3   6   38.30    3.90
  -9  -3  -6   48.40    3.30
  -9  -3  -7    3.20    2.40
  -9  -3  -8   81.70    3.70
  -9  -3  -9   -3.60    2.30
  -9  -3 -10   60.00    3.20
  -9  -3 -11   16.70    2.30
  -9  -3 -12  175.60    6.50
  -9  -3 -13    9.50    4.60
  -9  -3 -14   22.20    5.40
  -9  -3 -15   16.10    4.50
  -9  -3 -16   67.30    7.20
  -9  -3 -17   28.70    6.50
  -9  -3 -18    9.60    5.90
  -9  -3 -19   27.90    6.40
   9   4 -22   54.40    8.00
   9   4 -21    6.10    5.00
   9   4 -20   28.00    7.20
   9   4 -19  -13.40    7.00
   9   4 -18    6.70    5.10
   9   4 -17   19.40    5.70
   9   4 -16   68.10    4.90
   9   4 -15   18.20    4.00
   9   4 -14   15.10    1.40
   9   4 -13   47.00    2.00
   9   4 -12   -0.40    0.80
  -9  -4  12   -6.20    4.50
   9   4 -11   62.20    1.80
  -9  -4  11   31.40    6.90
   9   4 -10    2.90    1.00
  -9  -4  10   12.80    6.80
   9   4  -9   -1.80    1.60
  -9  -4   9   -7.40    4.20
   9   4  -8   87.40    2.60
  -9  -4   8   99.60    8.00
   9   4  -7    1.40    1.60
  -9  -4   7    4.10    4.70
   9   4  -6   86.40    2.40
  -9  -4   6   94.90    3.40
   9   4  -5   16.20    2.20
  -9  -4   5    8.20    2.00
   9   4  -4   15.50    2.20
  -9  -4   4   11.00    2.20
   9   4  -3    4.10    2.10
  -9  -4   3    3.50    1.60
   9   4  -2   18.80    2.40
  -9  -4   2   14.00    1.80
   9   4  -1   29.30    2.40
  -9  -4   1   14.90    1.80
   9   4   0   16.10    2.50
  -9  -4   0   16.10    2.40
   9   4   1   -2.60    3.00
  -9  -4  -1    0.20    2.00
   9   4   2   67.40    4.70
  -9  -4  -2   52.10    2.60
   9   4   3    8.30    3.70
  -9  -4  -3    3.30    2.10
   9   4   4    5.90    3.50
  -9  -4  -4    4.30    2.40
   9   4   5    1.30    3.40
  -9  -4  -5   -1.40    1.80
  -9  -4  -6  113.60    3.60
  -9  -4  -7   33.30    3.20
  -9  -4  -8   92.70    3.30
  -9  -4  -9   25.30    1.90
  -9  -4 -10   55.80    2.10
  -9  -4 -11    2.30    2.40
   9   4  12   37.80    3.20
  -9  -4 -12   30.10    6.80
  -9  -4 -13   11.40    6.10
  -9  -4 -14   86.70    8.20
  -9  -4 -15   41.40    7.60
  -9  -4 -16   -0.50    6.60
   9   5 -20   18.40    8.10
   9   5 -19    4.10    7.20
   9   5 -18   10.00    6.80
   9   5 -16   31.90    6.90
   9   5 -15   -6.30    4.90
  -9  -5  15    9.40    4.80
   9   5 -14   -4.00    3.80
  -9  -5  14   22.60    6.90
   9   5 -13   32.00    4.40
  -9  -5  13   38.70    5.60
   9   5 -12    3.50    4.10
  -9  -5  12    8.00    7.00
   9   5 -11   34.90    7.10
  -9  -5  11   24.80    7.60
   9   5 -10   14.90    6.50
  -9  -5  10    7.20    4.70
   9   5  -9   41.90    6.60
  -9  -5   9   20.50    6.70
   9   5  -8   55.40    6.50
  -9  -5   8   52.50    7.20
   9   5  -7    4.30    0.90
  -9  -5   7    7.00    4.30
   9   5  -6    3.60    1.00
   9   5  -5   20.60    2.10
  -9  -5   5   16.30    2.10
   9   5  -4  140.10    5.30
  -9  -5   4  145.40    5.00
   9   5  -3   18.50    2.20
  -9  -5   3   12.60    1.90
   9   5  -2   44.70    2.80
  -9  -5   2   47.40    3.00
   9   5  -1   39.30    2.80
  -9  -5   1   33.60    4.80
   9   5   0  218.90   10.00
  -9  -5   0  219.40    7.00
   9   5   1   11.70    4.80
  -9  -5  -1    4.50    2.80
   9   5   2    3.70    2.70
  -9  -5  -2    1.80    2.70
   9   5   3   79.60    4.20
  -9  -5  -3   89.90    3.60
   9   5   4  147.00    5.70
  -9  -5  -4  144.00    4.70
   9   5   5   31.60    4.70
  -9  -5  -5   30.40    3.00
   9   5   6    7.00    3.80
  -9  -5  -6   12.60    2.00
   9   5   7   25.30    3.90
  -9  -5  -7   21.80    2.50
   9   5   8   58.70    4.40
  -9  -5  -8   62.40    3.40
   9   5   9   12.20    2.70
  -9  -5  -9   11.00    2.20
   9   5  10    5.90    3.00
  -9  -5 -10   22.70    2.70
  -9  -5 -11   56.20    2.80
  -9  -5 -12   12.20    5.80
  -9  -5 -13   55.10    7.60
  -9  -5 -14  -14.20    6.10
  -9  -5 -15    3.80    6.10
  -9  -6  16   42.90    7.50
  -9  -6  15   63.60    6.40
  -9  -6  14   -4.50    6.30
  -9  -6  13   35.50    6.70
  -9  -6  12   -1.10    7.30
  -9  -6  11    0.60    5.80
   9   6 -10    5.80    6.10
  -9  -6  10    4.00    3.80
   9   6  -9   13.70    7.40
  -9  -6   9   18.00    6.90
   9   6  -8    9.60    6.40
  -9  -6   8  -17.90    5.90
   9   6  -7  146.80    9.60
  -9  -6   7  147.20    9.80
   9   6  -6    3.60    4.00
  -9  -6   6    5.40    4.10
   9   6  -5   36.00    6.90
  -9  -6   5   19.90    1.60
  -9  -6   4   -2.30    4.90
   9   6  -3  135.20    9.80
  -9  -6   3  142.30    5.30
   9   6  -2    4.20    5.10
  -9  -6   2    8.30    2.60
   9   6  -1   10.00    6.10
  -9  -6   1   24.00    2.90
   9   6   0    3.70    2.00
  -9  -6   0   -1.80    2.60
   9   6   1  165.70    6.90
  -9  -6  -1  160.50    6.30
   9   6   2    3.60    2.50
  -9  -6  -2    1.30    3.10
   9   6   3   36.20    3.10
  -9  -6  -3   39.90    3.50
  -9  -6  -4    7.70    2.80
   9   6   5  117.00    7.20
  -9  -6  -5  116.90    4.70
   9   6   6   -1.80    2.70
  -9  -6  -6    0.80    2.60
   9   6   7   96.30    4.40
  -9  -6  -7   92.10    4.50
   9   6   8   -2.30    2.20
  -9  -6  -8    5.10    2.70
   9   6   9    7.00    3.10
  -9  -6  -9    7.50    2.70
   9   6  10    2.10    2.90
  -9  -6 -10    0.20    2.20
  -9  -6 -11    4.60    3.80
  -9  -6 -13  -15.30    5.40
  -9  -7  13   46.70    8.10
  -9  -7  12   -5.30    6.10
  -9  -7  11   27.20    7.40
  -9  -7   9   23.00    5.60
  -9  -7   8   -8.60    6.60
  -9  -7   7   -4.10    6.40
  -9  -7   6    7.50    5.70
  -9  -7   5   36.90    6.20
  -9  -7   3  -11.60    5.90
  -9  -7   2    8.20    2.70
  -9  -7   1   38.80    3.00
  -9  -7   0   -0.90    2.60
  -9  -7  -1    2.50    2.40
  -9  -7  -2    9.30    4.90
  -9  -7  -3    8.70    2.70
  -9  -7  -4   12.00    2.70
  -9  -7  -5   11.40    2.90
   9   7   6   12.30    4.80
  -9  -7  -6   28.00    2.80
   9   7   7   16.10    5.00
  -9  -7  -7   12.60    3.50
  -9  -7  -8    6.60    3.60
   9   7   9   37.70    4.60
  -9  -7  -9   28.60    4.70
  -9  -8   6    9.10    3.90
  -9  -8   5    8.50    4.80
  -9  -8   4   12.50    3.90
  -9  -8   3    8.50    4.30
  -9  -8   1   26.80    6.00
  -9  -8  -1   -5.90    5.30
  -9  -8  -2    0.30    4.20
  10  -7 -13    6.80    5.40
  10  -7 -12    7.50    6.00
  10  -7 -11    3.80    5.40
  10  -7 -10   -1.90    5.30
  10  -7  -9    8.30    5.30
  10  -7  -8   -9.90    5.80
  10  -7  -7   22.40    4.90
  10  -7  -6   -3.10    3.90
  10  -7  -4   67.00    7.30
  10  -7  -3    4.80    5.10
  10  -7  -2   48.50    6.40
  10  -7  -1    8.90    5.30
  10  -7   0   44.30    6.30
  10  -7   1   11.50    5.30
  10  -7   2   24.80    4.90
 -10   7  -2   21.90    6.80
 -10   7  -3    0.40    6.10
  10  -7   4   34.00    5.00
  10  -7   5   -2.50    4.40
 -10   7  -5   23.90    4.60
 -10   7  -6    4.50    5.30
  10  -7   7   23.70    4.60
 -10   7  -7   16.20    5.50
  10  -7   8   -3.00    3.90
 -10   7  -8   10.90    5.60
  10  -6 -17   18.30    7.00
  10  -6 -16   36.90    7.20
  10  -6 -15   -8.10    5.90
  10  -6 -14   10.80    5.60
  10  -6 -13   40.80    6.10
  10  -6 -12   -0.70    6.00
  10  -6 -11   -4.50    6.30
  10  -6 -10   82.20    6.70
  10  -6  -9   -5.40    3.60
  10  -6  -8   64.30    7.10
  10  -6  -7   14.00    5.40
  10  -6  -6   32.30    5.60
  10  -6  -5   28.10    4.40
  10  -6  -4   97.80    7.70
  10  -6  -3   -2.00    5.30
  10  -6  -2   57.90    5.90
  10  -6  -1   37.10    6.20
  10  -6   0   99.90    7.80
  10  -6   2   67.60    6.70
  10  -6   3   34.80    5.10
 -10   6  -3    9.20    4.10
  10  -6   4   21.80    4.70
 -10   6  -4   60.70    6.80
  10  -6   5    7.80    4.90
  10  -6   6    1.20    4.30
 -10   6  -6    5.80    4.80
  10  -6   7    7.80    4.80
 -10   6  -7  -10.30    4.40
  10  -6   8   26.50    5.10
 -10   6  -8   14.20    4.60
  10  -6   9    5.60    4.20
 -10   6  -9    2.90    4.50
  10  -6  10   -2.10    4.20
  10  -6  11    4.20    4.30
 -10   6 -11    7.70    3.90
  10  -6  12   21.90    4.80
 -10   6 -12   17.50    5.10
  10  -5 -19    0.80    6.70
  10  -5 -18   32.60    5.00
  10  -5 -17   11.00    5.40
  10  -5 -16   51.90    7.20
  10  -5 -15   11.10    6.20
  10  -5 -14   -6.80    6.20
  10  -5 -13   21.20    4.80
  10  -5 -12   82.00    8.90
  10  -5 -11    1.30    5.10
  10  -5 -10   33.60    6.80
  10  -5  -9   12.50    6.10
  10  -5  -8   18.50    4.20
  10  -5  -7    7.20    6.10
  10  -5  -6   85.90    7.70
  10  -5  -5   29.00    6.20
  10  -5  -4   -6.90    5.10
  10  -5  -3   47.20    5.10
  10  -5  -2   87.20    7.00
  10  -5  -1   87.20    6.00
  10  -5   0    8.10    5.00
  10  -5   1   41.30    5.60
  10  -5   2   70.10    7.10
  10  -5   3   49.90    5.30
  10  -5   5   29.10    5.80
 -10   5  -5   21.20    5.40
  10  -5   6    7.50    2.50
 -10   5  -6    1.30    4.70
  10  -5   7   16.80    2.70
 -10   5  -7   32.30    4.70
  10  -5   8   31.90    2.70
 -10   5  -8   17.90    3.20
 -10   5  -9   44.40    3.50
 -10   5 -10   73.50    4.30
 -10   5 -11   31.70    3.40
 -10   5 -12   13.90    4.80
 -10   5 -13   12.00    4.80
 -10   5 -14   14.60    3.80
  10  -4 -21   -8.30    4.50
  10  -4 -20   22.70    7.10
  10  -4 -19   28.00    6.90
  10  -4 -18    5.30    4.20
  10  -4 -17  113.50    9.00
  10  -4 -16   21.30    6.50
  10  -4 -15   44.20    5.00
  10  -4 -14   20.60    7.20
  10  -4 -13   52.90    7.40
  10  -4 -12   26.10    6.60
  10  -4 -11  124.40    8.30
  10  -4 -10   50.90    6.90
  10  -4  -9  361.50   15.20
  10  -4  -8    9.10    5.50
  10  -4  -7   -1.00    5.80
  10  -4  -6   24.90    6.50
  10  -4  -5  133.50    8.50
  10  -4  -4   20.00    5.50
  10  -4  -3   -9.80    4.80
  10  -4  -2   69.20    5.80
  10  -4  -1  110.90    7.50
  10  -4   0    1.20    3.10
  10  -4   1   -2.10    3.70
  10  -4   2   32.70    5.40
  10  -4   3   75.80    7.10
  10  -4   4    0.00    5.40
 -10   4  -4   12.90    5.40
 -10   4  -5   13.70    2.90
  10  -4   6   18.10    3.10
 -10   4  -6   17.20    3.20
  10  -4   7    7.50    2.60
 -10   4  -7   24.30    3.30
  10  -4   8    4.30    2.40
 -10   4  -8    6.80    3.30
  10  -4   9    6.50    2.30
 -10   4  -9   13.10    2.80
 -10   4 -10    0.60    2.50
 -10   4 -11    8.60    2.90
 -10   4 -12    4.30    5.80
 -10   4 -13   21.20    5.90
 -10   4 -14    9.30    4.50
 -10   4 -15   -2.20    4.90
  10  -3 -23   28.50    6.60
  10  -3 -22    6.10    6.50
  10  -3 -21   42.20    6.10
  10  -3 -20   -0.20    2.30
  10  -3 -19   54.80    6.60
  10  -3 -17   33.10    7.00
  10  -3 -16   28.30    6.40
  10  -3 -15   55.60    6.60
  10  -3 -14   -3.00    4.80
  10  -3 -13    2.00    6.00
  10  -3 -12   35.00    6.00
  10  -3 -11  159.90    9.00
  10  -3 -10   41.40    5.80
  10  -3  -9   -6.20    4.10
  10  -3  -8   51.00    6.00
  10  -3  -7  178.10   10.00
  10  -3  -6   26.50    3.50
  10  -3  -5   22.60    2.90
  10  -3  -4   29.10    3.10
  10  -3  -3   73.50    3.90
  10  -3  -2   -1.00    2.60
  10  -3  -1    9.30    2.70
  10  -3   0   34.30    3.70
  10  -3   1  130.40    5.30
 -10   3  -1  139.00    8.70
  10  -3   2   21.00    3.80
 -10   3  -2    7.70    5.30
  10  -3   3   81.50    6.00
 -10   3  -3   69.40    6.20
  10  -3   4   -1.60    3.60
 -10   3  -4   12.20    3.60
 -10   3  -5  111.70    8.00
  10  -3   6  128.90    5.50
 -10   3  -6  150.40    5.30
  10  -3   7   18.40    2.00
 -10   3  -7   15.70    3.80
 -10   3  -8   20.80    3.20
 -10   3  -9  171.00    6.00
 -10   3 -10   -8.00    3.10
 -10   3 -11   30.10    6.10
 -10   3 -12   33.60    6.20
  10  -3  13   67.50    4.40
 -10   3 -13   59.00    5.30
 -10   3 -14    6.40    5.40
 -10   3 -15   67.50    7.80
 -10   3 -17   23.40    6.10
 -10   3 -18   -8.80    4.70
  10  -2 -24   -3.50    5.50
  10  -2 -23    7.10    4.90
  10  -2 -22   42.70    6.10
  10  -2 -21   35.70    2.90
  10  -2 -20   15.20    2.70
  10  -2 -19    6.90    6.00
  10  -2 -18   19.80    4.90
  10  -2 -17   30.70    6.30
  10  -2 -16    7.50    6.00
  10  -2 -15   -5.10    5.70
  10  -2 -14   28.50    5.60
  10  -2 -13   64.10    5.40
  10  -2 -12   -3.90    5.20
  10  -2 -11   91.40    7.80
  10  -2 -10   77.60    4.10
  10  -2  -9   25.40    2.90
  10  -2  -8  169.90    6.20
  10  -2  -7   15.60    3.10
  10  -2  -6    5.70    3.10
  10  -2  -5  265.00    8.80
  10  -2  -4   94.50    4.50
  10  -2  -3   12.20    2.90
  10  -2  -2   41.60    3.30
  10  -2  -1  210.30    9.40
 -10   2   1  195.80    9.80
  10  -2   0  104.90    6.50
 -10   2   0  155.20    8.60
  10  -2   1   17.10    3.50
 -10   2  -1    6.00    3.90
  10  -2   2   16.30    3.50
 -10   2  -2   14.70    3.80
  10  -2   3  241.50   11.70
 -10   2  -3  195.20    9.40
  10  -2   4   97.60    7.00
 -10   2  -4   83.10    6.60
  10  -2   5   39.20    4.50
  10  -2   6   -1.70    2.90
 -10   2  -6    6.40    2.40
 -10   2  -7  398.70   10.70
 -10   2  -8   41.60    2.90
 -10   2  -9    7.50    1.80
 -10   2 -10   33.40    6.50
  10  -2  11  102.70    5.00
 -10   2 -11   88.60    6.70
  10  -2  12  176.20    7.10
 -10   2 -12  169.80   10.10
  10  -2  13   -1.60    1.80
 -10   2 -13  -12.20    6.40
 -10   2 -14   -2.30    3.60
 -10   2 -15   24.80    7.10
 -10   2 -16   52.40    7.50
 -10   2 -17   14.40    5.90
 -10   2 -19   -1.10    4.50
  10  -1 -24   12.30    6.00
  10  -1 -23    2.10    2.80
  10  -1 -22    4.20    2.70
  10  -1 -21    2.90    2.50
  10  -1 -20   29.80    3.20
  10  -1 -19    2.70    2.90
  10  -1 -18   41.10    6.10
  10  -1 -17   19.70    5.70
  10  -1 -16   21.10    4.10
  10  -1 -15    4.10    5.50
  10  -1 -14  109.90    7.70
  10  -1 -13    1.80    5.00
 -10   1  13    6.70    4.00
  10  -1 -12   39.60    3.20
 -10   1  12   47.20    4.60
  10  -1 -11    0.30    2.50
  10  -1 -10  101.80    4.30
  10  -1  -9   44.70    3.10
  10  -1  -8  163.60    5.80
  10  -1  -7   17.20    3.10
  10  -1  -6   72.40    3.60
  10  -1  -5   31.00    3.20
  10  -1  -4  141.90    5.20
  10  -1  -3   -8.00    2.50
 -10   1   3    9.10    4.00
  10  -1  -2  158.00    7.60
 -10   1   2  138.60    7.10
  10  -1  -1   -4.90    2.80
 -10   1   1   -5.10    3.20
  10  -1   0  225.90    9.60
 -10   1   0  237.50   11.60
  10  -1   1    7.30    2.70
 -10   1  -1    6.40    4.20
  10  -1   2  156.00    7.90
 -10   1  -2  161.90    7.80
  10  -1   3   18.00    4.50
 -10   1  -3   34.60    5.10
  10  -1   4  160.00    4.60
 -10   1  -4  178.90    8.40
  10  -1   5  112.30    6.50
 -10   1  -5  139.80    9.30
  10  -1   6  194.30    9.60
 -10   1  -6  221.70    6.30
 -10   1  -7   47.80    2.30
 -10   1  -8    0.90    5.00
 -10   1  -9    2.80    5.70
  10  -1  10   82.40    3.10
 -10   1 -10   88.60    6.80
 -10   1 -11   23.70    5.90
 -10   1 -12   -6.30    6.80
 -10   1 -13   16.70    5.60
 -10   1 -14  101.90    8.10
 -10   1 -15   -2.10    5.80
 -10   1 -16    0.20    4.20
 -10   1 -17    7.90    6.20
 -10   1 -18   24.90    6.60
 -10   1 -19    6.30    6.40
  10   0 -24   15.10    4.60
  10   0 -23   -5.80    3.00
  10   0 -22  106.50    5.80
  10   0 -21    7.60    3.20
  10   0 -20    9.70    2.70
  10   0 -19    3.20    2.80
  10   0 -18   21.70    3.50
  10   0 -16   22.20    4.70
  10   0 -15    1.10    2.40
 -10   0  15   -1.30    2.20
  10   0 -14  409.30   16.50
 -10   0  14  354.20   16.80
  10   0 -13   -8.20    4.40
  10   0 -12   14.30    2.10
  10   0 -11    2.20    3.00
  10   0 -10   22.30    3.00
  10   0  -9    3.30    4.20
  10   0  -8   74.90    3.80
  10   0  -7    3.80    2.30
  10   0  -6  195.70    6.20
  10   0  -5    2.40    5.00
  10   0  -4  164.60    7.50
 -10   0   4  165.20    8.80
  10   0  -3    5.30    3.60
 -10   0   3   -3.40    3.50
  10   0  -2   47.20    4.50
 -10   0   2   39.20    5.10
  10   0  -1    0.20    3.30
  10   0   0  118.60    6.40
 -10   0   0  132.10    7.20
  10   0   1   -5.20    2.20
 -10   0  -1  -10.70    3.60
  10   0   2   -1.30    1.90
 -10   0  -2   -0.70    3.00
  10   0   3   -2.10    3.80
 -10   0  -3    5.10    3.60
  10   0   5   -1.60    1.40
  10   0   6    3.10    1.00
 -10   0  -6    1.00    5.50
 -10   0  -7    0.00    3.10
 -10   0  -8  253.00   12.40
 -10   0  -9  -18.70    5.20
 -10   0 -10   65.10    7.30
 -10   0 -11   12.20    6.20
 -10   0 -12   26.70    6.90
 -10   0 -13   -1.30    4.10
 -10   0 -14    4.60    6.60
 -10   0 -15   22.50    6.60
 -10   0 -16   20.80    4.70
 -10   0 -17   -3.20    5.60
 -10   0 -18    7.20    6.00
 -10   0 -19   18.80    6.80
  10   1 -24   21.60    4.40
  10   1 -23    6.30    2.80
  10   1 -22    0.50    3.00
  10   1 -21    5.50    2.40
  10   1 -20   27.00    3.20
  10   1 -19    6.40    3.30
  10   1 -18   57.70    3.80
  10   1 -17   10.90    2.60
 -10  -1  17   21.50    3.80
  10   1 -16   20.60    2.20
 -10  -1  16   12.60    3.60
  10   1 -15    5.40    1.90
  10   1 -14  109.30    4.50
  10   1 -13   10.30    2.40
  10   1 -12   47.20    2.60
  10   1 -11    9.00    1.90
  10   1 -10  101.30    3.60
  10   1  -9   41.90    2.30
  10   1  -8  165.90    4.80
  10   1  -7   17.10    2.10
  10   1  -6   68.00    2.80
  10   1  -5   35.70    2.10
 -10  -1   5   39.60    3.70
  10   1  -4  161.60    4.90
 -10  -1   4  129.60    6.80
  10   1  -3   -0.10    1.80
 -10  -1   3    9.60    4.30
  10   1  -2  163.00    4.30
 -10  -1   2  145.60    6.60
  10   1  -1    2.90    2.00
 -10  -1   1    7.40    4.00
  10   1   0  234.00    5.60
 -10  -1   0  229.30   10.30
  10   1   1    3.60    1.60
 -10  -1  -1    3.80    3.40
  10   1   2  165.20    5.20
 -10  -1  -2  159.30    7.50
  10   1   3   19.50    1.70
 -10  -1  -3   19.30    1.70
  10   1   4  173.40    8.50
 -10  -1  -4  175.70    5.10
  10   1   5  129.30    7.40
 -10  -1  -5  100.40    6.10
  10   1   6  216.90    9.70
 -10  -1  -6  183.60   10.50
 -10  -1  -7   64.10    7.10
 -10  -1  -8   11.60    4.10
 -10  -1  -9   -0.80    6.10
 -10  -1 -10   83.70    8.00
 -10  -1 -11   28.80    4.90
 -10  -1 -12    0.60    5.50
 -10  -1 -13   20.30    6.10
 -10  -1 -14  111.80    8.90
 -10  -1 -15   -6.50    4.40
 -10  -1 -16    1.50    4.40
 -10  -1 -17    2.50    6.50
 -10  -1 -18   39.20    5.50
 -10  -1 -19   12.30    4.30
  10   2 -24    0.70    5.30
  10   2 -23   27.90    7.90
  10   2 -22   20.10    2.50
  10   2 -21   34.20    3.00
  10   2 -20    6.90    2.40
  10   2 -19    8.10    2.40
  10   2 -18   39.80    3.30
  10   2 -17    2.20    2.00
  10   2 -16    4.50    1.80
  10   2 -15   -0.20    1.80
  10   2 -14    5.40    1.90
  10   2 -13   71.20    3.00
  10   2 -12    4.00    2.00
  10   2 -11   85.30    2.80
  10   2 -10   61.20    2.30
  10   2  -9   26.60    1.90
  10   2  -8  164.00    4.00
  10   2  -7   31.20    2.10
  10   2  -6    5.50    1.60
  10   2  -5  264.40    6.40
 -10  -2   5  263.30   11.10
  10   2  -4   90.00    3.30
 -10  -2   4   82.40    5.80
  10   2  -3    8.40    1.70
 -10  -2   3    4.80    4.00
  10   2  -2   35.10    2.00
 -10  -2   2   39.90    2.60
  10   2  -1  208.30    5.20
 -10  -2   1  209.60    6.20
  10   2   0  115.60    4.30
 -10  -2   0  124.30    4.60
  10   2   1   28.20    2.90
 -10  -2  -1   23.00    2.10
  10   2   2    0.90    2.50
 -10  -2  -2   13.30    2.10
  10   2   3  256.70   11.30
 -10  -2  -3  248.60    6.80
  10   2   4   78.60    5.40
 -10  -2  -4  107.30    6.80
  10   2   5   18.70    3.30
 -10  -2  -5   28.80    5.50
  10   2   6    0.90    3.50
 -10  -2  -6    1.70    5.20
 -10  -2  -7  408.70   17.70
 -10  -2  -8   51.00    4.70
 -10  -2  -9   10.80    5.00
 -10  -2 -10   32.10    5.40
 -10  -2 -11   91.90    8.00
 -10  -2 -12  183.90   10.70
 -10  -2 -14    2.90    4.30
 -10  -2 -15   34.50    6.70
 -10  -2 -16   60.90    8.50
 -10  -2 -17    3.70    5.60
 -10  -2 -18    1.20    6.20
 -10  -2 -19    2.80    4.30
  10   3 -23   42.70    8.70
  10   3 -21   35.20    6.00
  10   3 -20    6.90    2.90
  10   3 -19   60.30    5.60
  10   3 -18   -1.30    1.90
  10   3 -17   24.00    2.30
  10   3 -16   18.50    2.10
  10   3 -15   32.90    1.90
  10   3 -14    2.90    1.60
  10   3 -13    5.30    1.30
  10   3 -12   47.50    1.90
  10   3 -11  126.50    3.50
  10   3 -10   35.10    2.50
  10   3  -9    9.50    1.70
 -10  -3   9    5.20    3.90
  10   3  -8   43.80    2.40
 -10  -3   8   59.30    4.80
  10   3  -7  183.20    4.60
 -10  -3   7  169.80    8.50
  10   3  -6   16.50    1.90
 -10  -3   6   16.10    2.00
  10   3  -5   11.30    2.30
 -10  -3   5   20.00    2.60
  10   3  -4   24.50    2.80
 -10  -3   4   30.50    2.90
  10   3  -3   87.80    4.00
 -10  -3   3   75.60    3.50
  10   3  -2    5.90    3.00
 -10  -3   2   12.60    2.50
  10   3  -1    4.00    3.20
 -10  -3   1    5.90    2.10
  10   3   0   45.70    3.50
 -10  -3   0   47.20    3.10
  10   3   1  134.60    7.30
 -10  -3  -1  161.40    5.40
  10   3   2   13.20    3.30
 -10  -3  -2   16.50    2.80
  10   3   3   83.40    5.70
 -10  -3  -3   60.70    5.70
  10   3   4    0.20    3.20
 -10  -3  -4    8.70    2.20
  10   3   5   80.00    5.90
 -10  -3  -5   82.80    4.20
 -10  -3  -6  122.00    4.80
 -10  -3  -7   12.70    2.20
 -10  -3  -8   16.10    2.50
 -10  -3  -9  171.40    6.20
 -10  -3 -10   -2.70    1.90
 -10  -3 -11   58.20    6.70
 -10  -3 -12   38.20    4.80
 -10  -3 -13   62.20    7.80
 -10  -3 -14   -2.70    5.80
 -10  -3 -15   35.00    8.10
 -10  -3 -16   21.30    7.20
 -10  -3 -17   12.80    7.60
 -10  -3 -18    8.00    7.40
  10   4 -21   39.50    8.00
  10   4 -20   35.50    8.60
  10   4 -19   23.00    4.20
  10   4 -18   -3.50    4.50
  10   4 -17   82.80    5.20
  10   4 -16   27.60    4.70
  10   4 -15   39.70    4.90
  10   4 -14   53.10    2.40
  10   4 -13   54.30    2.20
  10   4 -12   46.30    1.70
  10   4 -11  140.10    3.40
  10   4 -10   40.70    1.60
 -10  -4  10   27.70    7.00
  10   4  -9  382.70    7.70
 -10  -4   9  333.10   16.50
  10   4  -8    4.20    1.40
 -10  -4   8   20.40    4.80
  10   4  -7    4.50    1.50
 -10  -4   7   10.50    6.20
  10   4  -6   33.70    4.30
 -10  -4   6   32.80    2.50
  10   4  -5  101.50    4.10
 -10  -4   5   94.40    3.60
  10   4  -4    5.60    1.80
 -10  -4   4    7.60    2.10
  10   4  -3    8.70    2.40
 -10  -4   3   -5.50    1.80
  10   4  -2   77.60    5.60
 -10  -4   2   73.60    3.10
  10   4  -1  109.60    6.00
 -10  -4   1   91.50    3.50
  10   4   0    2.30    2.90
 -10  -4   0    4.50    2.40
 -10  -4  -1    0.90    2.00
 -10  -4  -2   38.40    2.80
  10   4   3   67.10    5.70
 -10  -4  -3   74.80    3.10
  10   4   4    2.60    3.60
 -10  -4  -4   -0.40    2.30
 -10  -4  -5   25.30    2.30
 -10  -4  -6   15.30    2.20
 -10  -4  -7   12.10    1.90
 -10  -4  -8    6.50    2.50
 -10  -4  -9   16.40    2.70
 -10  -4 -10    8.70    5.60
 -10  -4 -11   19.60    6.40
 -10  -4 -12   28.20    5.70
 -10  -4 -13   17.50    5.20
 -10  -4 -15   -0.20    6.80
  10   5 -19   11.00    5.50
  10   5 -18    9.50    7.40
  10   5 -17   28.10    8.30
  10   5 -16   42.50    5.00
  10   5 -15    2.20    4.40
  10   5 -14   17.30    4.90
 -10  -5  14   -4.30    6.00
  10   5 -13   27.40    4.30
 -10  -5  13   37.50    7.00
  10   5 -12  105.60    5.80
 -10  -5  12  107.00    8.60
  10   5 -11   -4.30    3.90
 -10  -5  11   -6.10    4.30
  10   5 -10   12.30    4.80
 -10  -5  10    1.10    4.20
  10   5  -9  -14.60    5.70
 -10  -5   9   12.20    6.80
  10   5  -8   18.80    1.50
 -10  -5   8    0.10    6.90
  10   5  -7   15.10    1.80
 -10  -5   7   15.00    5.90
  10   5  -6   78.90    2.60
 -10  -5   6   73.00    7.20
  10   5  -5   19.20    2.20
 -10  -5   5   18.40    2.50
  10   5  -4    9.40    2.50
 -10  -5   4    3.30    2.40
  10   5  -3   53.00    3.40
 -10  -5   3   59.00    3.50
  10   5  -2   60.40    3.30
 -10  -5   2   62.80    3.50
  10   5  -1   77.80    3.90
 -10  -5   1   70.40    4.10
  10   5   0   13.90    2.50
 -10  -5   0   19.60    2.80
  10   5   1   56.00    3.60
 -10  -5  -1   59.70    3.70
  10   5   2   73.80    3.70
 -10  -5  -2   65.10    4.00
  10   5   3   49.40    3.00
 -10  -5  -3   40.30    3.30
  10   5   4   14.90    4.70
 -10  -5  -4    7.60    2.60
  10   5   5   37.20    5.20
 -10  -5  -5   23.60    3.00
  10   5   6    7.50    3.60
 -10  -5  -6    2.00    2.20
  10   5   7   10.60    3.40
 -10  -5  -7   25.70    5.10
  10   5   8   14.20    3.60
 -10  -5  -8   23.70    5.50
  10   5   9   48.40    3.80
 -10  -5  -9   53.60    3.20
  10   5  10   65.10    4.40
 -10  -5 -10   69.00    6.80
 -10  -5 -11   30.90    6.70
 -10  -5 -13   19.00    5.30
 -10  -5 -14   13.50    4.80
 -10  -6  16   55.70    7.10
 -10  -6  15    1.40    7.20
 -10  -6  14    5.70    4.70
 -10  -6  13   52.10    7.60
  10   6 -12    4.20    6.40
 -10  -6  12    8.30    7.60
  10   6 -11   -5.10    6.70
 -10  -6  11    7.40    5.00
  10   6 -10   88.70    8.40
 -10  -6  10   68.80    6.50
  10   6  -9    0.50    7.30
 -10  -6   9   20.90    5.80
  10   6  -8   35.70    6.80
 -10  -6   8   55.40    7.10
 -10  -6   7   -7.30    6.00
  10   6  -6   63.10    7.30
 -10  -6   6   55.30    7.40
  10   6  -5   30.50    4.70
 -10  -6   5   44.30    2.50
  10   6  -4  101.60    8.30
 -10  -6   4   88.50    4.00
  10   6  -3   -9.50    4.50
 -10  -6   3    3.80    2.50
  10   6  -2   70.40    7.70
 -10  -6   2   42.20    2.90
  10   6  -1   53.00    5.20
 -10  -6   1   38.20    3.10
  10   6   0   53.60    6.70
 -10  -6   0   60.50    3.70
  10   6   1   -7.10    5.20
 -10  -6  -1   14.40    2.90
  10   6   2   80.40    7.80
 -10  -6  -2   83.60    4.30
  10   6   3   27.70    5.50
 -10  -6  -3   29.30    3.30
  10   6   4   33.40    4.80
 -10  -6  -4   43.60    3.20
  10   6   5   -2.00    3.90
 -10  -6  -5   -0.70    2.80
  10   6   6   27.60    4.10
 -10  -6  -6   10.40    2.40
  10   6   7    2.60    3.30
 -10  -6  -7    4.90    2.70
  10   6   8   17.10    3.10
 -10  -6  -8   13.20    2.90
 -10  -6  -9    3.60    4.70
 -10  -6 -10   13.70    4.80
 -10  -6 -11   10.80    5.10
 -10  -6 -12    5.20    5.50
 -10  -7  13   19.90    7.20
 -10  -7  12   39.00    7.90
 -10  -7  11   23.60    6.90
 -10  -7   9  -12.20    5.00
 -10  -7   8   30.70    7.00
 -10  -7   7   32.70    7.60
 -10  -7   6    0.00    5.50
  10   7  -5   -6.80    3.90
 -10  -7   5   11.90    5.60
  10   7  -4   60.70    8.50
 -10  -7   4   82.80    8.90
  10   7  -3   15.90    5.80
 -10  -7   3   44.00    6.30
  10   7  -2   31.50    6.00
 -10  -7   2   42.70    5.00
  10   7  -1    8.70    3.70
 -10  -7   1    6.80    2.20
  10   7   0   12.10    6.00
 -10  -7   0   33.00    2.80
  10   7   1    4.80    5.00
 -10  -7  -1    9.10    2.70
  10   7   2   25.40    6.00
 -10  -7  -2   30.20    3.10
  10   7   3   -1.90    4.90
 -10  -7  -3    2.00    4.20
 -10  -7  -4   15.20    2.90
 -10  -7  -5    0.50    2.60
 -10  -7  -6   22.40    5.00
 -10  -7  -7    6.90    5.30
 -10  -7  -8    2.10    4.60
  11  -7 -11   24.50    6.40
  11  -7 -10   27.40    6.50
  11  -7  -9   15.40    7.10
  11  -7  -8    3.00    4.70
  11  -7  -7   33.70    5.30
  11  -7  -5   52.70    6.40
  11  -7  -3   11.10    5.30
  11  -7  -2    9.20    5.50
  11  -7  -1   56.40    6.90
  11  -7   0   46.90    6.00
  11  -7   1   -3.50    3.10
  11  -7   2   -8.70    4.90
 -11   7  -2   15.50    4.50
  11  -7   3   17.60    4.90
 -11   7  -3   39.30    7.40
  11  -7   4    4.30    4.60
 -11   7  -4    6.20    5.80
  11  -7   5    8.30    4.50
 -11   7  -5    7.30    5.10
  11  -7   6   16.50    4.20
 -11   7  -6   19.10    5.90
  11  -6 -16   -3.50    6.40
  11  -6 -15    4.20    6.10
  11  -6 -14   27.10    6.60
  11  -6 -13   69.10    8.60
  11  -6 -12   17.10    6.10
  11  -6 -11   38.60    7.00
  11  -6 -10    1.50    4.20
  11  -6  -9   13.00    4.30
  11  -6  -8    5.00    6.60
  11  -6  -7   17.40    6.20
  11  -6  -6   30.70    6.40
  11  -6  -4    4.40    4.30
  11  -6  -3  140.30    9.40
  11  -6  -2   55.20    6.90
  11  -6  -1   32.10    6.10
  11  -6   0   -4.20    5.30
  11  -6   1  200.30   11.60
  11  -6   2   58.90    6.30
  11  -6   3   24.60    5.40
  11  -6   4   -9.50    5.10
 -11   6  -4    0.10    5.30
  11  -6   5  125.80    9.40
 -11   6  -5  115.90    8.80
  11  -6   6   24.70    5.40
 -11   6  -6   35.70    5.70
  11  -6   7   -5.50    2.50
 -11   6  -7   16.60    5.40
  11  -6   8   -1.20    3.90
  11  -6   9   33.00    5.80
 -11   6  -9   27.10    5.00
  11  -6  10    8.40    4.80
  11  -5 -19   20.10    5.40
  11  -5 -18   41.40    5.90
  11  -5 -17    7.10    4.10
  11  -5 -16   45.90    6.90
  11  -5 -15    7.70    5.90
  11  -5 -14   44.60    5.70
  11  -5 -13    4.50    5.80
  11  -5 -12    3.20    5.30
  11  -5 -11   45.60    5.30
  11  -5 -10   93.60    8.40
  11  -5  -9   11.30    6.10
  11  -5  -8   -3.80    4.10
  11  -5  -7  -10.10    6.40
  11  -5  -6  141.60    9.00
  11  -5  -5   -8.00    5.90
  11  -5  -4    0.60    3.60
  11  -5  -3   47.50    7.00
  11  -5  -2   65.40    5.90
  11  -5  -1   42.40    5.80
  11  -5   0   26.70    5.90
  11  -5   1   45.00    4.70
  11  -5   2   38.50    5.50
  11  -5   3   14.30    4.90
  11  -5   5   43.90    6.00
 -11   5  -5   79.70    6.20
  11  -5   6   54.70    4.70
 -11   5  -6   60.90    5.60
  11  -5   7   78.50    7.70
 -11   5  -7   80.60    6.30
  11  -5   8   50.00    5.90
 -11   5  -8   50.40    3.60
 -11   5  -9    7.90    2.80
 -11   5 -10   -5.30    3.00
 -11   5 -11   29.30    3.40
 -11   5 -12    5.00    3.60
 -11   5 -13   -1.60    4.50
  11  -4 -21   -5.10    4.50
  11  -4 -20   29.10    6.70
  11  -4 -19   22.10    6.50
  11  -4 -18    3.00    4.70
  11  -4 -17   38.50    6.40
  11  -4 -16  -10.30    4.30
  11  -4 -15   13.50    6.50
  11  -4 -14   10.20    6.50
  11  -4 -13   15.10    5.20
  11  -4 -12  105.70    7.10
  11  -4 -11    4.00    6.00
  11  -4  -8   -0.10    5.10
  11  -4  -7   17.50    5.80
  11  -4  -6    8.40    5.90
  11  -4  -5    7.90    4.20
  11  -4  -4   23.40    4.80
  11  -4  -3   13.80    5.00
  11  -4  -1   10.30    6.00
  11  -4   0   51.20    5.20
  11  -4   1    2.70    5.80
  11  -4   2   23.70    4.50
  11  -4   3    4.10    5.30
  11  -4   4   53.00    6.40
 -11   4  -4   69.80    6.70
 -11   4  -5   17.10    5.60
  11  -4   6   43.50    3.80
 -11   4  -6   67.70    3.70
  11  -4   7    2.00    2.00
 -11   4  -7   23.20    6.00
  11  -4   8   80.90    3.90
 -11   4  -8   63.80    4.00
 -11   4  -9   38.00    3.80
 -11   4 -10   95.50    4.90
 -11   4 -11    5.50    2.50
 -11   4 -12   10.80    5.70
 -11   4 -13   23.00    6.00
 -11   4 -14   42.80    5.80
 -11   4 -15   -2.90    4.90
  11  -3 -22   47.90    7.20
  11  -3 -21   -1.10    3.30
  11  -3 -20   -1.80    5.30
  11  -3 -19   -8.10    3.70
  11  -3 -18   39.90    7.20
  11  -3 -17    5.20    3.90
  11  -3 -16   -2.00    5.70
  11  -3 -15   -3.60    5.90
  11  -3 -14  128.00   10.10
  11  -3 -13   -1.50    3.50
  11  -3 -12   -4.90    4.40
  11  -3 -11   21.00    5.50
  11  -3 -10  187.10   10.80
  11  -3  -9   19.80    4.50
  11  -3  -8    0.80    4.30
  11  -3  -7   13.60    6.70
  11  -3  -6  115.90    8.40
  11  -3  -5   41.20    6.20
  11  -3  -4   10.30    5.60
  11  -3  -3    8.70    4.80
  11  -3  -2   80.70    6.20
  11  -3  -1   -4.50    3.70
  11  -3   0   46.70    6.10
  11  -3   1   -2.20    5.60
 -11   3  -1   19.40    4.80
 -11   3  -2    1.90    4.80
 -11   3  -3   -1.40    3.70
 -11   3  -4   87.00    7.20
 -11   3  -5  108.50    8.10
  11  -3   6   10.40    1.80
 -11   3  -6   10.30    2.70
  11  -3   7   76.50    3.40
 -11   3  -7   70.00    3.80
 -11   3  -8   95.10    4.50
 -11   3  -9    0.60    2.00
 -11   3 -10   23.00    2.40
 -11   3 -11    5.10    3.20
 -11   3 -12   73.40    7.80
 -11   3 -13    2.00    4.30
 -11   3 -14    0.10    3.70
 -11   3 -15    0.70    5.30
 -11   3 -16   60.60    7.40
 -11   3 -17   -8.20    5.00
  11  -2 -23   13.80    6.20
  11  -2 -22   -3.10    6.10
  11  -2 -21    3.80    2.40
  11  -2 -20    6.20    2.40
  11  -2 -19   67.50    6.70
  11  -2 -18   12.70    5.90
  11  -2 -17    3.50    6.10
  11  -2 -16   39.70    6.60
  11  -2 -15   14.80    6.00
  11  -2 -14   93.00    7.70
  11  -2 -13  117.10    7.50
  11  -2 -12   24.40    5.20
  11  -2 -11  102.20    6.80
  11  -2 -10   67.40    7.10
  11  -2  -9   -9.60    5.10
  11  -2  -8  347.40   10.90
  11  -2  -7   19.50    2.90
  11  -2  -6  147.40    5.60
  11  -2  -5   44.30    4.20
  11  -2  -4  290.50    9.70
  11  -2  -3   50.20    3.10
  11  -2  -2  142.60    5.30
  11  -2  -1    8.00    3.80
 -11   2   1   20.70    5.40
  11  -2   0   36.10    4.80
 -11   2   0   42.20    6.10
  11  -2   1  136.10    7.40
 -11   2  -1  111.50    8.40
  11  -2   2   91.30    6.20
 -11   2  -2  104.70    7.80
 -11   2  -3   12.30    3.50
 -11   2  -4   92.70    7.40
 -11   2  -5   22.30    3.90
 -11   2  -6  107.60    4.20
 -11   2  -7    0.70    2.10
 -11   2  -8  103.40    4.20
 -11   2  -9   37.30    2.50
 -11   2 -10    7.20    6.70
  11  -2  11   21.90    2.20
 -11   2 -11   21.40    4.20
 -11   2 -12   68.60    6.00
 -11   2 -13   30.50    4.10
 -11   2 -14   16.60    5.50
 -11   2 -15   18.50    6.60
 -11   2 -16   22.10    5.70
 -11   2 -17   25.30    6.50
 -11   2 -18   14.90    5.40
  11  -1 -23   24.90    6.20
  11  -1 -22    9.60    4.20
  11  -1 -21    7.40    3.20
  11  -1 -20    1.20    2.60
  11  -1 -19   44.60    3.50
  11  -1 -18   14.40    5.60
  11  -1 -17   17.40    5.50
  11  -1 -16   32.60    5.70
  11  -1 -15   11.80    4.20
  11  -1 -14   34.90    5.80
  11  -1 -13   42.40    4.70
  11  -1 -12   10.30    4.90
  11  -1 -11   12.40    2.50
  11  -1 -10   21.30    2.70
  11  -1  -9  145.60    5.20
  11  -1  -8    2.90    3.50
  11  -1  -7   24.40    2.90
  11  -1  -6   97.10    4.20
  11  -1  -5  616.30   17.00
  11  -1  -4    7.90    3.00
  11  -1  -3   20.60    2.80
 -11   1   3   26.40    4.30
  11  -1  -1  716.20   26.20
 -11   1   1  709.90   28.50
  11  -1   0   78.40    5.00
 -11   1   0   89.80    5.80
  11  -1   1   49.50    4.90
 -11   1  -1   22.40    4.00
  11  -1   2   10.00    2.80
 -11   1  -2   11.80    4.00
  11  -1   3  399.70   17.10
 -11   1  -3  416.40   17.00
  11  -1   4   22.60    1.60
 -11   1  -4   14.60    5.80
 -11   1  -5   -5.10    5.80
 -11   1  -6    5.50    1.70
 -11   1  -7   85.60    3.10
 -11   1  -9   10.80    5.60
 -11   1 -10   37.50    5.70
 -11   1 -11  140.60    9.30
 -11   1 -12   -0.60    3.80
 -11   1 -13    8.50    3.80
 -11   1 -14    6.50    5.80
 -11   1 -15   28.60    5.60
 -11   1 -16  -13.10    5.80
 -11   1 -17   -2.50    5.50
 -11   1 -18   19.50    5.10
  11   0 -24   -6.10    2.70
  11   0 -23   49.50    4.30
  11   0 -22    5.00    2.70
  11   0 -21   48.60    3.80
  11   0 -20    3.80    3.30
  11   0 -19    8.40    3.60
  11   0 -18    7.80    2.70
  11   0 -17  407.50   17.40
  11   0 -16   -4.90    4.80
  11   0 -15  107.60    6.00
  11   0 -14   -1.30    2.80
  11   0 -13  107.90    5.10
  11   0 -12   -5.80    4.30
  11   0 -11    4.50    2.40
  11   0 -10    0.30    2.10
  11   0  -9  404.50   11.80
  11   0  -8    3.00    2.20
  11   0  -7  126.90    7.90
  11   0  -6    3.70    2.30
  11   0  -5  153.60    5.50
  11   0  -4   -9.50    3.30
  11   0  -3   97.30    5.40
 -11   0   3  109.90    6.70
  11   0  -1   34.20    4.80
 -11   0   1   59.50    5.60
  11   0   0    1.80    2.10
 -11   0   0   -5.80    3.30
  11   0   1    6.10    2.00
 -11   0  -1    1.70    3.30
  11   0   2    0.80    1.70
 -11   0  -2    6.70    3.80
  11   0   3   58.20    2.60
 -11   0  -3   69.10    5.80
  11   0   4    0.60    2.10
 -11   0  -4    5.90    5.10
 -11   0  -5   40.20    6.10
  11   0   6    3.80    1.30
 -11   0  -6    7.80    5.90
 -11   0  -7   93.10    7.70
 -11   0  -8    6.70    4.30
 -11   0  -9   17.20    5.80
 -11   0 -10   13.50    6.40
 -11   0 -11   69.70    8.30
 -11   0 -13   34.20    5.30
 -11   0 -14   -9.60    6.40
 -11   0 -15   24.00    5.20
 -11   0 -16    4.80    6.00
 -11   0 -17   58.80    8.20
 -11   0 -18   15.20    7.10
  11   1 -24    2.10    3.00
  11   1 -23   34.30    3.30
  11   1 -22   42.50    3.90
  11   1 -21   -7.10    3.00
  11   1 -20   19.40    2.90
  11   1 -19   30.40    2.80
  11   1 -18   35.20    3.80
  11   1 -17    5.90    2.20
  11   1 -16   24.70    2.40
  11   1 -15   16.20    2.50
  11   1 -14   10.90    2.40
  11   1 -13   66.60    3.50
  11   1 -12    2.10    2.00
  11   1 -11    8.50    1.90
  11   1 -10   13.90    2.70
  11   1  -9  148.30    5.20
  11   1  -8    7.10    2.00
  11   1  -7   25.30    2.40
  11   1  -6   96.00    3.50
  11   1  -5  596.40   15.40
 -11  -1   5  690.30   24.70
  11   1  -4   -2.40    2.50
 -11  -1   4   11.80    4.00
  11   1  -3   18.70    2.00
 -11  -1   3    9.60    4.60
  11   1  -2    5.80    2.00
 -11  -1   2    0.90    4.70
  11   1  -1  685.80   14.40
 -11  -1   1  725.60   27.80
  11   1   0   99.90    3.20
 -11  -1   0   98.60    6.10
  11   1   1   26.60    1.80
 -11  -1  -1   44.00    5.50
  11   1   2   20.10    2.00
 -11  -1  -2   28.40    5.60
  11   1   3  401.90   10.70
 -11  -1  -3  372.70    9.80
  11   1   4   15.90    2.90
 -11  -1  -4   21.70    1.70
 -11  -1  -6   12.50    5.70
 -11  -1  -7   68.90    7.20
 -11  -1  -8    3.80    5.80
 -11  -1  -9   21.90    5.00
 -11  -1 -10   47.60    5.50
 -11  -1 -11  138.80    9.10
 -11  -1 -12   20.30    6.50
 -11  -1 -13    8.60    5.00
 -11  -1 -14   16.00    7.30
 -11  -1 -15   31.80    4.90
 -11  -1 -16  -10.20    4.00
 -11  -1 -17   -2.20    7.00
 -11  -1 -18   -3.30    5.90
  11   2 -23   -5.00    3.20
  11   2 -21    4.50    2.60
  11   2 -20    3.20    2.90
  11   2 -19   59.80    3.70
  11   2 -18   16.40    3.40
  11   2 -17    1.40    1.90
  11   2 -16   17.40    2.30
  11   2 -15   15.50    2.10
  11   2 -14   70.40    3.10
  11   2 -13  109.40    3.50
  11   2 -12    2.90    2.60
  11   2 -11   94.50    3.30
  11   2 -10   78.50    2.90
  11   2  -9    8.60    1.80
  11   2  -8  337.90    7.10
  11   2  -7    8.20    1.90
  11   2  -6  131.00    3.40
 -11  -2   6  150.40    7.60
  11   2  -5   70.40    3.80
 -11  -2   5   61.50    5.70
  11   2  -4  278.90    6.70
 -11  -2   4  301.40   13.30
  11   2  -3   33.40    2.30
 -11  -2   3   32.30    4.60
  11   2  -2  140.40    3.80
 -11  -2   2  141.90    4.50
  11   2  -1   15.00    1.90
 -11  -2   1   17.90    2.20
  11   2   0   38.70    3.00
 -11  -2   0   51.00    2.80
  11   2   1  124.00    7.10
 -11  -2  -1  138.60    4.80
  11   2   2   83.20    5.70
 -11  -2  -2   76.10    3.20
  11   2   3   -1.70    2.90
 -11  -2  -3   -1.20    1.70
  11   2   4   88.30    7.20
 -11  -2  -4   90.60    6.60
 -11  -2  -5   21.80    4.20
 -11  -2  -6  119.90    8.50
 -11  -2  -7    3.90    5.50
 -11  -2  -8   87.60    8.20
 -11  -2 -10   32.50    6.20
 -11  -2 -11    7.80    5.90
 -11  -2 -12   62.60    7.20
 -11  -2 -13   30.30    7.00
 -11  -2 -14   -3.20    4.60
 -11  -2 -15   42.10    5.90
 -11  -2 -16   17.10    7.40
 -11  -2 -17   10.30    6.70
 -11  -2 -18   13.90    5.10
  11   3 -22   32.10    4.10
  11   3 -21   10.70    4.00
  11   3 -20  -12.70    3.70
  11   3 -19    8.50    5.40
  11   3 -18   43.50    2.60
  11   3 -17    5.40    2.00
  11   3 -16   -3.10    1.70
  11   3 -15   -0.20    4.50
  11   3 -14  109.30    3.30
  11   3 -13    3.30    1.40
  11   3 -12    3.80    2.20
  11   3 -11    3.60    1.50
  11   3 -10  220.00    5.20
  11   3  -9    9.30    1.80
  11   3  -8    6.80    1.60
 -11  -3   8    0.20    2.80
  11   3  -7   26.70    2.70
 -11  -3   7   26.40    4.40
  11   3  -6  116.40    4.80
 -11  -3   6  128.80    4.80
  11   3  -5   40.20    2.70
 -11  -3   5   41.20    3.10
  11   3  -4   13.90    2.50
 -11  -3   4    2.90    3.20
  11   3  -3   -4.70    5.30
 -11  -3   3    7.10    3.30
  11   3  -2   69.70    4.90
 -11  -3   2   77.80    3.50
  11   3  -1   -5.00    3.20
 -11  -3   1    1.50    2.20
  11   3   0   35.60    4.20
 -11  -3   0   40.30    3.20
  11   3   1    7.60    3.60
 -11  -3  -1    5.10    2.60
  11   3   2   -5.50    3.40
 -11  -3  -2   12.70    5.30
  11   3   3    2.70    3.30
 -11  -3  -3    2.10    3.20
 -11  -3  -4   50.40    5.90
 -11  -3  -5  133.10    7.60
 -11  -3  -6   37.30    4.70
 -11  -3  -7   79.00    7.50
 -11  -3  -8   81.30    7.20
 -11  -3  -9    3.10    5.30
 -11  -3 -10    9.60    5.50
 -11  -3 -11   -1.20    3.90
 -11  -3 -12   66.30    7.00
 -11  -3 -13   11.00    4.50
 -11  -3 -14    5.20    5.80
 -11  -3 -15    0.70    6.30
 -11  -3 -16   70.00    9.00
 -11  -3 -17   -8.80    6.50
  11   4 -21   -4.60    7.90
  11   4 -20   37.90    7.40
  11   4 -19   -2.70    4.60
  11   4 -18    3.80    4.60
  11   4 -17   18.90    3.50
  11   4 -16   11.00    5.10
  11   4 -15    3.30    4.40
  11   4 -14   26.40    4.70
  11   4 -13   18.10    1.60
  11   4 -12  134.20    4.20
  11   4 -11    5.80    1.20
  11   4 -10   15.60    1.50
  11   4  -9   -2.40    1.50
  11   4  -8   20.90    1.60
  11   4  -7    8.40    1.60
  11   4  -6   16.90    2.40
 -11  -4   6    5.80    2.10
  11   4  -5   10.70    2.50
 -11  -4   5    2.90    2.10
  11   4  -4   32.90    2.80
 -11  -4   4   32.50    2.20
  11   4  -3    8.30    3.10
 -11  -4   3   15.80    2.40
  11   4  -2   -3.60    2.70
 -11  -4   2    9.20    2.20
  11   4  -1    3.20    2.50
 -11  -4   1    9.30    2.10
  11   4   0   71.50    5.20
 -11  -4   0   51.30    2.80
  11   4   1    3.70    3.20
 -11  -4  -1   -2.10    2.70
  11   4   2   45.40    4.90
 -11  -4  -2   34.70    3.30
  11   4   3   12.10    3.40
 -11  -4  -3   14.10    3.40
 -11  -4  -4   59.60    2.80
 -11  -4  -5   11.50    2.80
 -11  -4  -6   61.40    3.70
 -11  -4  -7    2.10    5.30
 -11  -4  -8   76.50    4.20
 -11  -4  -9   44.80    6.40
 -11  -4 -10   76.80    8.00
 -11  -4 -11   -9.70    5.70
 -11  -4 -12   -2.80    6.60
 -11  -4 -13   32.40    7.40
 -11  -4 -14   21.60    5.60
 -11  -4 -15   -0.30    4.60
  11   5 -18   21.90    5.80
  11   5 -17   16.90    3.80
  11   5 -16   28.30    5.00
  11   5 -15   50.70    5.80
  11   5 -14   37.60    4.60
  11   5 -13   17.80    4.30
  11   5 -12   -0.70    5.00
 -11  -5  12    8.50    4.30
  11   5 -11   39.10    5.60
 -11  -5  11   56.40    6.20
  11   5 -10   54.00    5.90
 -11  -5  10   53.10    6.00
  11   5  -8    6.60    1.70
 -11  -5   8    4.30    4.40
  11   5  -7    3.40    1.80
 -11  -5   7   -5.10    4.40
  11   5  -6  111.20    4.60
 -11  -5   6  120.10    8.30
  11   5  -5   -0.90    1.60
 -11  -5   5    4.60    2.20
  11   5  -4    0.70    2.10
 -11  -5   4    4.30    2.40
  11   5  -3   44.70    2.80
 -11  -5   3   53.10    3.00
  11   5  -2   91.00    6.70
 -11  -5   2   72.20    3.90
  11   5  -1   34.80    3.20
 -11  -5   1   42.90    3.50
  11   5   0   19.20    2.70
 -11  -5   0   20.20    2.90
  11   5   1   45.90    3.40
 -11  -5  -1   35.90    3.40
  11   5   2   37.70    3.10
 -11  -5  -2   50.00    3.50
  11   5   3    2.30    4.80
 -11  -5  -3    9.50    2.90
  11   5   4   13.60    4.20
 -11  -5  -4   19.50    2.80
  11   5   5   76.60    5.70
 -11  -5  -5   70.30    4.20
  11   5   6   42.00    4.60
 -11  -5  -6   51.80    3.70
  11   5   7   74.70    6.30
 -11  -5  -7   94.20    4.10
  11   5   8   54.50    4.80
 -11  -5  -8   56.00    3.40
  11   5   9   14.00    3.40
 -11  -5  -9   -9.50    5.30
 -11  -5 -10    8.70    4.00
 -11  -5 -11    8.30    6.20
 -11  -5 -12   16.30    5.00
 -11  -5 -13   20.00    6.30
  11   6 -14    5.60    6.40
 -11  -6  14    8.30    6.80
  11   6 -13   20.50    7.20
 -11  -6  13    9.80    5.40
  11   6 -12  -11.50    6.80
 -11  -6  12   -2.10    5.80
  11   6 -11   22.20    6.30
 -11  -6  11   -4.30    4.80
  11   6 -10    0.20    6.50
 -11  -6  10   19.40    6.70
  11   6  -9    3.20    6.80
 -11  -6   9    0.10    6.20
  11   6  -8   -0.50    6.30
 -11  -6   8   -5.70    6.40
  11   6  -7   16.40    7.10
 -11  -6   7   56.60    7.10
  11   6  -6   17.70    7.00
 -11  -6   6   24.00    5.20
  11   6  -5   -2.30    4.50
 -11  -6   5    7.30    1.90
  11   6  -4    1.50    6.70
 -11  -6   4    7.10    2.10
  11   6  -3  140.40   10.20
 -11  -6   3  138.50    5.50
  11   6  -2   76.30    7.20
 -11  -6   2   58.20    3.30
  11   6  -1   16.30    4.70
 -11  -6   1   13.10    2.60
  11   6   0    4.00    4.70
 -11  -6   0   -5.60    2.20
  11   6   1  238.90   12.00
 -11  -6  -1  214.00    7.90
  11   6   2   21.60    5.00
 -11  -6  -2   45.10    3.80
  11   6   3   -3.90    4.40
 -11  -6  -3    7.00    4.30
  11   6   4   -3.60    3.90
 -11  -6  -4    3.20    3.00
  11   6   5  102.50    7.60
 -11  -6  -5   94.70    5.20
  11   6   6   23.40    4.40
 -11  -6  -6   13.60    2.60
 -11  -6  -7   -2.50    2.30
 -11  -6  -8  -16.30    4.70
 -11  -6  -9   56.70    6.80
 -11  -6 -10   10.10    5.00
 -11  -7  11    4.00    5.10
 -11  -7  10    6.40    6.60
 -11  -7   9   10.40    6.60
  11   7  -8   15.20    4.80
 -11  -7   8    2.00    7.20
  11   7  -7   44.60    7.80
 -11  -7   7   27.80    7.70
  11   7  -6   15.00    5.60
 -11  -7   6    6.00    4.70
  11   7  -5   67.00    8.10
 -11  -7   5   38.30    5.10
  11   7  -4    1.60    6.30
 -11  -7   4  -13.00    5.80
 -11  -7   3  -17.50    5.50
 -11  -7   2   10.40    4.70
  11   7  -1   36.30    5.60
 -11  -7   1   58.10    7.10
  11   7   0   12.20    3.90
 -11  -7   0   21.60    2.70
 -11  -7  -1   -0.50    2.50
  11   7   2    8.20    4.70
 -11  -7  -2    4.10    3.30
  11   7   3   31.00    5.30
 -11  -7  -3   26.10    3.80
  11   7   4   11.40    4.20
 -11  -7  -4    9.80    2.70
 -11  -7  -5    4.90    2.50
 -11  -7  -6   15.90    4.70
  12  -7  -9    9.90    4.00
  12  -7  -8   -0.50    5.20
  12  -7  -7    7.30    5.60
  12  -7  -6    2.00    5.50
  12  -7  -5   10.80    5.90
  12  -7  -4    1.60    5.60
  12  -7  -3    7.50    5.10
  12  -7  -2   -6.90    3.90
  12  -7  -1   31.70    6.60
  12  -7   0   27.20    5.50
  12  -7   1    1.80    4.70
  12  -7   2   -9.50    3.30
 -12   7  -2   18.70    5.00
  12  -7   3   -4.20    4.90
 -12   7  -3    2.80    6.10
  12  -6 -14   27.70    6.90
  12  -6 -12   -9.70    5.70
  12  -6 -11   -6.30    5.50
  12  -6 -10   67.00    8.10
  12  -6  -8   -2.00    3.90
  12  -6  -7  -11.30    4.40
  12  -6  -6  134.00   11.00
  12  -6  -5   -7.20    6.20
  12  -6  -4    7.60    5.30
  12  -6  -3    5.20    5.70
  12  -6  -2  127.60    8.10
  12  -6   0   62.20    6.70
  12  -6   1   10.40    5.70
  12  -6   2   18.80    6.20
  12  -6   3    6.00    5.50
  12  -6   4   20.60    5.80
 -12   6  -4   15.90    5.10
  12  -6   5    2.00    3.20
  12  -6   6   38.70    5.70
 -12   6  -6   38.50    6.40
 -12   6  -7    1.10    4.70
  12  -6   8   14.40    5.50
 -12   6  -8    0.80    4.00
 -12   6  -9    2.80    3.90
  12  -5 -18   -1.60    4.20
  12  -5 -17    4.40    4.40
  12  -5 -16   33.90    7.40
  12  -5 -14   13.50    6.60
  12  -5 -13   11.90    4.00
  12  -5 -12  107.10    8.40
  12  -5 -11   -4.50    5.80
  12  -5 -10   18.00    4.50
  12  -5  -9  125.50    9.60
  12  -5  -8   30.30    6.50
  12  -5  -7   80.40    7.70
  12  -5  -6   23.10    6.60
  12  -5  -5   77.00    6.70
  12  -5  -4  128.50    8.50
  12  -5  -3  131.50    9.40
  12  -5  -2   18.90    4.00
  12  -5  -1   -6.80    5.50
  12  -5   0   60.60    7.00
  12  -5   1   52.20    6.40
  12  -5   2    6.60    3.90
  12  -5   3    9.70    3.20
  12  -5   4  100.80    8.30
  12  -5   5  106.50    8.30
 -12   5  -5   93.60    7.20
  12  -5   6    0.80    5.40
 -12   5  -6   13.90    4.60
  12  -5   7    3.60    5.90
 -12   5  -7   11.60    4.30
  12  -5   8   17.30    4.10
 -12   5  -8   16.80    2.90
 -12   5  -9   11.80    2.80
 -12   5 -10   -3.40    4.90
 -12   5 -11   27.00    5.70
 -12   5 -12   18.20    4.70
  12  -4 -20    0.90    7.10
  12  -4 -19    8.10    6.40
  12  -4 -18    5.00    4.30
  12  -4 -17    3.40    6.00
  12  -4 -16   39.50    7.50
  12  -4 -15  151.70   10.70
  12  -4 -14   41.30    6.80
  12  -4 -12   -8.50    4.00
  12  -4 -11  108.30    8.90
  12  -4 -10    4.10    4.70
  12  -4  -9   54.30    6.70
  12  -4  -8    6.90    5.70
  12  -4  -7  160.40    8.10
  12  -4  -6    7.60    5.90
  12  -4  -5   15.00    5.70
  12  -4  -4    4.20    3.50
  12  -4  -3   93.80    7.10
  12  -4  -2   -2.00    6.10
  12  -4  -1   34.80    4.30
  12  -4   0   14.50    5.10
  12  -4   1   -6.20    5.60
  12  -4   2   24.00    5.00
  12  -4   3   56.50    8.10
  12  -4   4    2.70    5.20
 -12   4  -4    2.00    5.60
 -12   4  -5    8.70    5.50
  12  -4   6   -0.70    2.10
 -12   4  -6   -5.30    3.00
 -12   4  -7   76.00    4.40
 -12   4  -8    2.40    2.70
 -12   4  -9    4.80    2.40
 -12   4 -10    2.30    2.50
 -12   4 -11   44.70    4.90
 -12   4 -12   26.30    6.30
 -12   4 -13    4.30    5.50
 -12   4 -14   -7.50    3.10
  12  -3 -21   25.10    4.50
  12  -3 -20   17.90    5.50
  12  -3 -19   13.10    5.20
  12  -3 -18  -10.90    6.20
  12  -3 -17   72.20    7.80
  12  -3 -16    0.70    3.90
  12  -3 -15   22.60    5.80
  12  -3 -14   12.00    5.70
  12  -3 -13   17.30    4.20
  12  -3 -12   34.40    4.80
  12  -3 -11  153.80    9.30
  12  -3 -10  -12.40    6.40
  12  -3  -9   14.80    6.20
  12  -3  -8   27.20    6.90
  12  -3  -7   65.70    7.10
  12  -3  -5   25.10    6.00
  12  -3  -4   16.40    5.20
  12  -3  -3   12.40    6.10
  12  -3  -2   31.70    6.00
  12  -3  -1   52.30    6.50
  12  -3   0   51.20    4.80
  12  -3   1   76.80    7.60
 -12   3  -1   49.10    6.40
 -12   3  -2    7.20    4.10
 -12   3  -3   37.20    5.80
 -12   3  -4   26.80    5.50
 -12   3  -5  114.00    8.30
  12  -3   6   45.00    2.50
 -12   3  -6   48.10    3.10
 -12   3  -7   34.10    3.30
 -12   3  -8    8.00    2.20
 -12   3  -9   27.70    3.10
 -12   3 -10    8.90    2.00
 -12   3 -11   36.10    5.90
 -12   3 -12    4.80    5.60
 -12   3 -13   40.10    6.50
 -12   3 -14    0.80    3.80
  12  -2 -22    3.90    4.50
  12  -2 -21    6.50    3.20
  12  -2 -20   -5.10    5.50
  12  -2 -19   42.20    5.80
  12  -2 -17   48.10    6.20
  12  -2 -16   10.10    6.00
  12  -2 -15   13.80    5.90
  12  -2 -14  111.70    8.30
  12  -2 -13    6.00    5.50
  12  -2 -12   80.70    6.90
  12  -2 -11   11.20    3.60
  12  -2 -10    9.10    3.50
  12  -2  -9   36.30    6.10
  12  -2  -8   72.60    6.80
  12  -2  -7   29.70    6.20
  12  -2  -6   19.00    5.90
  12  -2  -5   37.20    6.80
  12  -2  -4   -2.70    3.40
  12  -2  -3    3.20    4.30
  12  -2  -2   61.90    6.50
 -12   2   1   16.70    4.90
 -12   2   0   15.70    3.70
 -12   2  -1   32.60    4.20
 -12   2  -2  105.00    8.10
 -12   2  -3   87.90    6.60
 -12   2  -4    3.60    6.00
 -12   2  -5   52.70    6.70
 -12   2  -6  103.00    4.10
 -12   2  -7   60.10    3.20
 -12   2  -8    6.60    1.80
 -12   2  -9  -10.10    5.20
 -12   2 -10   47.30    7.10
 -12   2 -11   73.80    7.70
 -12   2 -12    7.30    6.00
 -12   2 -13   -1.80    5.50
 -12   2 -14   -0.80    5.70
 -12   2 -15   47.50    5.80
 -12   2 -16  -13.70    5.60
  12  -1 -23   21.40    3.30
  12  -1 -22   -0.80    3.10
  12  -1 -21    5.40    4.00
  12  -1 -20   40.60    3.80
  12  -1 -19    8.40    4.00
  12  -1 -18   -1.70    3.80
  12  -1 -17    1.90    3.40
  12  -1 -16  129.60    8.20
  12  -1 -15    3.00    5.60
  12  -1 -14   72.30    7.90
  12  -1 -13   -4.50    5.20
  12  -1 -12   85.80    7.00
  12  -1 -10   46.70    4.00
  12  -1  -9  122.50    8.30
  12  -1  -8   62.80    4.20
  12  -1  -7   60.60    3.90
  12  -1  -6   12.70    3.30
  12  -1  -5  106.30    5.00
  12  -1  -4   95.20    4.50
  12  -1  -3   21.90    5.40
 -12   1   3   23.80    5.60
  12  -1  -2    2.20    2.70
 -12   1   2   -2.70    5.00
  12  -1  -1   90.00    5.80
 -12   1   1   78.00    5.80
  12  -1   0  152.60    9.00
 -12   1   0  137.60    6.90
 -12   1  -1  137.10    8.00
 -12   1  -2   56.00    6.40
 -12   1  -3   24.30    4.60
  12  -1   4   28.20    1.80
 -12   1  -4   18.60    5.70
 -12   1  -5    5.70    5.90
 -12   1  -6   26.90    1.90
 -12   1  -7   38.60    1.80
 -12   1  -8   66.70    6.90
 -12   1  -9   41.60    6.00
 -12   1 -10   86.20    8.00
 -12   1 -11    0.30    6.20
 -12   1 -12   16.70    6.70
 -12   1 -13   19.20    6.10
 -12   1 -14   34.80    5.50
 -12   1 -16   42.00    5.70
 -12   1 -17    2.90    6.70
  12   0 -23    1.10    3.00
  12   0 -22   18.70    3.40
  12   0 -21    4.50    3.10
  12   0 -20   14.90    3.30
  12   0 -19   -8.70    3.20
  12   0 -18  109.00    8.10
  12   0 -17   -6.10    4.80
  12   0 -16   10.30    4.80
  12   0 -15    2.00    5.00
  12   0 -14    7.90    4.20
  12   0 -13   10.30    5.60
  12   0 -12  185.20    6.90
  12   0 -11   -5.90    4.40
  12   0 -10  204.80    6.80
  12   0  -9   -2.10    2.70
  12   0  -8   55.10    3.90
  12   0  -7    7.80    2.70
  12   0  -6  407.00   11.70
  12   0  -5   15.90    5.40
  12   0  -4   43.00    4.80
 -12   0   4   37.50    5.50
 -12   0   3    1.90    4.80
  12   0  -2  507.90   20.10
 -12   0   2  563.70   21.60
  12   0  -1   -8.30    3.20
 -12   0   1  -13.20    5.20
  12   0   0   13.50    2.50
 -12   0   0   -2.60    4.90
  12   0   1    1.90    1.90
 -12   0  -1   14.00    5.70
  12   0   2  641.60   17.00
 -12   0  -2  698.00   27.30
  12   0   3   -6.10    2.50
 -12   0  -3   -2.80    5.60
 -12   0  -4   -0.60    3.90
  12   0   5    2.80    1.80
 -12   0  -5   -0.50    4.20
  12   0   6  137.70    5.10
 -12   0  -6  125.30    7.70
 -12   0  -8   65.60    6.90
 -12   0  -9    8.50    6.10
 -12   0 -10   31.80    7.60
 -12   0 -11  -11.30    6.00
 -12   0 -12    7.20    6.50
 -12   0 -13    8.60    4.20
 -12   0 -14    8.30    6.60
 -12   0 -15    0.30    4.10
 -12   0 -16    6.00    7.20
 -12   0 -17  -12.90    6.50
  12   1 -23   16.80    3.30
  12   1 -22    6.30    2.90
  12   1 -21    0.00    3.20
  12   1 -20   46.50    4.10
  12   1 -18    5.30    3.10
  12   1 -17   -0.50    2.80
  12   1 -16  122.10    8.10
  12   1 -15   17.10    3.20
  12   1 -14   65.60    3.80
  12   1 -13    6.60    2.40
  12   1 -12   84.10    4.10
  12   1 -11   -1.80    2.10
  12   1 -10   52.60    2.90
  12   1  -9  135.60    4.40
  12   1  -8   57.90    2.80
  12   1  -7   82.50    3.80
  12   1  -6    3.60    1.80
  12   1  -5   94.50    4.40
 -12  -1   5  120.40    8.30
  12   1  -4   68.30    3.60
 -12  -1   4   98.70    6.80
  12   1  -3   29.20    2.70
 -12  -1   3   25.90    4.90
  12   1  -2   -0.30    1.80
 -12  -1   2   -0.90    5.10
  12   1  -1   86.30    3.10
 -12  -1   1   86.30    5.40
  12   1   0  149.80    4.20
 -12  -1   0  131.40    7.50
  12   1   1  107.10    3.10
 -12  -1  -1  109.00    7.50
  12   1   2   43.40    2.60
 -12  -1  -2   40.50    2.40
  12   1   3    3.40    2.30
 -12  -1  -3    0.60    2.10
 -12  -1  -4   25.00    1.70
 -12  -1  -5    7.20    5.00
 -12  -1  -6   28.80    6.60
 -12  -1  -7   33.20    6.00
 -12  -1  -8   50.10    6.80
 -12  -1  -9   79.40    6.60
 -12  -1 -10  123.20    8.40
 -12  -1 -11    6.60    4.30
 -12  -1 -12   44.00    7.70
 -12  -1 -13   -6.20    3.80
 -12  -1 -14   45.30    7.40
 -12  -1 -15   -8.60    4.50
 -12  -1 -16   54.60    7.00
 -12  -1 -17   -1.70    6.10
  12   2 -22    7.10    4.20
  12   2 -21   -1.50    3.70
  12   2 -20    9.90    2.60
  12   2 -19   57.20    4.00
  12   2 -18    8.30    2.40
  12   2 -17   34.00    3.50
  12   2 -16   11.10    1.90
  12   2 -15    1.70    2.00
  12   2 -14  108.20    4.20
  12   2 -13    8.20    1.90
  12   2 -12   78.40    3.30
  12   2 -11   24.90    2.40
  12   2 -10    6.10    2.10
  12   2  -9   19.80    2.00
  12   2  -8   72.60    2.80
  12   2  -7   27.90    2.10
  12   2  -6    8.10    1.60
 -12  -2   6    6.20    3.70
  12   2  -5   33.40    2.50
 -12  -2   5   40.80    4.90
  12   2  -4   19.70    2.10
 -12  -2   4   24.40    3.50
  12   2  -3   13.80    1.80
 -12  -2   3   11.00    4.60
  12   2  -2   44.50    2.50
 -12  -2   2   49.30    3.30
  12   2  -1    6.80    2.00
 -12  -2   1    8.20    2.10
  12   2   0    1.60    3.70
 -12  -2   0   -4.70    2.20
  12   2   1   33.30    4.10
 -12  -2  -1   36.80    2.60
  12   2   2  107.90    6.20
 -12  -2  -2   97.50    4.10
 -12  -2  -3   65.80    3.20
 -12  -2  -4   15.70    4.00
 -12  -2  -5    6.90    4.80
 -12  -2  -6  101.50    8.00
 -12  -2  -7   32.50    4.30
 -12  -2  -8   27.20    6.90
 -12  -2  -9   14.70    5.90
 -12  -2 -10   60.60    7.70
 -12  -2 -11   64.60    8.30
 -12  -2 -12  -11.20    4.30
 -12  -2 -13    3.70    6.20
 -12  -2 -14    4.40    6.30
 -12  -2 -15   53.80    7.50
 -12  -2 -16   12.00    4.70
  12   3 -21   50.20    5.70
  12   3 -20   -2.50    3.60
  12   3 -19   10.70    4.70
  12   3 -18   13.60    3.70
  12   3 -17   61.90    4.30
  12   3 -16    3.20    2.00
  12   3 -15   15.50    2.50
  12   3 -14   16.60    2.70
  12   3 -13   18.50    1.60
  12   3 -12   18.60    1.80
  12   3 -11  129.50    3.80
  12   3 -10    5.90    1.90
  12   3  -9    1.10    1.90
  12   3  -8   19.30    2.20
  12   3  -7   22.80    2.40
 -12  -3   7   34.60    4.00
  12   3  -6   -1.90    2.30
  12   3  -5   34.80    3.10
 -12  -3   5   18.80    2.80
  12   3  -4    9.40    2.50
 -12  -3   4    6.60    2.60
  12   3  -3    8.40    2.70
 -12  -3   3   19.20    2.70
  12   3  -2   27.30    3.50
 -12  -3   2   20.90    2.70
  12   3  -1   48.40    4.50
 -12  -3   1   46.50    3.10
  12   3   0   27.50    4.50
 -12  -3   0   37.70    3.00
  12   3   1   58.40    5.00
 -12  -3  -1   56.10    3.20
  12   3   2    6.50    3.30
 -12  -3  -2    3.60    2.10
 -12  -3  -3   40.20    5.70
 -12  -3  -4    0.50    3.50
 -12  -3  -5  112.80    8.30
 -12  -3  -6   71.70    7.60
 -12  -3  -7   25.20    4.70
 -12  -3  -8   20.60    4.90
 -12  -3  -9   22.00    4.30
 -12  -3 -10    1.70    3.50
 -12  -3 -11  -10.50    5.60
 -12  -3 -12  -13.00    7.20
 -12  -3 -13   28.90    6.30
 -12  -3 -14   15.10    5.40
 -12  -3 -15   11.00    6.10
  12   4 -20    4.70    4.20
  12   4 -19   26.30    4.60
  12   4 -18    9.60    6.20
  12   4 -17   20.80    3.90
  12   4 -16   11.60    4.80
  12   4 -15  167.20    7.60
  12   4 -14   44.70    5.10
  12   4 -13   33.10    2.10
  12   4 -12    3.00    2.00
  12   4 -11  123.30    4.00
  12   4 -10   -3.10    1.90
  12   4  -9   26.90    1.80
  12   4  -8    3.20    1.40
  12   4  -7  164.90    4.30
  12   4  -6   14.50    2.30
 -12  -4   6    8.10    3.10
  12   4  -5   17.80    2.60
 -12  -4   5   10.20    3.60
  12   4  -4   -2.30    2.70
 -12  -4   4    0.20    2.40
  12   4  -3   69.60    4.80
 -12  -4   3   72.30    3.70
  12   4  -2    5.00    2.80
 -12  -4   2   -4.80    3.50
  12   4  -1   24.90    3.40
 -12  -4   1   28.50    2.50
  12   4   0   16.00    3.70
 -12  -4   0   29.10    2.80
  12   4   1    3.40    3.00
 -12  -4  -1    2.20    4.40
 -12  -4  -2   21.50    4.70
 -12  -4  -3   58.40    6.20
 -12  -4  -4   -3.20    3.40
 -12  -4  -5   15.50    5.10
 -12  -4  -6    4.20    4.60
 -12  -4  -7   84.60    7.80
 -12  -4  -8   14.20    4.10
 -12  -4  -9   11.40    3.80
 -12  -4 -10  -10.90    5.40
 -12  -4 -11   36.30    7.10
 -12  -4 -12   13.50    4.80
 -12  -4 -13   24.60    7.00
  12   5 -18   14.10    7.20
  12   5 -17   -2.20    3.80
  12   5 -16   20.70    5.30
  12   5 -15   17.50    4.30
  12   5 -14   25.90    4.60
  12   5 -13   -2.20    3.70
  12   5 -12   67.60    6.10
  12   5 -11   17.30    7.00
  12   5  -9   91.90    8.10
 -12  -5   9  128.40    9.70
  12   5  -8   35.10    2.40
  12   5  -7   98.70    4.30
 -12  -5   7  108.10    9.10
  12   5  -6   17.80    6.40
 -12  -5   6   -4.30    3.90
  12   5  -5   75.40    7.20
 -12  -5   5   71.60    3.80
  12   5  -4   88.10    8.60
 -12  -5   4  108.80    5.00
  12   5  -3  110.60    7.90
 -12  -5   3  132.60    6.00
  12   5  -2   17.50    2.90
 -12  -5   2   12.70    2.80
  12   5  -1   10.40    5.40
 -12  -5   1  -11.10    2.50
  12   5   0   60.20    3.90
 -12  -5   0   66.20    3.80
  12   5   1   44.30    5.90
 -12  -5  -1   49.70    3.70
  12   5   2    5.60    5.40
 -12  -5  -2    1.50    2.70
  12   5   3   -0.10    3.80
 -12  -5  -3   13.40    2.80
  12   5   4   93.80    7.80
 -12  -5  -4   98.00    4.90
  12   5   5   88.10    7.70
 -12  -5  -5   90.30    4.30
  12   5   6   13.20    4.30
 -12  -5  -6    7.40    4.80
  12   5   7    4.30    4.10
 -12  -5  -7    4.20    5.30
  12   5   8    5.40    4.40
 -12  -5  -8   37.60    6.10
  12   5   9   14.30    3.60
 -12  -5 -11   16.10    6.40
 -12  -5 -12   33.10    7.30
  12   6 -14   -6.00    4.10
  12   6 -13   -0.90    6.50
  12   6 -12    0.00    5.90
 -12  -6  12   12.50    7.60
  12   6 -11    5.40    6.40
 -12  -6  11   -5.90    6.60
  12   6  -9    8.80    6.40
 -12  -6   9   -2.30    7.10
  12   6  -8   28.30    7.00
 -12  -6   8   -0.40    4.20
  12   6  -7  -17.90    6.10
 -12  -6   7   -5.40    4.00
  12   6  -6  119.60    9.80
 -12  -6   6  142.50    9.90
 -12  -6   5   -3.40    2.20
  12   6  -4   39.50    6.40
 -12  -6   4   12.90    2.30
 -12  -6   3   -7.30    2.60
  12   6  -2  127.40    9.20
 -12  -6   2  105.60    5.00
  12   6  -1   10.00    5.40
 -12  -6   1    0.50    2.20
 -12  -6   0   62.30    4.20
  12   6   1  -11.00    5.00
 -12  -6  -1    9.80    2.80
  12   6   2   14.00    5.10
 -12  -6  -2   40.50    3.50
  12   6   3  -10.50    4.70
 -12  -6  -3    2.80    2.90
  12   6   4    3.30    4.10
 -12  -6  -4    7.50    2.30
  12   6   5    5.50    4.30
 -12  -6  -5    4.80    5.00
  12   6   6   32.70    4.80
 -12  -6  -6   33.40    6.00
 -12  -6  -7    4.30    4.30
 -12  -6  -9   13.10    5.20
  12   7  -9   12.20    5.40
 -12  -7   9   -2.80    6.30
  12   7  -8   21.10    4.80
 -12  -7   8   13.40    6.90
  12   7  -7   -3.30    6.60
  12   7  -6    9.40    4.80
 -12  -7   6   -6.70    6.10
  12   7  -5   18.00    5.90
 -12  -7   5   17.50    5.70
  12   7  -4   15.70    4.70
 -12  -7   4   19.30    4.20
  12   7  -3   13.50    6.20
 -12  -7   3    3.80    5.90
  12   7  -2   21.40    5.90
 -12  -7   2    2.70    3.40
  12   7  -1    9.50    5.50
 -12  -7   1   18.10    4.80
  12   7   0   12.80    5.80
 -12  -7   0   -5.90    4.60
  12   7   1   12.80    5.10
 -12  -7  -1    4.40    4.60
  12   7   2    6.90    5.60
 -12  -7  -2    7.10    3.70
  12   7   3   -4.80    4.80
 -12  -7  -3    9.50    3.90
  13  -7  -4    6.70    5.10
  13  -7  -3   34.00    6.90
  13  -7  -2   14.30    5.50
  13  -6 -13    3.90    3.60
  13  -6 -12  -11.30    4.00
  13  -6 -11  -15.10    6.40
  13  -6 -10    5.30    6.50
  13  -6  -9   38.20    7.50
  13  -6  -8   -6.40    5.60
  13  -6  -7   83.60    8.40
  13  -6  -6   -6.40    5.50
  13  -6  -5   62.20    7.50
  13  -6  -4   13.20    6.80
  13  -6  -3   57.80    6.90
  13  -6  -2   17.40    6.00
  13  -6  -1   14.00    6.30
  13  -6   0   -2.10    6.00
  13  -6   2   12.80    5.70
  13  -6   3   26.90    4.70
  13  -6   4    3.30    4.60
 -13   6  -4   18.90    5.60
  13  -6   5   15.50    5.40
 -13   6  -5   17.90    4.70
  13  -6   6   -5.40    3.40
 -13   6  -6    1.80    4.80
  13  -5 -17    5.80    5.00
  13  -5 -16    9.50    5.30
  13  -5 -15   21.20    6.50
  13  -5 -14   11.50    6.30
  13  -5 -12    5.50    4.90
  13  -5 -11   25.30    7.50
  13  -5 -10   80.40    7.50
  13  -5  -7   18.20    5.90
  13  -5  -6   99.90    9.00
  13  -5  -5   71.60    6.30
  13  -5  -4   17.30    6.00
  13  -5  -3   17.50    5.60
  13  -5  -2   41.60    5.90
  13  -5  -1    7.00    4.50
  13  -5   0   -8.40    6.10
  13  -5   1   33.60    5.70
  13  -5   2   52.10    6.40
  13  -5   3   27.00    5.60
  13  -5   4    2.40    3.20
  13  -5   5   12.10    6.00
 -13   5  -5   -5.70    3.70
  13  -5   6    7.70    5.00
 -13   5  -6   32.30    4.70
  13  -5   7   15.20    4.40
 -13   5  -7    5.00    3.40
  13  -5   8   16.90    7.10
 -13   5  -8    3.60    2.80
  13  -5   9   37.70    5.90
 -13   5  -9   18.30    4.80
 -13   5 -10   27.20    6.30
  13  -4 -19   18.60    7.10
  13  -4 -18   36.30    6.60
  13  -4 -17   26.30    4.90
  13  -4 -16   47.30    7.20
  13  -4 -15   -1.20    4.20
  13  -4 -14   12.70    5.30
  13  -4 -13    1.00    4.90
  13  -4 -12    1.60    6.30
  13  -4 -11   32.10    5.30
  13  -4 -10   42.30    7.30
  13  -4  -9    3.40    4.30
  13  -4  -8   57.10    6.90
  13  -4  -7   70.00    7.60
  13  -4  -6   26.30    4.00
  13  -4  -5   -9.50    5.60
  13  -4  -4   63.00    5.40
  13  -4  -3   35.90    6.40
  13  -4  -1  145.70   10.20
  13  -4   0   44.60    7.00
  13  -4   1   11.60    4.10
  13  -4   2   12.80    4.40
  13  -4   3   20.10    4.30
  13  -4   4   49.00    6.00
 -13   4  -4   34.10    4.70
 -13   4  -5   12.50    4.20
 -13   4  -6    8.90    3.10
 -13   4  -7   14.40    2.90
 -13   4  -8   23.70    2.70
 -13   4  -9   -7.60    5.30
 -13   4 -10    1.60    5.50
 -13   4 -11    5.20    5.70
 -13   4 -12   12.40    5.20
  13  -3 -21    0.60    4.40
  13  -3 -20   74.70    7.80
  13  -3 -19    4.00    3.90
  13  -3 -18   23.00    6.70
  13  -3 -17   -2.50    4.10
  13  -3 -16   -0.70    6.00
  13  -3 -15   -0.80    5.00
  13  -3 -14   19.30    4.60
  13  -3 -13   14.10    3.90
  13  -3 -12    7.40    6.00
  13  -3 -11  -15.60    6.50
  13  -3 -10   25.40    5.80
  13  -3  -9   -4.30    3.80
  13  -3  -8   92.10    7.10
  13  -3  -7  -14.30    5.40
  13  -3  -6   -8.40    5.80
  13  -3  -5    9.00    6.20
  13  -3  -4  119.70    9.00
  13  -3  -3    1.20    3.90
  13  -3  -2  144.20    9.10
  13  -3  -1   62.20    7.50
  13  -3   0   52.20    6.40
  13  -3   1    1.40    5.40
 -13   3  -1   20.00    4.10
 -13   3  -2  265.20   14.10
 -13   3  -3   24.00    5.90
 -13   3  -4    5.60    5.70
 -13   3  -5   33.70    6.90
  13  -3   6   74.10    3.10
 -13   3  -6   65.90    4.30
 -13   3  -7    2.90    2.50
 -13   3  -8    0.60    2.40
 -13   3 -10   23.10    6.40
 -13   3 -11    2.80    5.80
 -13   3 -12    4.90    6.00
 -13   3 -14   37.80    6.40
  13  -2 -22   11.60    3.20
  13  -2 -21   30.60    6.20
  13  -2 -20   13.50    5.90
  13  -2 -19   11.60    3.30
  13  -2 -18    9.60    5.70
  13  -2 -17   28.00    5.80
  13  -2 -16   -6.60    4.90
  13  -2 -15   37.80    6.30
  13  -2 -14   30.50    6.40
  13  -2 -12   51.50    6.40
  13  -2 -11    1.80    5.70
  13  -2 -10    9.70    4.90
  13  -2  -9    8.10    6.50
  13  -2  -8   85.00    6.00
  13  -2  -7    2.90    4.20
  13  -2  -6   -1.10    4.10
  13  -2  -5  192.30   10.40
  13  -2  -4   87.00    8.10
  13  -2  -3   10.80    5.80
  13  -2  -2    3.70    3.70
  13  -2  -1  293.10   14.10
 -13   2   1  314.40   14.20
 -13   2   0  258.50   12.70
 -13   2  -1   17.80    4.60
 -13   2  -2   -1.90    5.90
 -13   2  -3   42.50    5.90
 -13   2  -4  279.40   13.50
 -13   2  -5   48.70    5.00
 -13   2  -6    5.00    2.30
 -13   2  -7   10.50    2.00
 -13   2  -8  109.20    4.10
 -13   2  -9   45.50    6.80
 -13   2 -10   23.30    6.60
 -13   2 -11   17.30    6.50
 -13   2 -13   -1.10    6.00
 -13   2 -14   12.10    6.00
 -13   2 -15   12.50    6.00
  13  -1 -22   -0.60    3.20
  13  -1 -21    1.50    2.90
  13  -1 -20   -9.10    5.30
  13  -1 -19    9.30    4.20
  13  -1 -18    1.30    3.50
  13  -1 -17   -6.70    5.80
  13  -1 -16   43.60    7.10
  13  -1 -15   66.60    7.00
  13  -1 -14   38.30    5.40
  13  -1 -12   91.30    7.80
  13  -1 -11   70.50    5.90
  13  -1 -10  104.40    7.50
  13  -1  -9   10.70    4.30
  13  -1  -8   -9.90    5.50
  13  -1  -7  109.60    6.90
  13  -1  -6   62.10    6.40
  13  -1  -5   30.10    5.70
  13  -1  -4   95.50    6.20
  13  -1  -3  129.90    9.10
 -13   1   3  137.30    9.30
 -13   1   2   -9.80    5.40
 -13   1   1  134.00    8.50
 -13   1   0  163.90    8.80
 -13   1  -1  107.70    8.70
 -13   1  -2  106.40    7.90
  13  -1   3   42.90    3.10
 -13   1  -3   33.50    6.40
  13  -1   4   49.80    2.20
 -13   1  -4   31.10    6.70
 -13   1  -5   83.50    8.10
 -13   1  -6    7.80    1.60
 -13   1  -7   95.10    8.40
 -13   1  -8   10.60    5.70
 -13   1  -9   26.70    4.70
 -13   1 -10   22.70    4.90
 -13   1 -11   44.20    6.40
 -13   1 -12   -9.70    4.70
 -13   1 -13   25.20    5.80
 -13   1 -14   14.20    6.50
 -13   1 -15   19.10    4.10
 -13   1 -16   15.50    6.10
  13   0 -22    2.70    3.20
  13   0 -21   10.20    2.30
  13   0 -20    8.90    3.40
  13   0 -19    8.30    3.20
  13   0 -18   -6.20    4.80
  13   0 -17   61.20    5.20
  13   0 -16    3.60    4.90
  13   0 -15   13.60    3.00
  13   0 -14   16.40    5.10
  13   0 -13  553.20   22.30
  13   0 -12   -5.90    3.20
  13   0 -11   -6.60    5.10
  13   0  -9  469.30   18.60
  13   0  -8    4.30    2.50
  13   0  -7  114.10    5.10
  13   0  -6    1.30    2.20
  13   0  -5   41.50    3.60
  13   0  -4    7.80    3.50
 -13   0   4  -14.70    5.70
 -13   0   2   -8.60    3.60
 -13   0   1   -1.70    4.20
  13   0   0    2.70    2.60
 -13   0   0    1.90    3.10
  13   0   1   10.70    2.00
 -13   0  -1   -1.60    5.70
  13   0   2    5.00    1.80
 -13   0  -2    3.80    5.60
  13   0   3    1.40    2.50
 -13   0  -3   13.00    5.90
  13   0   4   -1.30    2.00
 -13   0  -4    1.10    4.20
  13   0   5    5.70    1.80
 -13   0  -5    5.10    1.00
 -13   0  -6   -8.90    6.10
 -13   0  -7  -14.30    6.00
 -13   0  -8   -3.20    6.70
 -13   0  -9   14.30    4.70
 -13   0 -10    2.40    4.20
 -13   0 -11   -2.40    3.40
 -13   0 -13   57.20    8.40
 -13   0 -14   -5.50    4.20
 -13   0 -15   18.80    6.60
 -13   0 -16    2.20    7.00
  13   1 -22    8.10    3.10
  13   1 -21   10.20    2.80
  13   1 -20    2.30    3.40
  13   1 -19   39.10    3.90
  13   1 -18   -6.10    3.40
  13   1 -17   -6.30    4.90
  13   1 -16   41.10    4.70
  13   1 -15   87.50    6.50
  13   1 -14   55.10    5.70
  13   1 -13    2.30    2.00
  13   1 -12   61.00    3.60
  13   1 -11   68.80    3.60
  13   1 -10  112.00    4.80
  13   1  -9   -0.40    2.10
  13   1  -8   -0.40    2.00
  13   1  -7   82.40    3.40
  13   1  -6   38.00    2.70
  13   1  -5    8.30    2.10
 -13  -1   5    6.00    5.10
  13   1  -4  130.90    4.50
 -13  -1   4  103.80    6.20
  13   1  -3  121.90    5.30
 -13  -1   3  130.30    7.70
  13   1  -2   -7.20    2.10
 -13  -1   2   11.10    5.60
  13   1  -1  132.30    4.10
 -13  -1   1  114.00    8.10
  13   1   0  149.70    5.10
 -13  -1   0  163.80    9.40
  13   1   1   94.30    3.50
 -13  -1  -1   89.60    7.40
  13   1   2   88.80    4.90
 -13  -1  -2   89.00    3.70
  13   1   3   44.20    3.20
 -13  -1  -3   40.50    2.70
 -13  -1  -4   43.80    2.10
 -13  -1  -5   79.20    7.70
 -13  -1  -6    6.70    4.60
 -13  -1  -7   82.20    8.40
 -13  -1  -8   -1.30    4.60
 -13  -1  -9   11.90    4.50
 -13  -1 -11   53.80    6.60
 -13  -1 -12   11.80    6.50
 -13  -1 -13   47.50    7.40
 -13  -1 -14   14.60    6.10
 -13  -1 -15   29.20    5.20
 -13  -1 -16   14.50    6.50
  13   2 -22   12.40    5.00
  13   2 -21    7.50    4.40
  13   2 -20   16.00    2.90
  13   2 -19   -1.40    2.30
  13   2 -18   11.50    3.40
  13   2 -17   21.40    2.70
  13   2 -16    8.90    2.20
  13   2 -15   25.20    2.20
  13   2 -14   28.90    2.60
  13   2 -13    0.90    1.90
  13   2 -12   40.20    2.70
  13   2 -11   16.80    2.40
  13   2 -10    3.40    2.50
  13   2  -9    2.50    2.10
  13   2  -8  104.80    4.00
  13   2  -7    4.10    2.00
  13   2  -6   -1.70    2.70
 -13  -2   6   17.00    4.30
  13   2  -5  159.80    4.80
 -13  -2   5  173.30    8.90
  13   2  -4   89.70    3.20
 -13  -2   4   77.10    5.50
  13   2  -3   10.70    2.00
 -13  -2   3    8.70    3.10
  13   2  -2    9.50    2.30
 -13  -2   2   11.90    3.40
  13   2  -1  299.70    7.40
 -13  -2   1  314.90    9.40
 -13  -2   0  231.50    7.10
 -13  -2  -1   19.60    2.50
 -13  -2  -2   16.80    2.40
 -13  -2  -3   51.20    2.70
 -13  -2  -4  274.40   13.70
 -13  -2  -5   72.30    5.80
 -13  -2  -6   18.40    6.50
 -13  -2  -7   12.40    4.80
 -13  -2  -8  105.70    9.30
 -13  -2  -9   52.50    7.40
 -13  -2 -10   14.70    6.80
 -13  -2 -11   21.90    4.50
 -13  -2 -12   39.60    8.40
 -13  -2 -13   42.90    7.20
 -13  -2 -14    4.40    6.60
 -13  -2 -15   -1.20    4.50
  13   3 -20   17.30    5.00
  13   3 -19   -4.20    7.00
  13   3 -18   25.40    4.60
  13   3 -17   10.30    3.60
  13   3 -16   13.00    2.10
  13   3 -15    0.40    2.10
  13   3 -14   19.40    2.40
  13   3 -13    2.80    2.20
  13   3 -12    5.10    1.70
  13   3 -11   -0.40    1.70
  13   3 -10    3.30    2.00
  13   3  -9    0.00    1.60
  13   3  -8   77.90    3.90
  13   3  -7    2.70    3.00
  13   3  -6   14.70    2.80
 -13  -3   6   21.60    3.40
  13   3  -5    9.20    2.40
 -13  -3   5   10.00    2.70
  13   3  -4  188.10    6.60
 -13  -3   4  193.90    6.60
  13   3  -3   10.40    2.90
 -13  -3   3    6.40    4.30
  13   3  -2  110.20    6.70
 -13  -3   2  108.50    4.60
  13   3  -1   25.90    4.00
 -13  -3   1   28.40    3.30
 -13  -3   0   40.30    3.00
 -13  -3  -1    2.30    2.40
 -13  -3  -2  291.00   13.70
 -13  -3  -3    3.70    5.30
 -13  -3  -5   45.20    6.70
 -13  -3  -6   82.20    7.40
 -13  -3  -7   17.50    6.50
 -13  -3  -8    6.00    4.10
 -13  -3  -9   20.80    4.80
 -13  -3 -10    8.60    6.10
 -13  -3 -11    3.60    5.60
 -13  -3 -12   13.70    5.40
 -13  -3 -13   14.70    6.90
 -13  -3 -14   -8.10    4.60
  13   4 -19    2.70    4.40
  13   4 -18   35.80    4.40
  13   4 -17   14.20    4.90
  13   4 -16   31.00    4.70
  13   4 -15   30.90    4.50
  13   4 -14   11.10    4.60
  13   4 -13    2.80    4.60
  13   4 -12   19.30    2.50
  13   4 -11   35.10    2.80
  13   4 -10   23.30    2.50
  13   4  -9    3.20    2.30
  13   4  -8   35.20    2.60
  13   4  -7   50.20    2.60
  13   4  -6   28.50    3.20
 -13  -4   6   22.10    3.60
  13   4  -5   11.20    2.70
 -13  -4   5    1.90    3.20
  13   4  -4   58.00    4.50
 -13  -4   4   47.00    3.40
  13   4  -3   26.40    3.80
 -13  -4   3   38.70    4.40
 -13  -4   2   -0.10    2.40
  13   4  -1  104.70    7.10
 -13  -4   1  140.90    5.40
 -13  -4   0   54.20    3.40
 -13  -4  -1    8.90    5.20
 -13  -4  -2  -10.70    4.80
 -13  -4  -3   17.30    5.10
 -13  -4  -4   58.90    6.80
 -13  -4  -5   -0.70    4.90
 -13  -4  -6    6.40    3.70
 -13  -4  -7    1.50    6.20
 -13  -4  -8   33.90    6.70
 -13  -4  -9    2.10    6.00
 -13  -4 -10   -5.50    6.10
 -13  -4 -11   15.70    4.40
 -13  -4 -12    2.50    5.90
  13   5 -16    1.70    4.40
  13   5 -15    7.60    4.30
  13   5 -14    1.40    4.10
  13   5 -13   10.70    5.00
  13   5 -12   -2.80    3.40
  13   5 -11   -2.90    4.10
  13   5 -10   73.70    7.60
  13   5  -9   24.40    7.20
  13   5  -8   -8.10    4.40
  13   5  -7   23.00    2.60
  13   5  -6  122.30    5.10
 -13  -5   6  108.00    5.60
  13   5  -5   34.10    4.70
 -13  -5   5   51.60    4.70
  13   5  -4   10.10    6.20
 -13  -5   4   16.50    3.90
  13   5  -2    6.90    6.10
 -13  -5   2   10.50    3.40
  13   5  -1    1.10    3.60
  13   5   0  -14.40    5.80
 -13  -5   0    4.50    4.20
  13   5   1   52.40    6.80
 -13  -5  -1   30.70    4.60
  13   5   2   61.50    6.40
 -13  -5  -2   30.30    5.60
  13   5   3   17.40    4.70
 -13  -5  -3    1.90    4.20
  13   5   4   -4.20    4.70
 -13  -5  -4   16.20    4.90
  13   5   5   26.70    5.80
 -13  -5  -5    5.70    5.00
  13   5   6   36.60    5.50
 -13  -5  -6   26.40    4.30
 -13  -5  -7   13.20    5.50
  13   5   8   22.10    4.20
 -13  -5  -8    4.70    6.10
 -13  -5  -9   27.30    5.80
 -13  -5 -10   82.90    8.00
  13   6 -13    6.60    6.80
  13   6 -12   -2.70    4.40
  13   6 -11   -0.80    4.40
  13   6 -10   -4.90    4.60
  13   6  -9   48.60    5.90
 -13  -6   9   34.50    5.20
  13   6  -8   17.50    4.40
 -13  -6   8    8.70    6.60
  13   6  -7   29.40    7.20
 -13  -6   7   33.30    7.50
  13   6  -6   15.70    6.40
 -13  -6   6  -10.40    4.50
  13   6  -5   70.90    8.80
 -13  -6   5   64.40    7.60
  13   6  -4   -0.10    3.40
 -13  -6   4    4.00    2.40
  13   6  -3   58.30    7.50
 -13  -6   3   50.10    3.80
  13   6  -2    5.00    3.80
 -13  -6   2   -0.10    2.80
 -13  -6   1   26.10    2.90
  13   6   0    6.90    6.00
 -13  -6   0    1.20    3.30
  13   6   1    3.80    4.20
 -13  -6  -1    9.10    2.90
  13   6   2    7.50    3.40
 -13  -6  -2    4.40    2.80
  13   6   3   19.90    4.00
 -13  -6  -3   13.00    3.10
  13   6   4    0.10    4.70
 -13  -6  -4   -1.90    2.60
  13   6   5    3.90    4.80
 -13  -6  -5   15.60    4.60
  13   6   6   -4.60    3.60
 -13  -6  -6   -2.20    3.20
 -13  -7   4   -8.40    6.20
  13   7  -3   43.80    5.20
 -13  -7   3   26.10    6.30
 -13  -7   2   15.70    4.40
  14  -6 -11   -5.20    6.70
  14  -6 -10   18.40    6.10
  14  -6  -9   12.80    6.80
  14  -6  -8   -1.30    5.90
  14  -6  -7   13.30    6.50
  14  -6  -6   85.10    8.20
  14  -6  -5    1.70    6.20
  14  -6  -3    7.30    6.30
  14  -6  -2   27.70    6.20
  14  -6  -1   19.50    7.00
  14  -6   0   19.30    6.30
  14  -6   1   15.10    4.70
  14  -6   2   -1.80    5.80
  14  -6   3   28.90    6.20
  14  -6   4   22.00    4.80
 -14   6  -4    4.80    3.50
  14  -5 -15    1.40    5.90
  14  -5 -14    5.80    3.90
  14  -5 -13    3.70    4.40
  14  -5 -12   -5.90    6.70
  14  -5 -11   33.80    6.80
  14  -5 -10   26.00    7.10
  14  -5  -9   15.00    4.60
  14  -5  -8    1.20    6.30
  14  -5  -7   28.80    6.30
  14  -5  -6   -1.10    6.00
  14  -5  -5   13.30    4.00
  14  -5  -4   11.60    6.40
  14  -5  -3   20.90    6.20
  14  -5  -2   44.30    6.40
  14  -5  -1   34.20    5.90
  14  -5   0   24.00    6.60
  14  -5   1    7.00    5.70
  14  -5   2   -7.80    5.60
  14  -5   3   63.90    7.50
  14  -5   4   11.30    3.90
  14  -5   5    7.60    5.40
  14  -5   6   13.60    4.40
 -14   5  -6   42.60    4.90
  14  -5   7   51.00    7.30
  14  -5   8   10.70    4.30
 -14   5  -8   28.30    5.00
  14  -4 -18   -1.40    5.70
  14  -4 -17   20.20    6.50
  14  -4 -16   -0.80    4.20
  14  -4 -15   63.40    8.80
  14  -4 -14    8.00    4.40
  14  -4 -13   24.70    7.50
  14  -4 -12  -10.00    5.40
  14  -4 -11   70.20    8.80
  14  -4 -10   20.40    6.50
  14  -4  -9   25.00    7.40
  14  -4  -8   16.50    5.30
  14  -4  -7  105.40    8.60
  14  -4  -6   32.30    6.20
  14  -4  -5   16.30    4.00
  14  -4  -4   63.80    8.00
  14  -4  -3   45.00    4.70
  14  -4  -2   13.80    6.10
  14  -4  -1   -0.60    5.60
  14  -4   0    9.80    6.00
  14  -4   1   20.90    6.20
  14  -4   2   -6.00    5.70
  14  -4   3   -3.30    6.20
  14  -4   4    8.10    6.30
 -14   4  -4    7.70    5.80
 -14   4  -5   17.30    3.40
 -14   4  -6    2.00    2.80
 -14   4  -7    6.60    3.10
 -14   4  -8   -0.50    4.50
 -14   4  -9    1.10    6.60
 -14   4 -10    5.10    6.30
 -14   4 -11   10.90    6.00
  14  -3 -19    9.30    5.70
  14  -3 -18    4.10    6.10
  14  -3 -17   29.90    7.90
  14  -3 -16    6.90    5.90
  14  -3 -15    9.80    4.80
  14  -3 -14   -5.00    6.50
  14  -3 -13   68.60    7.60
  14  -3 -12   -5.20    3.90
  14  -3 -11   29.80    7.30
  14  -3 -10   16.80    6.10
  14  -3  -9   66.00    7.10
  14  -3  -8   19.70    5.00
  14  -3  -7    5.00    5.50
  14  -3  -6   20.20    6.20
  14  -3  -5   64.50    6.50
  14  -3  -4    0.00    5.80
  14  -3  -1   80.50    6.70
 -14   3  -2    3.00    4.00
 -14   3  -3   35.60    5.10
 -14   3  -4   78.20    7.90
 -14   3  -5   55.20    7.40
 -14   3  -6    2.40    2.20
 -14   3  -7   75.00    4.20
 -14   3  -8   -5.90    6.40
 -14   3  -9   11.50    6.40
 -14   3 -10   10.90    6.20
 -14   3 -11   26.00    4.70
 -14   3 -12   -0.70    4.20
 -14   3 -13    5.40    5.20
  14  -2 -21   30.50    5.60
  14  -2 -20   24.90    4.50
  14  -2 -19   25.70    5.70
  14  -2 -18    3.50    6.00
  14  -2 -17    0.00    6.30
  14  -2 -16   15.40    4.50
  14  -2 -15   60.90    6.00
  14  -2 -14    2.00    5.50
  14  -2 -13    3.10    5.30
  14  -2 -12  -13.10    5.30
  14  -2 -11  105.40    8.70
  14  -2 -10   -7.60    5.90
  14  -2  -9   -0.60    5.80
  14  -2  -8   -5.90    6.20
  14  -2  -7   55.30    6.80
  14  -2  -6   61.80    7.30
  14  -2  -5    1.10    6.40
  14  -2  -4   36.70    6.50
  14  -2  -3   72.60    7.80
  14  -2  -2  187.30    9.60
  14  -2  -1    0.30    6.30
 -14   2   1    8.80    6.10
 -14   2   0    8.80    4.90
 -14   2  -1  147.30    8.80
 -14   2  -2  102.80    7.80
 -14   2  -3   41.30    6.90
 -14   2  -4   -9.70    5.30
 -14   2  -5  185.20   11.00
 -14   2  -6   15.30    2.20
 -14   2  -7   26.70    6.70
 -14   2  -8   -8.10    5.60
 -14   2  -9   41.30    7.60
 -14   2 -10   22.10    7.00
 -14   2 -11   21.50    6.70
 -14   2 -12   29.80    5.80
 -14   2 -13   -2.40    5.60
 -14   2 -14   16.20    4.80
  14  -1 -21    5.20    2.70
  14  -1 -20   -0.30    3.60
  14  -1 -19   29.70    4.80
  14  -1 -18   46.80    5.20
  14  -1 -17    4.10    3.50
  14  -1 -16   43.50    4.80
  14  -1 -15  -10.60    5.20
  14  -1 -14   28.80    6.40
  14  -1 -13    2.80    5.60
  14  -1 -12   76.50    6.00
  14  -1 -11    7.00    6.20
  14  -1 -10   44.10    6.00
  14  -1  -9    6.70    4.10
  14  -1  -8   33.50    6.60
  14  -1  -7    6.10    5.50
  14  -1  -6  117.00    8.30
  14  -1  -5   -8.70    5.50
  14  -1  -4   71.20    6.40
  14  -1  -3   27.50    4.50
 -14   1   3    5.50    4.90
 -14   1   2  142.70    8.40
 -14   1   1   11.90    5.80
 -14   1   0   15.10    4.80
 -14   1  -1   16.40    5.80
  14  -1   2  116.20    5.60
 -14   1  -2  116.80    9.50
  14  -1   3  138.80    5.50
 -14   1  -3  138.40    7.60
 -14   1  -4   26.20    4.60
 -14   1  -5   33.30    5.10
 -14   1  -6   -0.90    1.20
 -14   1  -7   67.10    6.40
 -14   1  -8   64.20    8.00
 -14   1  -9   42.30    6.70
 -14   1 -10   -2.70    3.90
 -14   1 -11    1.50    3.20
 -14   1 -12   29.50    6.70
 -14   1 -14    2.30    4.10
  14   0 -22    8.30    2.80
  14   0 -21   -2.80    2.90
  14   0 -20   16.50    3.30
  14   0 -19   23.60    4.90
  14   0 -18   23.50    5.00
  14   0 -17    8.00    3.30
  14   0 -16   67.10    6.20
  14   0 -14   17.60    5.30
  14   0 -13    1.30    3.00
  14   0 -12   80.40    6.90
  14   0 -11  -12.80    5.10
  14   0 -10   -6.60    5.00
  14   0  -9   10.60    4.70
  14   0  -8   29.40    3.90
  14   0  -7    6.20    3.00
  14   0  -6    7.20    2.20
  14   0  -5   16.10    4.90
  14   0  -4   33.20    4.20
 -14   0   4   31.90    4.50
  14   0  -3    0.50    2.60
 -14   0   3    7.00    4.20
  14   0  -2   19.60    4.00
 -14   0   2   26.50    4.00
  14   0  -1    6.90    2.50
 -14   0   1    7.80    4.00
  14   0   0   94.90    4.00
 -14   0   0   72.50    7.70
  14   0   1   -1.60    2.60
 -14   0  -1   -0.60    5.60
  14   0   2   92.10    3.40
 -14   0  -2   85.90    7.90
  14   0   3    1.30    2.40
 -14   0  -3   -4.60    4.90
 -14   0  -4   81.70    8.30
  14   0   5    2.00    1.50
 -14   0  -5    3.50    0.90
 -14   0  -6  199.30   12.80
 -14   0  -7   10.80    5.70
 -14   0  -8    0.90    4.20
 -14   0  -9   20.00    6.30
 -14   0 -10  155.60   10.80
 -14   0 -11   -1.70    6.70
 -14   0 -12    7.00    4.80
 -14   0 -13   -1.30    4.30
 -14   0 -14   47.40    7.40
 -14   0 -15   -4.90    5.40
  14   1 -21    5.80    2.40
  14   1 -20   15.40    4.50
  14   1 -19   20.90    3.40
  14   1 -18   31.20    4.00
  14   1 -17    5.70    4.60
  14   1 -16   31.80    4.70
  14   1 -15   21.80    5.00
  14   1 -14   38.90    6.20
  14   1 -13   -4.50    5.30
  14   1 -12   71.10    5.80
  14   1 -11   10.30    4.70
  14   1 -10   75.00    6.50
  14   1  -9   -0.20    4.80
  14   1  -8   51.70    6.20
  14   1  -7    0.20    2.50
  14   1  -6   95.50    4.30
  14   1  -5    4.00    2.50
  14   1  -4   70.00    3.90
 -14  -1   4   49.70    6.70
  14   1  -3   11.60    2.50
 -14  -1   3   20.30    6.20
  14   1  -2  155.60    5.60
 -14  -1   2  151.70    9.00
  14   1  -1   18.10    2.40
 -14  -1   1   36.80    6.30
  14   1   0   12.10    2.10
 -14  -1   0  -12.10    5.30
  14   1   1   20.80    2.40
 -14  -1  -1   48.90    7.30
  14   1   2  105.20    5.10
 -14  -1  -2  119.20    4.60
  14   1   3  145.40    6.30
 -14  -1  -3  140.70    4.80
 -14  -1  -4   24.80    1.50
 -14  -1  -5   40.80    7.10
 -14  -1  -6   -2.80    6.30
 -14  -1  -7   57.90    6.50
 -14  -1  -8   27.80    4.40
 -14  -1 -10   16.90    5.80
 -14  -1 -11    8.10    4.30
 -14  -1 -12   50.70    6.20
 -14  -1 -13  -13.20    6.70
 -14  -1 -14    0.10    4.40
  14   2 -21    8.80    5.20
  14   2 -20   12.80    3.10
  14   2 -19   20.30    2.80
  14   2 -18   -4.20    2.40
  14   2 -17    8.40    2.60
  14   2 -16   14.40    3.10
  14   2 -15   52.10    3.80
  14   2 -14    1.10    2.30
  14   2 -13    3.70    1.80
  14   2 -12   -0.90    2.20
  14   2 -11  124.80    4.30
  14   2 -10   14.90    2.30
  14   2  -8   -8.50    3.10
  14   2  -7   63.50    3.40
  14   2  -6   48.00    2.60
 -14  -2   6   58.90    5.40
  14   2  -5    1.20    2.00
 -14  -2   5   23.70    5.30
  14   2  -4   23.70    4.80
 -14  -2   4   26.20    3.40
  14   2  -3   58.70    3.20
 -14  -2   3   49.30    3.80
  14   2  -2  169.90    5.50
 -14  -2   2  170.90    6.60
  14   2  -1    3.80    2.10
 -14  -2   1    3.80    2.70
 -14  -2   0   -1.00    2.30
 -14  -2  -1  114.10    5.10
 -14  -2  -2   87.00    3.70
 -14  -2  -3   44.60    2.80
 -14  -2  -4    6.50    5.70
 -14  -2  -5  155.50    9.50
 -14  -2  -6   14.00    6.10
 -14  -2  -7    3.70    4.30
 -14  -2  -9   50.70    7.30
 -14  -2 -10   45.90    7.10
 -14  -2 -11    3.70    5.60
 -14  -2 -12   15.90    4.20
 -14  -2 -13    6.50    7.10
 -14  -2 -14   25.20    5.30
  14   3 -20    5.80    6.00
  14   3 -19   11.30    4.40
  14   3 -18   -5.60    3.80
  14   3 -17   42.90    5.10
  14   3 -16   -5.20    4.80
  14   3 -15    1.60    2.20
  14   3 -14   -1.90    2.40
  14   3 -13   67.70    3.60
  14   3 -12    8.80    3.00
  14   3 -11   -4.30    2.40
  14   3 -10    1.60    1.60
  14   3  -9   68.00    3.00
  14   3  -8    9.60    1.90
  14   3  -7    8.20    2.10
  14   3  -6    0.90    1.90
 -14  -3   6    6.00    3.60
  14   3  -5   63.70    4.10
 -14  -3   5   68.60    5.80
  14   3  -4    1.80    2.60
 -14  -3   4    2.50    2.10
  14   3  -3   12.60    4.20
 -14  -3   3    6.00    2.50
 -14  -3   2    3.40    2.60
 -14  -3   1   81.60    4.20
 -14  -3   0   -4.90    2.00
 -14  -3  -1  132.70    5.40
 -14  -3  -2    0.20    4.90
 -14  -3  -3   51.60    7.10
 -14  -3  -4   91.50    8.20
 -14  -3  -5    2.60    5.40
 -14  -3  -6   -8.30    6.20
 -14  -3  -7   79.80    8.10
 -14  -3  -8    4.30    6.10
 -14  -3 -10    9.80    6.20
 -14  -3 -11   30.40    7.60
 -14  -3 -12    2.70    4.70
 -14  -3 -13   -4.00    6.30
  14   4 -18    6.60    6.50
  14   4 -17    7.80    5.20
  14   4 -16    0.00    4.20
  14   4 -15   41.10    4.50
  14   4 -14    7.70    4.30
  14   4 -13   21.30    3.60
  14   4 -12   12.70    4.60
  14   4 -11   55.40    2.90
  14   4 -10    1.50    1.90
  14   4  -9   25.20    2.30
  14   4  -8   14.30    2.30
  14   4  -7   84.50    4.70
  14   4  -6    8.60    2.90
 -14  -4   6   22.00    3.70
  14   4  -5    9.80    2.60
 -14  -4   5    4.40    3.80
  14   4  -4   37.30    4.10
 -14  -4   4   40.50    4.70
  14   4  -3   35.00    4.00
 -14  -4   3   49.30    3.40
 -14  -4   2    1.80    2.40
 -14  -4   1    5.40    2.00
 -14  -4   0    2.30    3.80
 -14  -4  -1   18.20    4.90
 -14  -4  -2    7.10    4.40
 -14  -4  -3    4.60    4.80
 -14  -4  -4    0.90    5.90
 -14  -4  -5   12.10    5.70
 -14  -4  -6    9.20    5.80
 -14  -4  -8    6.20    6.00
 -14  -4 -10   22.60    6.60
 -14  -4 -11    2.40    4.70
  14   5 -15    7.10    5.00
  14   5 -14   40.50    5.10
  14   5 -13   29.50    4.00
  14   5 -12    0.80    4.90
  14   5 -11    9.50    6.50
  14   5 -10   13.80    4.40
  14   5  -9   20.10    5.70
  14   5  -8    9.60    4.70
  14   5  -7   24.30    7.30
  14   5  -6    0.40    2.60
 -14  -5   6    3.40    2.70
  14   5  -5   -4.40    4.40
 -14  -5   5   10.40    3.00
  14   5  -4   10.00    5.60
 -14  -5   4   16.50    3.00
  14   5  -3   -0.80    6.30
 -14  -5   3   -4.10    3.50
  14   5  -2   18.90    7.00
 -14  -5   2   34.20    4.70
  14   5  -1   50.50    5.10
 -14  -5   1   37.30    5.30
  14   5   0   24.80    6.40
 -14  -5   0   37.10    5.00
  14   5   1   -1.30    3.70
 -14  -5  -1   -7.50    4.30
  14   5   2   18.40    5.30
 -14  -5  -2  -10.00    4.20
  14   5   3   34.70    6.30
 -14  -5  -3   43.20    6.30
  14   5   4   -1.90    5.20
 -14  -5  -4   14.60    5.40
  14   5   5    6.10    4.70
 -14  -5  -5   -0.40    6.00
  14   5   6    3.10    4.20
 -14  -5  -6   15.90    4.90
  14   5   7   28.60    5.40
 -14  -5  -7   28.30    5.30
 -14  -5  -8   13.50    5.40
  14   6 -11    3.60    5.90
  14   6 -10   32.50    6.10
  14   6  -8   -1.40    6.30
  14   6  -7   24.80    6.30
  14   6  -6   67.60    7.60
  14   6  -5   38.10    6.20
  14   6  -4    4.10    5.90
  14   6  -3   -1.60    4.30
 -14  -6   3    2.20    2.80
  14   6  -2   30.20    6.80
 -14  -6   2    3.40    3.30
  14   6  -1   -0.50    5.40
 -14  -6   1    1.60    3.10
  14   6   0   16.20    4.40
  14   6   1    7.80    5.40
 -14  -6  -1   -3.10    4.10
  14   6   2   25.20    5.40
 -14  -6  -2   13.50    4.50
 -14  -6  -3    3.80    4.10
  14   6   4    8.50    3.60
 -14  -6  -4   17.90    4.90
  15  -6  -7    4.20    5.70
  15  -6  -6    8.10    6.30
  15  -6  -5   21.80    6.40
  15  -6  -3    7.80    5.70
  15  -6  -2    3.60    4.30
  15  -6  -1   53.60    8.60
  15  -5 -13   37.70    6.00
  15  -5 -12   12.10    6.00
  15  -5 -11   20.50    6.50
  15  -5 -10   -8.20    4.10
  15  -5  -9   23.00    4.80
  15  -5  -8    4.00    6.30
  15  -5  -7    4.40    5.60
  15  -5  -6    2.10    6.30
  15  -5  -5   11.10    6.00
  15  -5  -4   26.70    6.90
  15  -5  -3   25.40    6.70
  15  -5  -2    5.80    6.30
  15  -5  -1   -4.70    6.00
  15  -5   0    0.60    5.60
  15  -5   1   13.90    6.10
  15  -5   2    1.90    6.30
  15  -5   3    7.60    4.00
  15  -5   5    1.10    7.00
 -15   5  -5    7.90    3.70
  15  -5   6   39.90    6.40
  15  -4 -16  -17.10    6.50
  15  -4 -15   20.80    6.50
  15  -4 -14   79.20    9.60
  15  -4 -13    2.50    6.80
  15  -4 -12    7.90    4.10
  15  -4 -11    8.10    7.40
  15  -4 -10  133.30   10.80
  15  -4  -9    5.50    5.90
  15  -4  -8   -5.20    5.80
  15  -4  -7    8.50    4.90
  15  -4  -6   74.10    7.50
  15  -4  -5    6.30    6.10
  15  -4  -4    4.50    4.60
  15  -4  -3   11.00    4.60
  15  -4  -2   47.10    7.00
  15  -4  -1    1.00    6.00
  15  -4   0    6.30    6.10
  15  -4   1   -2.00    6.00
  15  -4   2   44.10    7.40
  15  -4   3   -6.70    5.70
  15  -4   4   13.90    4.30
 -15   4  -4    5.40    4.80
  15  -4   5   19.00    6.40
 -15   4  -5    6.70    3.00
 -15   4  -6   39.40    6.10
 -15   4  -8   12.40    6.00
  15  -3 -18    1.20    5.40
  15  -3 -16    8.50    6.10
  15  -3 -15   15.20    6.90
  15  -3 -14  -12.60    5.20
  15  -3 -13   14.40    6.50
  15  -3 -12   54.00    6.10
  15  -3 -11    7.00    5.90
  15  -3 -10   -4.30    5.80
  15  -3  -9   -4.60    3.90
  15  -3  -8   43.90    7.70
  15  -3  -7    6.00    5.80
  15  -3  -6    7.30    6.20
  15  -3  -5   13.90    6.30
  15  -3  -4   68.10    7.50
  15  -3  -3   42.00    7.00
  15  -3  -2    6.40    6.20
  15  -3  -1   41.80    5.10
  15  -3   0   28.60    4.30
  15  -3   1   -9.10    5.00
 -15   3  -1   -8.40    3.70
  15  -3   2   52.20    5.20
 -15   3  -2   45.60    5.90
 -15   3  -3   13.70    5.00
 -15   3  -4   23.30    6.40
 -15   3  -5   26.90    6.50
 -15   3  -6   48.40    6.00
 -15   3  -7   22.90    6.10
 -15   3  -8   -0.40    3.70
 -15   3  -9   17.10    6.30
 -15   3 -10   31.40    7.10
 -15   3 -11    2.40    5.40
  15  -2 -20    1.00    6.00
  15  -2 -19   -6.60    5.60
  15  -2 -18   12.50    4.20
  15  -2 -17   23.80    6.80
  15  -2 -16    1.00    6.20
  15  -2 -15   -0.20    5.70
  15  -2 -14   41.70    5.30
  15  -2 -13    8.40    4.50
  15  -2 -12   41.60    4.80
  15  -2 -11    8.20    6.40
  15  -2 -10    6.30    5.40
  15  -2  -9    3.60    6.20
  15  -2  -8   65.40    7.70
  15  -2  -7   16.40    4.90
  15  -2  -6   68.30    5.40
  15  -2  -4   62.90    7.50
  15  -2  -3    7.10    3.90
  15  -2  -2   34.20    6.40
  15  -2  -1   14.70    4.30
 -15   2   1   31.20    5.40
 -15   2   0   74.10    6.20
 -15   2  -1  -17.10    6.70
 -15   2  -2   31.60    6.40
 -15   2  -3   54.20    6.90
  15  -2   4   59.80    2.60
 -15   2  -4   33.00    6.20
 -15   2  -5   -4.90    5.00
 -15   2  -6   33.60    7.20
 -15   2  -7   45.00    6.80
 -15   2  -8   34.90    7.50
 -15   2  -9   25.60    6.80
 -15   2 -10   39.00    7.20
 -15   2 -11   48.70    8.80
 -15   2 -12   18.80    6.00
  15  -1 -20   59.00    6.80
  15  -1 -18   12.30    5.30
  15  -1 -17   21.50    5.10
  15  -1 -16   18.80    5.90
  15  -1 -15   21.80    6.00
  15  -1 -14    3.50    5.70
  15  -1 -13   15.40    5.20
  15  -1 -12    3.20    3.20
  15  -1 -11   23.10    7.00
  15  -1 -10    8.60    6.50
  15  -1  -8  123.20    9.30
  15  -1  -7  107.30    8.60
  15  -1  -6   49.70    6.60
  15  -1  -5    8.40    5.30
  15  -1  -4    0.30    5.60
  15  -1  -3  130.20    8.50
 -15   1   3  127.80    9.00
 -15   1   2   12.40    5.00
 -15   1   1   16.10    5.70
 -15   1   0   -0.40    3.90
  15  -1   1  147.80    7.30
 -15   1  -1  155.80   10.70
  15  -1   2    1.10    2.30
 -15   1  -2   34.60    6.80
  15  -1   3    0.40    1.80
 -15   1  -3   12.80    6.70
 -15   1  -4    4.10    5.90
 -15   1  -5  104.70    8.00
 -15   1  -6   -0.10    6.60
 -15   1  -7  -11.30    4.30
 -15   1  -8   25.50    6.60
 -15   1  -9   58.40    7.50
 -15   1 -10   17.90    6.30
 -15   1 -11    2.80    6.70
 -15   1 -12   30.30    6.50
 -15   1 -13   24.70    6.70
  15   0 -21   11.30    4.00
  15   0 -20    2.40    3.30
  15   0 -19   76.10    7.70
  15   0 -18    3.50    4.60
  15   0 -17   12.80    5.50
  15   0 -16   -6.00    3.40
  15   0 -15   69.40    6.90
  15   0 -14  -10.40    6.10
  15   0 -13   24.00    5.90
  15   0 -12   10.90    5.60
  15   0 -11   82.90    6.80
  15   0 -10  -13.40    5.50
  15   0  -9   51.60    5.40
  15   0  -7   66.80    6.90
  15   0  -6   -2.50    3.50
  15   0  -5   92.60    4.90
  15   0  -4   -9.40    2.80
 -15   0   4    4.00    5.60
 -15   0   3   65.50    6.80
  15   0  -2    3.80    2.30
 -15   0   2    2.60    4.80
  15   0  -1   40.70    2.90
 -15   0   1   21.30    6.20
  15   0   0    2.10    2.70
 -15   0   0  -14.70    5.70
  15   0   1   25.70    2.30
 -15   0  -1   49.40    7.20
  15   0   2   -4.10    1.40
 -15   0  -2   -5.50    5.70
  15   0   3   -1.40    2.00
 -15   0  -3   -5.50    4.40
 -15   0  -4    8.20    5.30
 -15   0  -5   -8.10    5.80
 -15   0  -7   -9.80    5.50
 -15   0  -8   -2.40    5.80
 -15   0  -9   13.10    5.10
 -15   0 -10   -6.50    5.30
 -15   0 -11   13.00    4.80
 -15   0 -12   11.40    6.60
 -15   0 -13  -11.90    6.70
  15   1 -20   54.90    4.40
  15   1 -19    3.90    3.40
  15   1 -18    3.10    3.20
  15   1 -17   21.20    4.60
  15   1 -16   10.00    4.40
  15   1 -15    8.10    4.60
  15   1 -14    3.10    4.20
  15   1 -13   -1.90    4.70
  15   1 -12   36.90    5.80
  15   1 -11   38.50    5.60
  15   1 -10    2.50    5.20
  15   1  -9   -1.80    2.90
  15   1  -8  101.50    7.00
  15   1  -7  187.20    7.30
  15   1  -6   48.10    3.60
  15   1  -5    1.20    2.40
 -15  -1   5   -6.00    5.00
  15   1  -4   -1.20    4.70
 -15  -1   4    9.10    5.50
  15   1  -3  133.80    5.30
 -15  -1   3  144.80    9.80
  15   1  -2   12.40    3.80
  15   1  -1    3.30    2.10
 -15  -1   1   24.00    5.40
  15   1   0    7.70    1.90
 -15  -1   0   -6.40    4.40
  15   1   1  132.70    6.60
 -15  -1  -1  139.30    8.60
  15   1   2    4.10    2.10
 -15  -1  -2    7.80    6.70
 -15  -1  -4   13.70    5.30
 -15  -1  -5   52.80    7.20
 -15  -1  -6    7.00    4.60
 -15  -1  -7   -0.60    6.20
 -15  -1  -8   -1.10    5.60
 -15  -1  -9   70.80    8.70
 -15  -1 -11   21.80    6.50
 -15  -1 -12    2.90    5.70
 -15  -1 -13   39.30    7.90
  15   2 -20    0.00    5.60
  15   2 -19    7.40    4.50
  15   2 -18    6.30    2.60
  15   2 -17    2.20    3.30
  15   2 -16   10.10    4.60
  15   2 -15    8.50    3.30
  15   2 -14   23.30    3.90
  15   2 -13    3.00    3.10
  15   2 -12   38.00    4.20
  15   2 -11    8.70    3.20
  15   2 -10   27.70    3.80
  15   2  -9   -7.20    2.30
  15   2  -8   28.70    3.00
  15   2  -7    1.00    2.40
  15   2  -6   56.10    4.40
 -15  -2   5   -1.80    4.60
  15   2  -4   25.40    3.10
 -15  -2   4   15.60    4.40
  15   2  -3    4.00    2.40
 -15  -2   3    2.60    2.60
  15   2  -2   29.20    2.50
 -15  -2   2   20.30    3.00
  15   2  -1   25.40    4.00
 -15  -2   1   27.90    3.40
 -15  -2   0   60.50    3.30
 -15  -2  -1    5.40    5.60
 -15  -2  -2   22.00    6.00
 -15  -2  -3   33.60    6.20
 -15  -2  -4   39.50    7.30
 -15  -2  -5   -8.00    6.10
 -15  -2  -6   35.20    4.30
 -15  -2  -7   38.10    7.40
 -15  -2  -8   47.10    7.00
 -15  -2  -9   41.20    7.20
 -15  -2 -10   37.20    7.80
 -15  -2 -11   31.50    6.70
 -15  -2 -12   16.20    5.00
  15   3 -18   12.50    4.10
  15   3 -17    9.60    3.20
  15   3 -16   53.00    4.50
  15   3 -15    3.80    2.30
  15   3 -14   13.90    2.70
  15   3 -13    7.70    2.30
  15   3 -12   67.60    3.70
  15   3 -11    7.00    2.90
  15   3 -10    0.20    2.40
  15   3  -9    0.60    1.90
  15   3  -8   48.40    3.10
  15   3  -7    1.70    3.20
  15   3  -6    4.30    3.30
 -15  -3   6   -7.50    3.70
  15   3  -5    8.80    5.50
 -15  -3   5   -5.40    4.20
  15   3  -4   53.90    6.40
 -15  -3   4   70.20    3.70
 -15  -3   3   32.30    3.10
 -15  -3   2   21.30    2.80
 -15  -3   1   25.30    5.90
 -15  -3   0   31.50    5.70
 -15  -3  -1   -1.10    5.00
 -15  -3  -2   47.00    5.30
 -15  -3  -3    3.40    5.00
 -15  -3  -4   24.90    4.30
 -15  -3  -5   31.00    6.00
 -15  -3  -6   43.70    6.60
 -15  -3  -7    7.90    6.80
 -15  -3  -8    2.10    6.30
 -15  -3  -9   19.60    4.20
 -15  -3 -10   33.20    8.10
 -15  -3 -11   26.00    6.40
  15   4 -16   -7.40    4.70
  15   4 -15   11.20    3.60
  15   4 -14   59.60    5.80
  15   4 -13   -6.30    4.70
  15   4 -12   -0.50    4.50
  15   4 -11   -4.10    4.40
  15   4 -10  141.80    5.80
  15   4  -9   -0.20    2.00
  15   4  -8    4.40    2.20
  15   4  -7    0.00    2.80
  15   4  -6   90.60    7.00
 -15  -4   6   98.80    6.90
 -15  -4   5   16.90    3.90
 -15  -4   3    0.80    3.90
 -15  -4   2   30.20    5.20
 -15  -4   1   -3.00    4.40
 -15  -4   0   10.40    4.40
 -15  -4  -1   11.30    4.70
 -15  -4  -2   58.50    6.90
 -15  -4  -3   17.20    5.60
 -15  -4  -4   -1.80    5.40
 -15  -4  -5    3.00    5.00
 -15  -4  -6   54.10    8.20
 -15  -4  -7    7.00    6.00
 -15  -4  -8   35.40    7.20
 -15  -4  -9   -6.80    6.50
  15   5 -13   28.40    5.00
  15   5 -12   19.40    4.80
  15   5 -11   13.80    5.50
  15   5  -9   23.10    6.80
  15   5  -8   11.60    6.60
  15   5  -7   36.80    7.30
  15   5  -6   19.00    7.00
  15   5  -5   35.60    6.60
 -15  -5   5   19.80    3.30
  15   5  -4   15.90    5.10
 -15  -5   4    5.10    3.30
  15   5  -3   45.10    7.40
 -15  -5   3   41.90    5.00
 -15  -5   2    7.90    4.00
  15   5  -1   -6.30    3.70
 -15  -5   1   -7.60    4.00
  15   5   0   18.20    5.60
 -15  -5   0   27.90    5.10
  15   5   1    9.60    5.90
  15   5   2   11.30    4.00
 -15  -5  -4   11.60    6.00
 -15  -5  -5   22.60    3.60
 -15  -5  -6   -0.60    6.00
  15   6  -7   30.60    7.50
  15   6  -6   -3.70    4.70
  15   6  -5   43.30    7.00
  15   6  -4   -4.60    5.80
  15   6  -3   -4.10    3.60
  15   6  -2    1.20    6.00
  15   6  -1   47.30    7.10
 -15  -6   1   48.90    6.30
  15   6   0    1.50    3.70
 -15  -6   0   -0.30    4.20
  16  -5 -11   12.70    6.70
  16  -5 -10    8.00    5.90
  16  -5  -9   10.30    7.00
  16  -5  -8   -1.20    4.20
  16  -5  -7   44.10    6.70
  16  -5  -6   15.80    4.90
  16  -5  -5   46.20    6.00
  16  -5  -4    6.40    4.30
  16  -5  -3    0.70    4.40
  16  -5  -2   -4.20    4.90
  16  -5  -1   12.10    6.80
  16  -5   1    8.40    6.00
  16  -5   2   17.30    5.10
  16  -5   3   16.40    6.00
  16  -4 -15    1.50    4.40
  16  -4 -14    2.90    5.90
  16  -4 -13   34.10    7.10
  16  -4 -12    7.80    4.70
  16  -4 -11    8.80    6.70
  16  -4 -10   -3.60    6.40
  16  -4  -9   14.40    4.50
  16  -4  -8   -1.90    6.50
  16  -4  -7   24.50    6.40
  16  -4  -5  -10.70    5.10
  16  -4  -4    8.90    4.90
  16  -4  -3   48.40    6.70
  16  -4  -2   -2.10    6.00
  16  -4   0   19.60    6.50
  16  -4   1   30.80    5.10
  16  -4   2   -4.30    4.30
  16  -4   3   31.30    7.10
  16  -4   4    7.60    7.00
  16  -4   5   21.30    6.20
 -16   4  -5   14.90    6.60
  16  -4   6   -0.10    3.90
 -16   4  -6   10.50    4.50
 -16   4  -7   38.50    6.50
  16  -3 -17  -10.70    5.40
  16  -3 -16   -4.20    4.10
  16  -3 -15   18.60    5.30
  16  -3 -14  -10.10    4.00
  16  -3 -13   21.50    6.90
  16  -3 -12    0.50    4.20
  16  -3 -11   17.30    6.70
  16  -3 -10    6.80    5.20
  16  -3  -9   29.40    6.30
  16  -3  -7   14.30    6.20
  16  -3  -6   -6.40    4.50
  16  -3  -5   37.20    6.60
  16  -3  -4   16.30    6.20
  16  -3  -3   60.00    6.90
  16  -3  -2   16.30    7.50
  16  -3  -1   71.80    9.70
  16  -3   1   30.80    6.60
  16  -3   2   -2.50    6.10
 -16   3  -2   -2.70    6.00
 -16   3  -3   45.10    5.40
 -16   3  -4    6.10    6.60
 -16   3  -5    0.10    5.90
 -16   3  -6   35.80    6.80
 -16   3  -7   41.80    7.80
 -16   3  -8  -11.00    6.10
 -16   3  -9  -18.20    6.60
  16  -2 -18    9.50    6.50
  16  -2 -17   75.50    6.40
  16  -2 -16   28.70    6.90
  16  -2 -15   20.90    6.50
  16  -2 -14   15.10    6.30
  16  -2 -13   17.70    4.30
  16  -2 -12   20.20    6.00
  16  -2 -11    6.10    5.80
  16  -2 -10    8.30    6.00
  16  -2  -9   21.10    4.20
  16  -2  -8   11.40    6.00
  16  -2  -7   51.40    6.90
  16  -2  -6   -8.40    4.10
  16  -2  -5   30.90    6.30
  16  -2  -4   16.50    4.70
[truncated: 34,139 more chars]
