# Supplementary material for: rac-1-(4-tert-Butyl­phen­yl)-5-ethyl-4-ferrocenyl-5-hy­droxy-1H-pyrrol-2(5H)-one
Source: Acta Crystallogr E Crystallogr Commun. 2023 Mar 7;79(Pt 4):264–6. doi: 10.1107/S2056989023001858 (PMC10088329; doi:10.1107/S2056989023001858)
Supplement: Supplementary file 2 [file e-79-00264-Isup2.hkl]

data_I                                                                          
_shelx_title ' p21n in P2(1)/n'                                                 
_shelx_refln_list_code          4                                               
_shelx_F_calc_maximum      234.81                                               
_exptl_crystal_F_000       936.00                                               
_reflns_d_resolution_high  0.7703                                               
                                                                                
loop_                                                                           
 _space_group_symop_operation_xyz                                               
 'x, y, z'                                                                      
 '-x+1/2, y+1/2, -z+1/2'                                                        
 '-x, -y, -z'                                                                   
 'x-1/2, -y-1/2, z-1/2'                                                         
                                                                                
_cell_length_a    15.7256                                                       
_cell_length_b     7.0155                                                       
_cell_length_c    20.0725                                                       
_cell_angle_alpha  90.000                                                       
_cell_angle_beta  101.242                                                       
_cell_angle_gamma  90.000                                                       
                                                                                
_shelx_F_squared_multiplier     1.000                                           
                                                                                
loop_                                                                           
 _refln_index_h                                                                 
 _refln_index_k                                                                 
 _refln_index_l                                                                 
 _refln_F_squared_calc                                                          
 _refln_F_squared_meas                                                          
 _refln_F_squared_sigma                                                         
 _refln_observed_status                                                         
   2   0   0       9485.37       9014.51       291.77 o                         
   4   0   0       3101.41       3390.73        92.66 o                         
   6   0   0       3606.67       4244.52       108.77 o                         
   8   0   0       4990.13       4733.06       119.28 o                         
  10   0   0       1303.10       1187.23        64.15 o                         
  12   0   0         62.68         94.51        76.51 o                         
  14   0   0        973.63        865.54       106.44 o                         
  16   0   0        419.27        399.69        78.41 o                         
  18   0   0        671.37        761.30        68.90 o                         
  20   0   0         28.65        -22.81        62.73 o                         
   2   1   0      16261.17      16443.77       236.95 o                         
   3   1   0       1294.46       1344.12        34.92 o                         
   4   1   0       4140.04       3780.00        44.97 o                         
   5   1   0        495.15        377.70        17.83 o                         
   6   1   0       1536.43       1565.91        36.63 o                         
   7   1   0       1006.86        960.05        21.64 o                         
   8   1   0        769.53        796.91        34.02 o                         
   9   1   0        430.05        378.69        50.61 o                         
  10   1   0       2306.24       2207.56        38.93 o                         
  11   1   0        850.88        898.39        41.56 o                         
  12   1   0       1485.94       1379.25        45.82 o                         
  13   1   0       1550.45       1477.65        50.45 o                         
  14   1   0         24.24         86.88        67.56 o                         
  15   1   0         48.54         31.16        39.83 o                         
  16   1   0         82.48         14.45        54.61 o                         
  17   1   0        173.95        153.63        32.92 o                         
  18   1   0        112.50        155.17        26.49 o                         
  19   1   0         14.39         51.99        33.28 o                         
   0   2   0       5460.81       5992.61       141.46 o                         
   1   2   0       3115.26       3390.50        49.50 o                         
   2   2   0         23.78         33.94         8.84 o                         
   3   2   0        151.61        149.36        13.48 o                         
   4   2   0       1977.97       1920.69        28.86 o                         
   5   2   0       3308.93       3085.21        40.33 o                         
   6   2   0       1993.85       1984.68        70.78 o                         
   7   2   0         96.91         48.08        14.21 o                         
   8   2   0       3166.32       3201.30        54.09 o                         
   9   2   0        126.43        129.50        17.83 o                         
  10   2   0       1191.76       1159.89        80.93 o                         
  11   2   0        484.16        424.03        31.87 o                         
  12   2   0         20.39         36.89        50.81 o                         
  13   2   0       2143.18       2266.55       128.30 o                         
  14   2   0         58.45         20.25        46.57 o                         
  15   2   0        627.42        608.29        64.63 o                         
  16   2   0        253.46        298.80        38.12 o                         
  17   2   0          0.06         68.84        29.44 o                         
  18   2   0        237.22        295.26        73.18 o                         
  19   2   0         31.73        199.44        44.34 o                         
   1   3   0        742.81        626.77        25.65 o                         
   2   3   0        326.34        330.30        23.33 o                         
   3   3   0       1014.04       1062.36        28.94 o                         
   4   3   0       1019.72       1070.59        33.05 o                         
   5   3   0         28.29         35.61        37.74 o                         
   6   3   0        214.60        224.04        16.16 o                         
   7   3   0       3364.85       3561.24        62.70 o                         
   8   3   0         13.26         44.07        19.57 o                         
   9   3   0       1850.98       1788.31        46.96 o                         
  10   3   0        430.21        416.26        33.16 o                         
  11   3   0        401.64        381.09        25.32 o                         
  12   3   0        522.82        378.05        57.75 o                         
  13   3   0        459.05        408.07        56.55 o                         
  14   3   0          0.78        -19.01        19.01 o                         
  15   3   0        192.09        282.43        32.62 o                         
  16   3   0        159.77        207.19        42.77 o                         
  17   3   0        670.37        688.40       205.76 o                         
  18   3   0          0.83         -0.13        63.20 o                         
   0   4   0         39.13         88.11        17.55 o                         
   1   4   0       5024.17       5312.36        76.35 o                         
   2   4   0        866.95        717.90        22.63 o                         
   3   4   0       3665.19       3680.35        62.33 o                         
   4   4   0        319.03        363.07        26.88 o                         
   5   4   0       2481.17       2451.49        47.62 o                         
   6   4   0        295.32        283.40        30.96 o                         
   7   4   0       1071.08        940.40        67.98 o                         
   8   4   0        130.98        178.40        28.83 o                         
   9   4   0        187.92        157.46        13.34 o                         
  10   4   0          9.68         26.78        15.09 o                         
  11   4   0        590.28        533.20        56.23 o                         
  12   4   0        291.61        235.03        52.26 o                         
  13   4   0        450.18        500.28        45.62 o                         
  14   4   0         16.53         49.50        35.64 o                         
  15   4   0        111.27         82.51        33.92 o                         
  16   4   0         55.16        185.73        40.32 o                         
  17   4   0         10.84          3.11        47.04 o                         
   1   5   0       1742.43       1727.77        26.57 o                         
   2   5   0       1229.26       1346.66        29.75 o                         
   3   5   0        525.79        459.04        51.75 o                         
   4   5   0       1658.73       1655.20        30.96 o                         
   5   5   0         96.30         88.04        10.91 o                         
   6   5   0         12.03         -4.23        26.09 o                         
   7   5   0         76.51        139.11        12.85 o                         
   8   5   0         15.69         51.18        13.81 o                         
   9   5   0       1942.24       2020.58        75.93 o                         
  10   5   0        113.05        151.33        30.29 o                         
  11   5   0        192.50        195.83        17.81 o                         
  12   5   0        584.42        599.35        24.11 o                         
  13   5   0         34.69        -46.13        50.28 o                         
  14   5   0        225.36        299.81        44.46 o                         
  15   5   0        139.07        177.21        62.15 o                         
  16   5   0          7.40         -2.33        76.03 o                         
   0   6   0        439.88        444.73        22.33 o                         
   1   6   0        528.74        563.31        14.91 o                         
   2   6   0        638.18        634.62        26.41 o                         
   3   6   0        106.86         78.88        30.45 o                         
   4   6   0         15.93          7.28        11.96 o                         
   5   6   0          0.75          6.79        12.22 o                         
   6   6   0       1271.72       1266.71        83.82 o                         
   7   6   0        416.60        352.77        29.61 o                         
   8   6   0        364.68        292.76        17.48 o                         
   9   6   0          0.69         12.97        14.31 o                         
  10   6   0        779.85        648.94       121.15 o                         
  11   6   0         10.33        -24.41        24.41 o                         
  12   6   0        527.60        591.83        33.82 o                         
  13   6   0         22.10         17.38        24.76 o                         
  14   6   0        269.80        164.79        34.28 o                         
  15   6   0         11.64          6.24        26.39 o                         
   1   7   0        190.29        146.14        32.51 o                         
   2   7   0        271.74        271.79        20.30 o                         
   3   7   0        146.87        135.23        45.95 o                         
   4   7   0       1224.01       1381.40        53.50 o                         
   5   7   0         48.79         51.99        55.97 o                         
   6   7   0       1352.09       1387.85        43.85 o                         
   7   7   0          0.13         84.34        28.73 o                         
   8   7   0          0.08        119.75        38.97 o                         
   9   7   0          0.33         54.12        86.01 o                         
  10   7   0        269.16        317.16        72.96 o                         
  11   7   0        218.08        252.96        88.97 o                         
  12   7   0         79.47        125.11        74.96 o                         
   0   8   0        715.42        778.01        92.66 o                         
   1   8   0         58.44         56.56        46.70 o                         
   2   8   0         83.66         48.78        48.79 o                         
   3   8   0        121.99         82.00        42.05 o                         
   4   8   0         12.73         48.05        47.14 o                         
   5   8   0        174.68        185.65        50.93 o                         
   6   8   0         18.30         79.78        23.05 o                         
   7   8   0        170.41        266.66        77.51 o                         
   8   8   0        182.73        131.53        90.81 o                         
   9   8   0         34.08        -24.83        66.53 o                         
   1   9   0         11.37         39.57        82.21 o                         
   2   9   0         11.90         82.07        40.87 o                         
   3   9   0         34.05         54.27        63.68 o                         
 -19   0   1         88.99         77.93        64.63 o                         
 -17   0   1         82.38         47.24        73.66 o                         
 -15   0   1        266.15        367.87        92.19 o                         
 -13   0   1         26.74        -16.16        39.92 o                         
 -11   0   1        518.21        459.94       120.23 o                         
  -9   0   1       4595.30       4619.91       117.46 o                         
  -7   0   1       1787.93       1629.13        64.15 o                         
  -5   0   1        973.17        887.90        52.75 o                         
   3   0   1      22895.09      21406.60       481.25 o                         
   5   0   1      14180.84      15279.08       354.49 o                         
   7   0   1       3572.38       3704.09       103.59 o                         
   9   0   1       2688.85       2856.27        82.68 o                         
  11   0   1         50.69         42.36        20.91 o                         
  13   0   1         93.51         82.47        58.45 o                         
  15   0   1        394.86        281.19       112.62 o                         
  17   0   1        385.05        395.76        98.84 o                         
  19   0   1        309.48        666.23        72.23 o                         
 -20   1   1        212.05        245.37        66.12 o                         
 -19   1   1        215.87        307.42        30.39 o                         
 -18   1   1         60.81         28.86        37.04 o                         
 -17   1   1        349.20        408.21        30.79 o                         
 -16   1   1        126.58        143.67       120.23 o                         
 -15   1   1         73.16        112.70        55.87 o                         
 -14   1   1        192.28        201.30        62.68 o                         
 -13   1   1       1270.48       1233.62        50.40 o                         
 -12   1   1        818.16        814.95        21.37 o                         
 -11   1   1       6726.73       6656.82       101.29 o                         
 -10   1   1         13.95         -0.29        27.85 o                         
  -9   1   1        773.64        570.38        31.65 o                         
  -8   1   1       1046.78       1376.78        56.55 o                         
  -7   1   1        927.90       1050.75        38.00 o                         
  -6   1   1         42.13         67.87        20.96 o                         
  -5   1   1        357.40        317.37        12.81 o                         
  -4   1   1       1070.30        939.53        38.80 o                         
  -3   1   1       3680.99       3709.43        51.51 o                         
  -2   1   1          0.54         95.71        10.05 o                         
   0   1   1      20159.22      20403.10       627.26 o                         
   2   1   1       1145.05       1295.95        30.18 o                         
   3   1   1       3299.16       3440.93        53.50 o                         
   4   1   1        887.27        900.73        49.25 o                         
   5   1   1       1881.29       1581.51        36.78 o                         
   6   1   1        138.38        169.94        19.07 o                         
   7   1   1       6454.03       6078.29       118.66 o                         
   8   1   1       1911.67       2136.48        35.82 o                         
   9   1   1       1630.33       1594.21        28.59 o                         
  10   1   1         41.82         47.25        11.60 o                         
  11   1   1        278.05        301.06        61.04 o                         
  12   1   1       1113.38       1060.29        72.94 o                         
  13   1   1        999.84        906.27        42.92 o                         
  14   1   1        276.56        241.96        83.24 o                         
  15   1   1       1267.88       1351.08        43.35 o                         
  16   1   1         90.39        155.23        35.47 o                         
  17   1   1         71.14        138.47        37.79 o                         
  18   1   1          0.83         45.78        97.89 o                         
  19   1   1          0.19         -5.06        27.83 o                         
 -19   2   1         17.80         83.75        33.78 o                         
 -18   2   1        471.33        538.65       169.65 o                         
 -17   2   1        139.73         95.33        41.32 o                         
 -16   2   1        145.94        146.36        56.07 o                         
 -15   2   1        286.73        247.45        26.06 o                         
 -14   2   1         92.23         38.26        14.74 o                         
 -13   2   1       2935.39       2901.38        50.07 o                         
 -12   2   1         79.88         85.82        24.04 o                         
 -11   2   1        176.06        151.95        21.40 o                         
 -10   2   1       2061.39       1972.30        32.65 o                         
  -9   2   1        437.37        333.17        31.96 o                         
  -8   2   1       4585.13       4744.06        65.61 o                         
  -7   2   1       1516.95       1550.83        29.45 o                         
  -6   2   1       1046.48       1260.33        39.18 o                         
  -5   2   1         42.18         91.71        24.98 o                         
  -4   2   1       2498.73       2369.14        40.14 o                         
  -3   2   1        154.61         89.30        32.50 o                         
  -2   2   1       1166.26       1333.71        24.55 o                         
  -1   2   1       6770.81       7116.11       116.19 o                         
   0   2   1        444.87        508.75        21.21 o                         
   1   2   1       2289.95       2295.64        35.29 o                         
   2   2   1       1478.22       1494.88        24.96 o                         
   3   2   1        503.28        567.76        25.22 o                         
   4   2   1        842.86        806.81        25.93 o                         
   5   2   1        541.05        627.93        20.17 o                         
   6   2   1       3872.89       3916.30        54.07 o                         
   7   2   1        109.49         99.02        17.97 o                         
   8   2   1       1692.32       1518.21        38.67 o                         
   9   2   1        778.60        628.30        35.12 o                         
  10   2   1        325.93        215.16        38.55 o                         
  11   2   1       1177.57       1252.87        53.77 o                         
  12   2   1        407.01        334.68        18.49 o                         
  13   2   1        253.46        182.66        20.88 o                         
  14   2   1       1093.27       1179.84       157.77 o                         
  15   2   1          0.02        -46.04       106.92 o                         
  16   2   1        603.46        779.22       208.14 o                         
  17   2   1          1.06         79.77        57.97 o                         
  18   2   1         59.12        186.28        58.92 o                         
  19   2   1         39.24         43.89        31.32 o                         
 -19   3   1        269.67        375.26        43.97 o                         
 -18   3   1         49.18        -99.79        99.79 o                         
 -17   3   1          4.16         -7.60        38.97 o                         
 -16   3   1        622.61        623.48        51.32 o                         
 -15   3   1        299.09        348.43        78.41 o                         
 -14   3   1        901.09        772.60        33.82 o                         
 -13   3   1        341.80        329.31        95.32 o                         
 -12   3   1        486.78        455.09        22.58 o                         
 -11   3   1          1.55        -19.21        20.11 o                         
 -10   3   1         61.15         62.74        13.99 o                         
  -9   3   1         51.95         71.52        13.61 o                         
  -8   3   1       2038.28       1954.43        78.75 o                         
  -7   3   1         58.39         77.09        34.75 o                         
  -6   3   1       4212.74       4054.31        56.15 o                         
  -5   3   1         46.47         43.51        12.94 o                         
  -4   3   1       3638.22       3722.47        49.45 o                         
  -3   3   1        353.97        479.71        48.70 o                         
  -2   3   1        589.81        731.34        16.36 o                         
  -1   3   1        921.24        981.24        29.36 o                         
   0   3   1          6.49        100.13        15.54 o                         
   1   3   1         47.10         42.52        16.64 o                         
   2   3   1       8761.59       8787.44       112.01 o                         
   3   3   1        284.44        293.78        22.43 o                         
   4   3   1       3908.15       3743.91        52.00 o                         
   5   3   1        462.32        432.83        24.32 o                         
   6   3   1          1.14        -17.63        17.63 o                         
   7   3   1        572.44        570.04        21.91 o                         
   8   3   1        152.74         89.50        10.04 o                         
   9   3   1         76.86        133.73        34.02 o                         
  10   3   1       1401.03       1368.73        62.33 o                         
  11   3   1         10.23         77.32        34.53 o                         
  12   3   1        554.66        555.69        41.34 o                         
  13   3   1         25.92         87.09        57.04 o                         
  14   3   1       1519.36       1261.18        51.32 o                         
  15   3   1          9.37        -24.29        24.29 o                         
  16   3   1        336.00        426.96       105.02 o                         
  17   3   1          1.84         26.70        65.58 o                         
  18   3   1        346.09        381.81        48.17 o                         
 -18   4   1        120.71        106.74        66.53 o                         
 -17   4   1         12.13         10.86        29.76 o                         
 -16   4   1         41.11         35.16        45.62 o                         
 -15   4   1         68.31        -12.43        33.72 o                         
 -14   4   1          3.54         36.32        28.51 o                         
 -13   4   1       1246.60       1260.80       110.30 o                         
 -12   4   1        316.89        275.40        23.25 o                         
 -11   4   1         85.12         71.37        19.92 o                         
 -10   4   1        919.82        940.67        67.25 o                         
  -9   4   1        255.70        212.35        33.25 o                         
  -8   4   1        402.81        361.04        22.20 o                         
  -7   4   1         73.51        108.77        11.04 o                         
  -6   4   1        121.48        123.90        32.79 o                         
  -5   4   1        761.22        664.79        38.65 o                         
  -4   4   1       1060.50        877.93        27.95 o                         
  -3   4   1        586.00        590.39        19.96 o                         
  -2   4   1      10843.06      10769.78       147.00 o                         
  -1   4   1         26.84         14.78        10.03 o                         
   0   4   1        216.19        195.96        36.21 o                         
   1   4   1       3552.42       3904.12        90.10 o                         
   2   4   1        299.64        286.62        13.75 o                         
   3   4   1         95.42         43.07        13.76 o                         
   4   4   1        377.56        374.01        16.37 o                         
   5   4   1         39.66         14.72        23.64 o                         
   6   4   1       5412.70       5108.45       115.12 o                         
   7   4   1         13.97          9.80        14.94 o                         
   8   4   1        664.10        593.29        18.17 o                         
   9   4   1         31.79         11.05        20.30 o                         
  10   4   1         11.33         -1.45        16.72 o                         
  11   4   1         31.17          9.38        18.48 o                         
  12   4   1          3.81          6.77        24.84 o                         
  13   4   1         41.56         98.93        30.60 o                         
  14   4   1        180.47        183.69        36.54 o                         
  15   4   1          3.25         51.87        63.20 o                         
  16   4   1        257.00        297.65        38.78 o                         
  17   4   1          4.19         60.76        40.40 o                         
 -16   5   1         58.23         32.80        51.41 o                         
 -15   5   1          0.63        -23.52        23.52 o                         
 -14   5   1        276.41        404.98        48.41 o                         
 -13   5   1         52.08         35.38        28.04 o                         
 -12   5   1         11.84        -46.47        52.44 o                         
 -11   5   1        431.63        374.93        24.75 o                         
 -10   5   1        715.98        732.74        39.20 o                         
  -9   5   1        389.40        377.89        33.74 o                         
  -8   5   1         80.48         76.86        14.31 o                         
  -7   5   1        673.80        621.10        20.94 o                         
  -6   5   1        976.64        852.86        27.25 o                         
  -5   5   1        167.60        151.83        11.73 o                         
  -4   5   1        517.71        509.66        18.09 o                         
  -3   5   1        631.87        698.15        16.39 o                         
  -2   5   1         43.25         65.79        22.36 o                         
  -1   5   1        849.03        840.63        63.24 o                         
   0   5   1       1024.47        968.04        23.05 o                         
   1   5   1        449.89        471.84        23.58 o                         
   2   5   1        534.72        427.38        17.28 o                         
   3   5   1        555.85        622.47        20.39 o                         
   4   5   1         74.89         52.44        15.72 o                         
   5   5   1        555.68        549.65        22.92 o                         
   6   5   1        244.11        213.12        61.88 o                         
   7   5   1        543.91        535.87        16.10 o                         
   8   5   1        409.66        363.38        27.48 o                         
   9   5   1         63.26         75.98        20.40 o                         
  10   5   1        437.17        529.16        41.94 o                         
  11   5   1        377.04        401.93        28.47 o                         
  12   5   1        501.37        466.68        26.75 o                         
  13   5   1        474.84        364.24        59.20 o                         
  14   5   1         39.82        -12.16        32.53 o                         
  15   5   1          3.00        111.33        40.31 o                         
  16   5   1        130.84         94.53        29.93 o                         
 -15   6   1        439.05        471.00        39.28 o                         
 -14   6   1          2.03         46.88        52.27 o                         
 -13   6   1        135.91        232.76        57.50 o                         
 -12   6   1          7.67         30.89        45.14 o                         
 -11   6   1         64.20        174.87        47.27 o                         
 -10   6   1        394.46        401.54        44.69 o                         
  -9   6   1        210.10        185.41        54.46 o                         
  -8   6   1          1.11        -21.64        21.64 o                         
  -7   6   1       1989.60       2095.11        54.54 o                         
  -6   6   1        154.22        121.40        29.29 o                         
  -5   6   1        770.25        751.17        28.76 o                         
  -4   6   1         14.91         44.40        11.06 o                         
  -3   6   1         70.45         70.36        29.13 o                         
  -2   6   1        367.61        317.36        48.15 o                         
  -1   6   1         34.18         56.27        29.00 o                         
   0   6   1          3.19         25.80        15.36 o                         
   1   6   1       1321.85       1368.52        52.26 o                         
   2   6   1          5.83         25.79        21.98 o                         
   3   6   1       1144.81       1244.03        26.55 o                         
   4   6   1         73.61         23.94        21.13 o                         
   5   6   1          9.46         22.88        12.05 o                         
   6   6   1        262.89        247.42        35.69 o                         
   7   6   1         12.56         51.15        28.63 o                         
   8   6   1         75.49         65.81        38.92 o                         
   9   6   1       1573.23       1573.70        40.23 o                         
  10   6   1         50.81         85.36       102.17 o                         
  11   6   1       2003.44       2064.07        93.59 o                         
  12   6   1          0.03         44.49        59.41 o                         
  13   6   1         17.27         66.46        25.19 o                         
  14   6   1        137.24         59.73        44.16 o                         
 -12   7   1        225.89        196.06        55.40 o                         
 -11   7   1        415.81        478.08        62.49 o                         
 -10   7   1         78.51         73.95        16.93 o                         
  -9   7   1        396.23        394.69        53.22 o                         
  -8   7   1         46.37        114.05        76.03 o                         
  -7   7   1         34.61          7.03        15.82 o                         
  -6   7   1        221.91        214.47        63.99 o                         
  -5   7   1         34.51         48.11        14.21 o                         
  -4   7   1        124.48        117.95        22.60 o                         
  -3   7   1       1005.92       1030.63        67.61 o                         
  -2   7   1         55.81         -5.47        18.93 o                         
  -1   7   1       1915.27       1861.47        83.68 o                         
   0   7   1          3.45        -17.18        17.18 o                         
   1   7   1        193.88        242.64        20.09 o                         
   2   7   1          7.89         -2.22        22.09 o                         
   3   7   1        157.20        134.67        23.37 o                         
   4   7   1         29.73         41.49        15.43 o                         
   5   7   1        746.77        747.19        53.09 o                         
   6   7   1          5.94        -20.23        20.23 o                         
   7   7   1        449.33        584.36        38.04 o                         
   8   7   1         14.48         34.57        88.39 o                         
   9   7   1         98.90         39.86        22.81 o                         
  10   7   1         57.77         81.68        20.60 o                         
  11   7   1          9.34        -17.48        18.50 o                         
  12   7   1          0.99         58.42        28.55 o                         
  -9   8   1         38.65        254.71        57.02 o                         
  -8   8   1         12.74        -52.77        65.10 o                         
  -7   8   1        249.18        267.94        38.51 o                         
  -6   8   1         15.41         95.26        35.34 o                         
  -5   8   1        260.68        247.80       114.19 o                         
  -4   8   1        220.49        305.61        81.44 o                         
  -3   8   1        105.16        146.35        27.43 o                         
  -2   8   1        282.11        357.76        49.80 o                         
  -1   8   1        198.89        267.69        55.15 o                         
   0   8   1         76.04         82.25        64.41 o                         
   1   8   1        134.33        206.72        51.85 o                         
   2   8   1         63.55          3.40        39.92 o                         
   3   8   1        677.26        757.65        42.66 o                         
   4   8   1         35.96         12.75        20.85 o                         
   5   8   1        604.36        630.48        60.63 o                         
   6   8   1        166.87        165.16        41.62 o                         
   7   8   1         22.39         73.18        38.97 o                         
   8   8   1          3.13         34.33        78.21 o                         
   9   8   1         28.01          6.78        29.32 o                         
  -3   9   1         35.46         51.09        52.27 o                         
  -2   9   1         21.05        173.29       129.25 o                         
  -1   9   1         13.55        -45.62        45.62 o                         
   0   9   1          1.19        -92.14       101.22 o                         
   1   9   1         17.09        -24.10        52.75 o                         
   2   9   1        239.63        193.96        38.50 o                         
 -20   0   2        199.78        384.01        68.90 o                         
 -18   0   2        114.05         38.85        26.61 o                         
 -16   0   2         53.22        -10.29        32.31 o                         
 -14   0   2        111.00        223.97        32.79 o                         
 -12   0   2       5378.37       5086.96       265.16 o                         
 -10   0   2        384.16        418.73        38.02 o                         
  -8   0   2        404.44        392.29        26.86 o                         
  -6   0   2       3215.90       3545.73        95.04 o                         
  -4   0   2      55134.30      51699.99      1146.26 o                         
   2   0   2       5993.30       6725.95       221.44 o                         
   4   0   2      30576.86      29443.30       537.24 o                         
   6   0   2        459.18        293.42        60.83 o                         
   8   0   2        367.75        362.35        23.28 o                         
  10   0   2          3.83        -10.14        15.26 o                         
  12   0   2       6097.72       6256.78       268.01 o                         
  14   0   2        878.51        866.63        29.68 o                         
  16   0   2        271.70        205.62        44.19 o                         
  18   0   2         20.76         95.04        59.87 o                         
 -20   1   2          2.40        -34.24        34.24 o                         
 -19   1   2         97.86        139.17        74.47 o                         
 -18   1   2        126.05        135.36        31.26 o                         
 -17   1   2         80.32         75.30        39.98 o                         
 -16   1   2        592.68        609.02        38.00 o                         
 -15   1   2         38.66        117.85        28.75 o                         
 -14   1   2       1441.92       1442.98        39.33 o                         
 -13   1   2          7.23        -36.90        54.25 o                         
 -12   1   2          9.60         -0.49        13.13 o                         
 -11   1   2          6.50         41.22        23.28 o                         
 -10   1   2       1498.16       1474.31        50.48 o                         
  -9   1   2         75.13        137.12        39.92 o                         
  -8   1   2       5700.60       5576.19        82.73 o                         
  -7   1   2        214.61        301.22        24.13 o                         
  -6   1   2       7152.53       6798.79        88.34 o                         
  -5   1   2        398.43        338.18        23.34 o                         
  -4   1   2       3890.52       3978.83        53.80 o                         
  -3   1   2       3312.21       3219.11        44.13 o                         
  -2   1   2       2417.12       2438.96        35.94 o                         
   0   1   2        212.01        488.50        20.91 o                         
   1   1   2       7118.34       7556.22       280.84 o                         
   2   1   2       1477.77       1614.04        32.40 o                         
   3   1   2        133.58         75.79        12.11 o                         
   4   1   2        766.63        774.95        29.90 o                         
   5   1   2       2138.32       2096.85        33.65 o                         
   6   1   2       1670.15       1636.67        28.78 o                         
   7   1   2        536.76        662.30        18.72 o                         
   8   1   2       2914.22       2913.22        60.08 o                         
   9   1   2         36.15         20.91        19.07 o                         
  10   1   2       1531.19       1537.38        32.18 o                         
  11   1   2        173.74        177.18        36.63 o                         
  12   1   2        377.78        410.44        35.20 o                         
  13   1   2        896.80        868.94        44.87 o                         
  14   1   2       1113.03       1087.00        26.49 o                         
  15   1   2         43.36         88.71        55.24 o                         
  16   1   2        471.32        620.86        28.03 o                         
  17   1   2         11.48        102.64        39.65 o                         
  18   1   2        132.02         73.60        33.74 o                         
  19   1   2        199.24         74.77        54.65 o                         
 -19   2   2          1.89        -54.17        54.17 o                         
 -18   2   2          1.10         92.92        40.40 o                         
 -17   2   2        216.30        135.89        27.76 o                         
 -16   2   2          1.05         15.41        58.45 o                         
 -15   2   2        323.64        258.05        35.73 o                         
 -14   2   2       1763.68       1646.99        44.34 o                         
 -13   2   2         57.20         84.45        19.74 o                         
 -12   2   2        485.68        457.15        41.66 o                         
 -11   2   2       1412.32       1343.80        24.20 o                         
 -10   2   2        401.02        360.90        18.88 o                         
  -9   2   2       2262.71       2179.23        59.36 o                         
  -8   2   2        767.50        717.95        17.35 o                         
  -7   2   2        916.18        757.17        17.58 o                         
  -6   2   2        494.09        455.31        25.30 o                         
  -5   2   2       1883.36       1793.50        35.87 o                         
  -4   2   2       2879.55       2919.41        37.43 o                         
  -3   2   2         19.27         -1.02         7.81 o                         
  -2   2   2        294.48        400.74        21.44 o                         
  -1   2   2        561.09        617.40        17.70 o                         
   0   2   2      16238.10      17544.37       228.11 o                         
   1   2   2       1526.35       1771.10        28.07 o                         
   2   2   2        293.17        291.58        13.36 o                         
   3   2   2       1274.93       1170.69        39.64 o                         
   4   2   2       3125.31       3200.60        53.75 o                         
   5   2   2         38.33         77.80        36.12 o                         
   6   2   2        714.90        681.07        32.10 o                         
   7   2   2       1019.32        997.87        45.27 o                         
   8   2   2       1128.26       1135.24        26.06 o                         
   9   2   2       1019.28        942.16        34.11 o                         
  10   2   2         92.85        112.70        27.00 o                         
  11   2   2        830.92        793.07        50.34 o                         
  12   2   2        975.99        964.99        31.06 o                         
  13   2   2        164.55        133.28        88.86 o                         
  14   2   2        869.75        858.38        75.08 o                         
  15   2   2        192.22        260.00        45.62 o                         
  16   2   2         99.87        129.25        62.73 o                         
  17   2   2        683.07        708.52       130.20 o                         
  18   2   2         31.72         28.63        29.90 o                         
  19   2   2         13.75         37.11       144.94 o                         
 -19   3   2        228.68        729.90        74.13 o                         
 -18   3   2          5.46         62.11        42.29 o                         
 -17   3   2          8.23         -4.44        27.84 o                         
 -16   3   2        201.42        237.53        56.55 o                         
 -15   3   2        201.65        181.03        70.80 o                         
 -14   3   2         98.28         32.31        24.71 o                         
 -13   3   2       1160.50       1098.80        92.10 o                         
 -12   3   2        238.35        236.44        29.62 o                         
 -11   3   2        718.82        724.82        28.08 o                         
 -10   3   2         98.59         68.71        33.44 o                         
  -9   3   2        210.97        217.42        14.17 o                         
  -8   3   2        361.18        347.77        19.92 o                         
  -7   3   2          1.48        -13.78        13.78 o                         
  -6   3   2        503.93        461.71        15.23 o                         
  -5   3   2       8297.50       8196.49        99.44 o                         
  -4   3   2          2.84         39.76        16.05 o                         
  -3   3   2       1792.78       1665.59        25.37 o                         
  -2   3   2        216.55        297.66        19.75 o                         
  -1   3   2       1749.58       2014.72        46.37 o                         
   0   3   2       1300.48       1405.79        22.67 o                         
   1   3   2       2207.54       2435.89        46.91 o                         
   2   3   2         12.22         44.44        11.36 o                         
   3   3   2       3295.87       3158.17        74.60 o                         
   4   3   2        511.25        468.57        16.67 o                         
   5   3   2       6954.01       6768.04       111.53 o                         
   6   3   2        606.36        628.11        21.93 o                         
   7   3   2       2162.43       2179.47        36.15 o                         
   8   3   2        105.10        110.44        11.83 o                         
   9   3   2        247.08        242.74        39.07 o                         
  10   3   2        240.47        152.48        22.77 o                         
  11   3   2          4.81         16.15        41.22 o                         
  12   3   2         35.05         50.53        15.46 o                         
  13   3   2       2573.14       2652.25       122.60 o                         
  14   3   2         97.95         16.55        29.45 o                         
  15   3   2        402.42        462.56        29.86 o                         
  16   3   2         49.97        -57.15        57.15 o                         
  17   3   2          0.05         22.13        33.35 o                         
  18   3   2         18.49         69.53       156.82 o                         
 -18   4   2          2.45         75.42        35.16 o                         
 -17   4   2        793.27        877.55       112.15 o                         
 -16   4   2         10.36        -53.70        53.70 o                         
 -15   4   2        406.79        361.31        80.31 o                         
 -14   4   2         42.76         49.31        57.02 o                         
 -13   4   2         15.63         -0.95        22.81 o                         
 -12   4   2         18.12          1.02        26.67 o                         
 -11   4   2         88.90         42.56        60.83 o                         
 -10   4   2        713.03        700.15        23.35 o                         
  -9   4   2        199.02        197.63        45.24 o                         
  -8   4   2         14.90         27.56        39.65 o                         
  -7   4   2       1935.15       1909.46        72.83 o                         
  -6   4   2         77.41         63.57        25.79 o                         
  -5   4   2        491.99        506.70        14.63 o                         
  -4   4   2          1.04         13.53         9.65 o                         
  -3   4   2       2700.61       2846.17        49.05 o                         
  -2   4   2        680.30        711.88        33.47 o                         
  -1   4   2       3280.78       3141.89        51.75 o                         
   0   4   2        854.80        845.77        31.14 o                         
   1   4   2      12274.61      12595.96       171.62 o                         
   2   4   2       2689.23       2857.96        42.61 o                         
   3   4   2       6341.41       6610.98       174.50 o                         
   4   4   2        408.79        334.91        14.25 o                         
   5   4   2        879.32        916.66        30.58 o                         
   6   4   2         23.79         44.12        28.54 o                         
   7   4   2       1593.47       1675.75        27.74 o                         
   8   4   2        414.89        446.68        66.98 o                         
   9   4   2        547.08        512.84        46.06 o                         
  10   4   2        300.00        354.86        27.09 o                         
  11   4   2        366.73        340.98        51.25 o                         
  12   4   2        147.18        216.13        32.55 o                         
  13   4   2          1.70         14.83       111.67 o                         
  14   4   2          1.23         13.24        62.25 o                         
  15   4   2        513.90        501.80        68.43 o                         
  16   4   2          0.46        -30.98        30.98 o                         
  17   4   2        309.98        361.19        47.20 o                         
 -16   5   2         46.76         81.18        92.16 o                         
 -15   5   2         50.36         67.33        32.09 o                         
 -14   5   2        194.97        338.60        60.10 o                         
 -13   5   2        173.21        229.42       108.28 o                         
 -12   5   2        112.54        154.40        17.10 o                         
 -11   5   2        634.72        714.01        63.91 o                         
 -10   5   2        628.56        619.83        65.45 o                         
  -9   5   2        467.57        438.69        18.47 o                         
  -8   5   2       1360.29       1476.16        47.54 o                         
  -7   5   2        368.26        338.23        16.20 o                         
  -6   5   2          8.17         10.67        17.97 o                         
  -5   5   2        957.59        972.87        21.39 o                         
  -4   5   2        109.75        155.08        19.20 o                         
  -3   5   2        244.83        244.96        46.98 o                         
  -2   5   2         61.11         76.83        28.99 o                         
  -1   5   2        333.53        229.76        40.88 o                         
   0   5   2       2580.09       2637.72        56.38 o                         
   1   5   2        676.50        745.95        26.61 o                         
   2   5   2          2.99        -13.17        13.17 o                         
   3   5   2        680.86        670.35        39.28 o                         
   4   5   2        285.31        306.85        20.36 o                         
   5   5   2       1153.33       1027.25        60.00 o                         
   6   5   2        405.33        337.79        27.24 o                         
   7   5   2          2.89          0.33        22.25 o                         
   8   5   2       1721.78       1754.48        64.28 o                         
   9   5   2        113.83         15.50        16.70 o                         
  10   5   2        715.49        665.88        24.11 o                         
  11   5   2        330.47        410.77        38.13 o                         
  12   5   2         56.14         38.45        19.51 o                         
  13   5   2        392.51        477.50        74.05 o                         
  14   5   2          4.04          3.65        81.95 o                         
  15   5   2         57.88         72.70        44.67 o                         
  16   5   2         74.47        111.79        56.07 o                         
 -15   6   2         22.00         24.69        33.22 o                         
 -14   6   2        178.57        178.09        80.11 o                         
 -13   6   2          9.75         50.48        39.90 o                         
 -12   6   2       1056.45       1097.24        76.05 o                         
 -11   6   2        486.21        580.73        53.77 o                         
 -10   6   2        480.49        473.05        81.37 o                         
  -9   6   2        136.62         58.42        19.75 o                         
  -8   6   2         71.76         52.66        21.41 o                         
  -7   6   2          8.03        -18.83        18.83 o                         
  -6   6   2        372.30        376.89        61.93 o                         
  -5   6   2        526.87        536.25        22.35 o                         
  -4   6   2        529.46        501.49        16.85 o                         
  -3   6   2          3.70          2.99         9.56 o                         
  -2   6   2       1207.21       1156.38        48.29 o                         
  -1   6   2        423.56        432.49        56.12 o                         
   0   6   2          6.71          0.07        27.98 o                         
   1   6   2         75.04         90.62        48.01 o                         
   2   6   2         88.36         98.15        12.43 o                         
   3   6   2          3.64         11.84        28.40 o                         
   4   6   2          9.07         37.21        39.91 o                         
   5   6   2        697.77        755.95        21.32 o                         
   6   6   2        668.60        614.08        36.63 o                         
   7   6   2         15.48         12.80        13.77 o                         
   8   6   2          0.14          1.16        25.94 o                         
   9   6   2          2.02         -8.91        40.18 o                         
  10   6   2        746.85        757.90        37.31 o                         
  11   6   2        397.87        428.93        83.63 o                         
  12   6   2        284.54        328.10        94.58 o                         
  13   6   2         46.30         69.24        19.30 o                         
  14   6   2         87.98        138.50        62.89 o                         
 -13   7   2         94.93        143.86        32.65 o                         
 -12   7   2          4.37         42.90        67.46 o                         
 -11   7   2         95.56         93.59        33.96 o                         
 -10   7   2        469.28        398.42        39.83 o                         
  -9   7   2         92.63         57.57        30.41 o                         
  -8   7   2        260.95        285.12        20.15 o                         
  -7   7   2         75.70         84.74        46.86 o                         
  -6   7   2        751.83        779.99        48.54 o                         
  -5   7   2         10.93         48.81        55.25 o                         
  -4   7   2          3.77         42.50        25.25 o                         
  -3   7   2         78.31         86.83        24.97 o                         
  -2   7   2       1686.07       1847.65        60.91 o                         
  -1   7   2        155.19        165.08        18.30 o                         
   0   7   2       1352.82       1404.41        30.96 o                         
   1   7   2        111.06        114.95        11.70 o                         
   2   7   2        622.97        702.87        69.27 o                         
   3   7   2         62.50         82.22        21.67 o                         
   4   7   2        201.25        204.29        41.02 o                         
   5   7   2          2.11         39.34        26.06 o                         
   6   7   2         15.70         -3.85        14.66 o                         
   7   7   2          0.02        -18.63        44.69 o                         
   8   7   2        591.94        552.65        39.78 o                         
   9   7   2          7.73          8.71        54.85 o                         
  10   7   2        216.61        264.13        21.52 o                         
  11   7   2          6.32         50.36        38.82 o                         
  12   7   2          1.48         46.84        44.37 o                         
  -9   8   2          5.69        107.39        48.47 o                         
  -8   8   2         12.31        -48.92        76.98 o                         
  -7   8   2        138.05        123.04        35.87 o                         
  -6   8   2         62.27        141.08       104.07 o                         
  -5   8   2         20.72        119.78        47.72 o                         
  -4   8   2        517.91        622.91        37.22 o                         
  -3   8   2         13.37        -31.65        45.41 o                         
  -2   8   2        199.59        174.29        26.55 o                         
  -1   8   2        136.46        143.40        30.72 o                         
   0   8   2         39.25         43.78        73.71 o                         
   1   8   2        439.72        523.16        68.99 o                         
   2   8   2        376.71        372.00        22.15 o                         
   3   8   2         43.33         37.44        29.88 o                         
   4   8   2        809.32        767.55        32.30 o                         
   5   8   2         54.00         72.32        48.84 o                         
   6   8   2        254.72        227.84        21.95 o                         
   7   8   2          1.14         36.41        25.68 o                         
   8   8   2        338.01        358.88        51.44 o                         
   9   8   2          4.51          0.65        33.23 o                         
  -2   9   2         76.01         16.75        35.16 o                         
  -1   9   2         94.94         19.15        87.91 o                         
   0   9   2        104.75        359.25        51.73 o                         
   1   9   2         83.16        151.48       109.77 o                         
   2   9   2         44.64         19.82       115.47 o                         
 -19   0   3        652.68        703.81        46.57 o                         
 -17   0   3         81.04        155.86        24.71 o                         
 -15   0   3        571.90        622.51        64.63 o                         
 -11   0   3       1062.38        975.41        59.87 o                         
  -9   0   3       1335.32       1382.78        46.10 o                         
  -7   0   3       1221.05       1351.80        74.13 o                         
  -5   0   3        253.90        275.80        21.62 o                         
  -3   0   3      19611.65      18921.56       516.06 o                         
   1   0   3       2410.52       2495.74        87.44 o                         
   3   0   3       5239.79       5621.66       139.42 o                         
   5   0   3       4925.38       4728.66       122.84 o                         
   7   0   3        882.14        763.24        34.69 o                         
   9   0   3       4753.27       4985.69       103.62 o                         
  11   0   3        579.15        573.09        51.80 o                         
  13   0   3         42.08         46.12        55.12 o                         
  15   0   3         24.35        -19.48        19.48 o                         
  17   0   3        328.65        511.31        62.73 o                         
  19   0   3         17.88        -22.81        68.43 o                         
 -20   1   3          2.46         26.57        56.46 o                         
 -19   1   3         12.49         -4.10        21.63 o                         
 -18   1   3         19.55        131.20       140.02 o                         
 -17   1   3         35.20         25.60        19.90 o                         
 -16   1   3         47.99         28.22        18.66 o                         
 -15   1   3       1232.71       1272.25        35.37 o                         
 -14   1   3        101.44        159.25        42.11 o                         
 -13   1   3       1213.61       1212.91        34.45 o                         
 -12   1   3        354.80        258.58        19.20 o                         
 -11   1   3        217.66        187.91        25.65 o                         
 -10   1   3         31.66          8.27        36.76 o                         
  -9   1   3        399.91        351.25        35.08 o                         
  -8   1   3        891.34        873.33        32.01 o                         
  -7   1   3       4647.93       4544.24       100.94 o                         
  -6   1   3        917.51        927.62        21.60 o                         
  -5   1   3       3959.85       3488.31        57.26 o                         
  -4   1   3       4883.98       5097.27        73.30 o                         
  -3   1   3       2960.13       3069.08        57.89 o                         
  -2   1   3         64.08        127.03        21.43 o                         
  -1   1   3       7911.73       8009.91        92.98 o                         
   0   1   3      32935.62      34507.98       442.62 o                         
   1   1   3      25008.99      26301.74       313.47 o                         
   2   1   3       8746.95       8711.17       117.76 o                         
   3   1   3       1763.77       1480.44        30.65 o                         
   4   1   3       1393.58       1292.74        64.12 o                         
   5   1   3          2.33        -12.65        12.65 o                         
   6   1   3        481.87        357.65        40.74 o                         
   7   1   3          5.88          3.67        19.39 o                         
   8   1   3        100.82         69.91        27.30 o                         
   9   1   3        708.50        733.31        27.16 o                         
  10   1   3        223.31        195.91        26.10 o                         
  11   1   3       3655.25       3730.71        82.60 o                         
  12   1   3          0.57         81.29        64.63 o                         
  13   1   3        434.19        398.06        17.97 o                         
  14   1   3       1425.52       1338.90        27.55 o                         
  15   1   3          1.57         28.76        58.92 o                         
  16   1   3         84.82        106.64        20.21 o                         
  17   1   3         97.97        232.58       112.62 o                         
  18   1   3         10.75          8.55        57.02 o                         
  19   1   3        423.23        506.14        47.48 o                         
 -19   2   3         14.40         37.95        26.25 o                         
 -18   2   3         32.93         69.46        59.79 o                         
 -17   2   3        379.99        384.64        31.46 o                         
 -16   2   3        565.42        482.22        41.35 o                         
 -15   2   3          8.42         40.32        15.27 o                         
 -14   2   3        515.36        543.63        55.55 o                         
 -13   2   3         47.91         97.39        15.34 o                         
 -12   2   3        170.49        115.53        26.33 o                         
 -11   2   3        355.71        380.05        54.86 o                         
 -10   2   3         64.88         85.07        17.81 o                         
  -9   2   3        329.75        285.90        34.23 o                         
  -8   2   3       1125.16       1095.09        21.94 o                         
  -7   2   3       3445.14       3639.55        48.01 o                         
  -6   2   3      12966.36      13541.28       169.33 o                         
  -5   2   3       1058.30        987.48        48.97 o                         
  -4   2   3       3625.39       3496.39        43.30 o                         
  -3   2   3       3070.86       2762.50        70.24 o                         
  -2   2   3         87.83         27.94        26.06 o                         
  -1   2   3       4532.73       4826.82        75.65 o                         
   0   2   3      11131.79      12212.41       139.24 o                         
   1   2   3        658.14        631.79        19.13 o                         
   2   2   3        673.59        545.23        14.78 o                         
   3   2   3        665.00        563.52        28.12 o                         
   4   2   3       3951.11       3875.84        71.09 o                         
   5   2   3        575.98        501.92        13.58 o                         
   6   2   3          7.68         36.14        39.65 o                         
   7   2   3        579.34        485.11        38.00 o                         
   8   2   3       2411.28       2399.37        45.40 o                         
   9   2   3         18.51         22.18        23.32 o                         
  10   2   3       2305.98       2267.13       102.21 o                         
  11   2   3          6.47         21.18        39.04 o                         
  12   2   3        690.96        675.56       105.02 o                         
  13   2   3        458.19        474.36        41.34 o                         
  14   2   3        490.40        419.73        24.66 o                         
  15   2   3        307.78        430.08        97.89 o                         
  16   2   3        127.39        144.69        86.07 o                         
  17   2   3         91.70         16.55        29.55 o                         
  18   2   3        388.40        313.73        54.65 o                         
 -19   3   3          4.33         40.39        36.96 o                         
 -18   3   3        320.06        405.88       142.08 o                         
 -17   3   3          0.40         54.17        57.97 o                         
 -16   3   3        498.49        531.33        43.83 o                         
 -15   3   3        284.15        325.71        46.09 o                         
 -14   3   3         71.81         80.43        31.36 o                         
 -13   3   3        121.29         64.15        21.39 o                         
 -12   3   3        213.46        147.40        31.16 o                         
 -11   3   3         18.21         41.78        36.08 o                         
 -10   3   3        827.49        751.23        39.75 o                         
  -9   3   3        606.54        598.04        20.78 o                         
  -8   3   3       3870.99       4087.47        61.34 o                         
  -7   3   3         38.41         39.03        12.08 o                         
  -6   3   3         17.00        -12.11        16.07 o                         
  -5   3   3       1462.95       1612.31        38.55 o                         
  -4   3   3        614.29        573.61        60.50 o                         
  -3   3   3          8.54         33.96         6.87 o                         
  -2   3   3       6706.09       6700.28        93.97 o                         
  -1   3   3        317.32        319.27        22.77 o                         
   0   3   3        277.73        293.66        14.95 o                         
   1   3   3         69.27        138.64        40.02 o                         
   2   3   3        977.17       1108.00        54.73 o                         
   3   3   3       2833.81       3233.86        45.31 o                         
   4   3   3       1509.53       1467.92        46.50 o                         
   5   3   3        326.13        392.69        37.64 o                         
   6   3   3       6651.56       6669.59       102.47 o                         
   7   3   3        927.35        999.33        31.14 o                         
   8   3   3       1543.36       1533.20        28.12 o                         
   9   3   3         20.65         66.51        35.26 o                         
  10   3   3        662.78        712.18        47.74 o                         
  11   3   3         21.90         11.76        18.55 o                         
  12   3   3        467.45        368.60        38.64 o                         
  13   3   3         84.19        141.11        96.47 o                         
  14   3   3        319.22        403.40        76.03 o                         
  15   3   3         32.68         81.26        48.95 o                         
  16   3   3        448.71        448.55        39.96 o                         
  17   3   3          1.94         85.92        96.47 o                         
  18   3   3         79.63         28.18        30.25 o                         
 -18   4   3         10.98         14.52        49.90 o                         
 -17   4   3         39.91        105.08        28.51 o                         
 -16   4   3        221.00        391.30        67.00 o                         
 -15   4   3          6.58         52.08        48.47 o                         
 -14   4   3        438.93        423.72        32.97 o                         
 -13   4   3        328.27        317.41        33.16 o                         
 -12   4   3        685.73        716.92        61.23 o                         
 -11   4   3        148.10        131.52        16.89 o                         
 -10   4   3          4.63         -5.38        52.50 o                         
  -9   4   3          1.25         20.93        17.92 o                         
  -8   4   3        879.17        864.51        37.27 o                         
  -7   4   3        123.23        131.69        17.80 o                         
  -6   4   3        503.29        443.00        14.31 o                         
  -5   4   3        109.51         81.19        29.22 o                         
  -4   4   3        236.45        160.49        16.38 o                         
  -3   4   3        607.31        534.52        25.95 o                         
  -2   4   3        501.88        541.14        41.12 o                         
  -1   4   3        832.71        878.30        31.96 o                         
   0   4   3       1874.23       1703.98        41.15 o                         
   1   4   3       1686.46       1787.84        48.79 o                         
   2   4   3       9697.17       9487.47       148.15 o                         
   3   4   3       2301.35       2334.94        63.38 o                         
   4   4   3       4274.37       4210.53        67.72 o                         
   5   4   3         48.30          9.89        14.47 o                         
   6   4   3        112.09         74.20        15.22 o                         
   7   4   3        634.82        655.91        57.60 o                         
   8   4   3         23.02         62.71        24.42 o                         
   9   4   3          0.19         34.64        17.57 o                         
  10   4   3        681.31        698.84        24.17 o                         
  11   4   3         10.23        107.99        24.05 o                         
  12   4   3        497.93        548.50        46.79 o                         
  13   4   3        162.86        180.93        31.24 o                         
  14   4   3         25.29         10.96        37.54 o                         
  15   4   3          1.18         52.24       113.57 o                         
  16   4   3        105.40        195.55        85.06 o                         
  17   4   3          1.03        179.08        43.13 o                         
 -17   5   3        154.87        187.39        42.60 o                         
 -16   5   3         51.42          2.74        25.31 o                         
 -15   5   3        357.80        377.44        49.03 o                         
 -14   5   3         52.25         37.81        66.71 o                         
 -13   5   3        111.49        166.32        53.22 o                         
 -12   5   3       1382.19       1204.62        59.92 o                         
 -11   5   3        569.35        464.35        21.86 o                         
 -10   5   3        529.77        519.28        30.10 o                         
  -9   5   3        154.03        144.47        25.09 o                         
  -8   5   3         65.58         55.76        21.21 o                         
  -7   5   3         42.22         68.66        63.90 o                         
  -6   5   3        234.20        200.30        20.78 o                         
  -5   5   3        286.27        283.03        21.07 o                         
  -4   5   3        204.28        220.03        13.03 o                         
  -3   5   3        379.11        390.90        16.60 o                         
  -2   5   3        524.37        544.16        17.68 o                         
  -1   5   3        831.70        919.89        34.52 o                         
   0   5   3       3540.33       3617.90        79.97 o                         
   1   5   3        750.10        709.02        29.36 o                         
   2   5   3        108.25        100.28        16.46 o                         
   3   5   3        402.08        385.58        56.52 o                         
   4   5   3        340.49        394.78        30.59 o                         
   5   5   3        385.72        388.80        43.88 o                         
   6   5   3        100.49         65.49        29.10 o                         
   7   5   3        129.11        186.17        43.88 o                         
   8   5   3        558.24        472.77        25.41 o                         
   9   5   3        833.97        814.62        25.12 o                         
  10   5   3        471.26        441.08        28.20 o                         
  11   5   3         67.67         84.02        28.36 o                         
  12   5   3         87.86         88.29        31.16 o                         
  13   5   3        129.80        154.08        58.89 o                         
  14   5   3        441.89        459.90        77.04 o                         
  15   5   3         29.51         72.23        38.02 o                         
  16   5   3         75.70        184.50        38.91 o                         
 -15   6   3          0.21          4.81        56.55 o                         
 -14   6   3         21.17         19.97        20.90 o                         
 -13   6   3        551.05        505.80        28.92 o                         
 -12   6   3          5.59        -32.16        59.40 o                         
 -11   6   3       1309.26       1323.15        40.90 o                         
 -10   6   3          0.38        -11.35        31.60 o                         
  -9   6   3       1323.16       1284.64        63.91 o                         
  -8   6   3         10.73          5.09        27.03 o                         
  -7   6   3        230.22        179.41        28.40 o                         
  -6   6   3        937.28        840.64        23.64 o                         
  -5   6   3         39.98         65.50        16.82 o                         
  -4   6   3         30.50         24.98        16.74 o                         
  -3   6   3       1887.98       1945.88        69.55 o                         
  -2   6   3        692.89        678.61        16.38 o                         
  -1   6   3       1084.98       1120.40        43.18 o                         
   0   6   3        233.07        169.25        22.63 o                         
   1   6   3        490.91        486.69        28.70 o                         
   2   6   3        204.68        247.31        39.37 o                         
   3   6   3          7.56        -13.52        22.91 o                         
   4   6   3         82.06         66.01        17.83 o                         
   5   6   3        523.09        582.78        41.56 o                         
   6   6   3          4.12          8.61        21.95 o                         
   7   6   3        668.49        657.88        28.75 o                         
   8   6   3          0.18         -7.11        14.34 o                         
   9   6   3        399.48        373.79        20.71 o                         
  10   6   3        296.45        263.71        37.31 o                         
  11   6   3        100.52         98.23        71.32 o                         
  12   6   3         43.47         -2.28        43.77 o                         
  13   6   3        229.74        187.11        31.61 o                         
  14   6   3         19.26        157.01       119.27 o                         
 -13   7   3        335.58        357.06        47.65 o                         
 -12   7   3         76.44         77.42        31.13 o                         
 -11   7   3          1.50        -27.90       135.91 o                         
 -10   7   3        154.52        256.80       112.72 o                         
  -9   7   3          9.91        -34.48        34.48 o                         
  -8   7   3          2.93        -35.20        43.72 o                         
  -7   7   3       1077.99       1005.73        33.44 o                         
  -6   7   3         26.04         39.48        17.58 o                         
  -5   7   3       1844.07       1944.86        62.36 o                         
  -4   7   3          0.04        -23.50        25.25 o                         
  -3   7   3        259.73        304.38        53.57 o                         
  -2   7   3         52.08         37.29        36.08 o                         
  -1   7   3         68.03          9.56        22.16 o                         
   0   7   3        258.53        215.56        15.23 o                         
   1   7   3        813.84        865.09        20.25 o                         
   2   7   3         33.52        -12.88        26.33 o                         
   3   7   3        751.93        714.53        22.79 o                         
   4   7   3         25.58         44.52        28.94 o                         
   5   7   3        383.55        363.08        29.63 o                         
   6   7   3         19.78         43.81        26.17 o                         
   7   7   3          0.36        -27.00        27.00 o                         
   8   7   3         15.35         14.21        32.94 o                         
   9   7   3         82.80         77.48        20.63 o                         
  10   7   3          0.01          2.41        26.86 o                         
  11   7   3        324.34        266.90        36.49 o                         
  12   7   3         12.36         11.84        29.22 o                         
  -9   8   3         95.76         80.78        40.87 o                         
  -8   8   3         71.82         38.02        65.58 o                         
  -7   8   3         15.10        -32.09        32.09 o                         
  -6   8   3        155.18        150.64        33.71 o                         
  -5   8   3        118.73         54.17        41.82 o                         
  -4   8   3        132.77        150.37        57.62 o                         
  -3   8   3        157.85        181.13        48.52 o                         
  -2   8   3          7.72         -4.18        48.44 o                         
  -1   8   3        349.84        410.61        33.67 o                         
   0   8   3        215.12        194.47        75.41 o                         
   1   8   3         30.44        105.89        23.51 o                         
   2   8   3        196.35        188.03        27.12 o                         
   3   8   3          4.66          0.16        20.20 o                         
   4   8   3         86.16        136.63        44.41 o                         
   5   8   3        144.44        153.19        33.06 o                         
   6   8   3         51.93         26.39        25.24 o                         
   7   8   3        929.56        878.51        65.94 o                         
   8   8   3         32.19        -14.83        49.11 o                         
  -2   9   3         99.04        237.77       115.00 o                         
  -1   9   3          8.90        -45.62        45.62 o                         
   0   9   3         32.68        -41.44        51.32 o                         
   1   9   3         46.68        218.19        48.05 o                         
 -20   0   4          4.16        191.98        52.27 o                         
 -18   0   4        123.71        136.86        31.36 o                         
 -16   0   4       1156.88       1268.99        54.65 o                         
 -14   0   4        296.27        309.90        29.18 o                         
 -12   0   4        360.80        387.81        34.37 o                         
 -10   0   4       1542.80       1566.76        54.25 o                         
  -8   0   4        309.63        543.19        39.92 o                         
  -4   0   4         17.08         64.74        54.17 o                         
  -2   0   4       4981.05       4758.08       114.03 o                         
   2   0   4      23604.58      24446.82       550.89 o                         
   4   0   4         85.91        132.67        27.59 o                         
   6   0   4        453.09        597.99        81.26 o                         
   8   0   4      10700.35      11540.57       275.72 o                         
  12   0   4          0.87         -5.70        37.07 o                         
  14   0   4        514.19        776.47        78.88 o                         
  16   0   4        665.43        586.39        76.98 o                         
  18   0   4        353.81        498.96        66.53 o                         
 -20   1   4        183.53        221.18        28.13 o                         
 -19   1   4         29.92         70.83        27.34 o                         
 -18   1   4        343.98        331.80        48.19 o                         
 -17   1   4         81.96        107.33        30.48 o                         
 -16   1   4         16.94         -4.59        42.52 o                         
 -15   1   4         24.51         24.09        28.63 o                         
 -14   1   4        635.22        639.26        54.29 o                         
 -13   1   4       1013.18       1112.61       109.02 o                         
 -12   1   4        967.68        799.35        92.95 o                         
 -11   1   4         10.56         44.68        38.97 o                         
 -10   1   4       1659.94       1411.70        86.55 o                         
  -9   1   4        287.95        149.26        14.33 o                         
  -8   1   4        707.89        628.49        21.73 o                         
  -7   1   4       4608.12       4970.26       119.47 o                         
  -6   1   4        728.19        725.50        45.56 o                         
  -5   1   4         57.36         23.59        16.63 o                         
  -4   1   4       1456.59       1295.94        28.67 o                         
  -3   1   4        257.21        355.40        12.69 o                         
  -2   1   4      13727.52      13617.24       168.25 o                         
  -1   1   4        228.86        231.39        12.21 o                         
   0   1   4        105.65        186.10        18.93 o                         
   1   1   4       2650.19       2549.77        42.15 o                         
   2   1   4        249.69        276.90        10.40 o                         
   3   1   4          7.96          3.36        10.98 o                         
   4   1   4       1006.36        891.89        20.44 o                         
   5   1   4       1827.42       2141.13        47.60 o                         
   6   1   4       6095.03       6130.29        95.32 o                         
   7   1   4       1996.89       2151.46        88.62 o                         
   8   1   4        436.91        409.60        21.54 o                         
   9   1   4       1852.76       1773.32        41.05 o                         
  10   1   4       1656.04       1612.52        39.32 o                         
  11   1   4        213.10        202.84        18.93 o                         
  12   1   4        257.81        250.42        24.53 o                         
  13   1   4        466.35        440.33        47.56 o                         
  14   1   4        221.01        237.04        13.55 o                         
  15   1   4         15.58         87.03        45.62 o                         
  16   1   4        347.33        356.26        45.64 o                         
  17   1   4         80.83        168.63        30.89 o                         
  18   1   4        106.00          0.00        36.12 o                         
  19   1   4         85.22        -11.61        56.07 o                         
 -19   2   4        247.00        203.56        38.35 o                         
 -18   2   4        261.72        250.41       168.70 o                         
 -17   2   4          9.48         78.57        63.02 o                         
 -16   2   4        189.99        164.98        43.59 o                         
 -15   2   4        370.00        312.23       122.65 o                         
 -14   2   4        186.38        263.95        32.64 o                         
 -13   2   4        919.50        825.65        28.51 o                         
 -12   2   4        205.53        173.76        63.88 o                         
 -11   2   4       2816.42       2714.70        61.29 o                         
 -10   2   4        918.51        856.83        27.45 o                         
  -9   2   4       1290.36       1374.60        40.18 o                         
  -8   2   4       2803.17       2800.42        44.93 o                         
  -7   2   4       2807.32       3004.56        49.42 o                         
  -6   2   4         27.29         11.45        12.89 o                         
  -5   2   4       1846.23       1718.86        44.84 o                         
  -4   2   4        299.98        273.01        22.16 o                         
  -3   2   4         11.16         28.01         9.32 o                         
  -2   2   4        207.83         80.41        12.63 o                         
  -1   2   4       5493.44       5675.99        65.25 o                         
   0   2   4       2547.64       2385.67        60.36 o                         
   1   2   4       1422.63       1557.26        32.79 o                         
   2   2   4       1724.36       1837.52        38.96 o                         
   3   2   4        587.57        593.29        32.30 o                         
   4   2   4         48.25         58.65        27.44 o                         
   5   2   4        191.85        108.79        28.67 o                         
   6   2   4        249.81        239.96        23.87 o                         
   7   2   4        757.70        715.06        41.02 o                         
   8   2   4       1043.19        929.77        22.69 o                         
   9   2   4         27.85          5.95        31.14 o                         
  10   2   4        846.19        867.50        59.26 o                         
  11   2   4       1045.65        860.43        38.64 o                         
  12   2   4         96.96        110.39        57.50 o                         
  13   2   4       2405.69       2632.21        91.39 o                         
  14   2   4         95.11        -18.01        76.98 o                         
  15   2   4        536.25        533.71        97.35 o                         
  16   2   4         62.12         88.51        56.55 o                         
  17   2   4          0.09        -17.07        37.88 o                         
  18   2   4        326.68        356.33        47.63 o                         
 -19   3   4        131.38        137.25        34.01 o                         
 -18   3   4          0.44        -30.51        30.51 o                         
 -17   3   4        603.10        655.37        52.63 o                         
 -16   3   4        144.13        220.77        35.68 o                         
 -15   3   4        644.51        637.39        38.83 o                         
 -14   3   4          6.03         17.32        14.94 o                         
 -13   3   4       1846.14       1717.89       182.67 o                         
 -12   3   4         52.70         92.29        22.65 o                         
 -11   3   4        122.79        100.64        25.29 o                         
 -10   3   4        259.15        267.53        16.05 o                         
  -9   3   4       3660.84       3742.14        56.07 o                         
  -8   3   4         50.47         54.63        11.57 o                         
  -7   3   4       3693.93       3807.68        51.23 o                         
  -6   3   4         25.59         -3.39         9.12 o                         
  -5   3   4        203.47        171.80        14.68 o                         
  -4   3   4       1444.04       1563.32        25.95 o                         
  -3   3   4        436.31        365.27        15.62 o                         
  -2   3   4          0.57          0.15        25.73 o                         
  -1   3   4        698.00        534.07        50.48 o                         
   0   3   4        252.15        280.07        10.15 o                         
   1   3   4      12094.41      12231.79       149.97 o                         
   2   3   4        626.13        597.13        22.55 o                         
   3   3   4       3537.65       3371.30        50.91 o                         
   4   3   4        100.68        108.82        12.35 o                         
   5   3   4        102.28         88.14        23.46 o                         
   6   3   4        176.51        145.55        14.69 o                         
   7   3   4        462.81        454.54        44.31 o                         
   8   3   4        218.81        195.72        44.99 o                         
   9   3   4       1221.64       1200.99        32.56 o                         
  10   3   4          1.45         54.75        30.59 o                         
  11   3   4        803.26        665.74       173.92 o                         
  12   3   4        116.78        131.79       124.98 o                         
  13   3   4         30.84         53.22        54.17 o                         
  14   3   4        705.41        809.02        63.20 o                         
  15   3   4        223.82        232.13        33.92 o                         
  16   3   4         42.69         63.03        41.41 o                         
  17   3   4        318.34        294.70        45.94 o                         
  18   3   4         56.33        177.03        41.08 o                         
 -18   4   4          1.09        108.60       111.67 o                         
 -17   4   4        155.63        226.47        31.93 o                         
 -16   4   4         33.33         46.53        36.12 o                         
 -15   4   4         47.87         42.77        43.72 o                         
 -14   4   4        503.75        415.27        66.52 o                         
 -13   4   4        535.33        515.77        44.20 o                         
 -12   4   4          1.77          3.82        15.17 o                         
 -11   4   4        316.96        302.85        22.70 o                         
 -10   4   4         52.15         83.19        34.84 o                         
  -9   4   4        159.70        109.89        30.38 o                         
  -8   4   4          1.80         18.94        18.38 o                         
  -7   4   4        187.98        191.22        12.54 o                         
  -6   4   4        376.05        322.29        16.22 o                         
  -5   4   4       3512.19       3437.97        46.17 o                         
  -4   4   4         38.58         31.41        17.28 o                         
  -3   4   4       4493.93       4498.75        68.79 o                         
  -2   4   4       1421.65       1427.51        74.90 o                         
  -1   4   4        644.19        643.86        16.61 o                         
   0   4   4         12.98         37.86        11.93 o                         
   1   4   4        116.47        151.45        17.93 o                         
   2   4   4        931.61        926.91        25.71 o                         
   3   4   4       5247.94       5393.87       122.64 o                         
   4   4   4        163.65        172.56        43.76 o                         
   5   4   4       4120.33       4057.17        85.05 o                         
   6   4   4        610.25        662.02        33.06 o                         
   7   4   4       2258.43       2186.89        33.87 o                         
   8   4   4        362.94        381.06        20.44 o                         
   9   4   4         72.73        120.60        34.57 o                         
  10   4   4          3.28         25.78        22.12 o                         
  11   4   4        551.93        573.09        39.20 o                         
  12   4   4         54.51         -0.93        24.11 o                         
  13   4   4        479.58        442.06        61.12 o                         
  14   4   4         23.66         52.51        32.86 o                         
  15   4   4        104.71         63.08        37.94 o                         
  16   4   4          4.10        164.61        73.18 o                         
  17   4   4         30.15         80.49        35.45 o                         
 -17   5   4         28.41         61.89        30.21 o                         
 -16   5   4         50.91        102.77        59.84 o                         
 -15   5   4        180.37        133.94        52.43 o                         
 -14   5   4        139.67        137.46        23.23 o                         
 -13   5   4        134.78        144.43        27.49 o                         
 -12   5   4       1021.25       1047.50        93.68 o                         
 -11   5   4         12.51         18.61        13.75 o                         
 -10   5   4         72.45         40.39        38.64 o                         
  -9   5   4       1305.64       1300.79       112.97 o                         
  -8   5   4         39.36         27.05        19.16 o                         
  -7   5   4        542.18        499.04        14.18 o                         
  -6   5   4         93.95         97.03         8.92 o                         
  -5   5   4         25.59         45.64        24.42 o                         
  -4   5   4        813.73        785.63        26.10 o                         
  -3   5   4         11.72          2.95         6.58 o                         
  -2   5   4        253.16        254.36        24.14 o                         
  -1   5   4       1937.30       1809.83        27.09 o                         
   0   5   4         25.30         11.55        21.17 o                         
   1   5   4         94.56         88.54        11.11 o                         
   2   5   4        769.91        860.72        48.70 o                         
   3   5   4        449.50        404.54        25.52 o                         
   4   5   4       1245.68       1205.26        28.76 o                         
   5   5   4         18.06        -10.80        13.23 o                         
   6   5   4        124.08        181.34        29.30 o                         
   7   5   4        661.86        738.92        19.14 o                         
   8   5   4          6.77         10.63        14.32 o                         
   9   5   4       1436.04       1403.84        39.45 o                         
  10   5   4          7.68         97.83        34.69 o                         
  11   5   4        142.24        172.06        28.04 o                         
  12   5   4        962.09        928.20        35.27 o                         
  13   5   4          7.81         44.34        50.77 o                         
  14   5   4         18.77         78.50        43.77 o                         
  15   5   4        158.08        110.25        57.02 o                         
 -15   6   4          1.86        -43.72        55.12 o                         
 -14   6   4          3.16         38.97        56.07 o                         
 -13   6   4         22.20         39.65        30.18 o                         
 -12   6   4        149.81        176.84        84.24 o                         
 -11   6   4          6.22         52.33        17.26 o                         
 -10   6   4        863.40        879.16        41.21 o                         
  -9   6   4          3.33        -21.86        46.57 o                         
  -8   6   4       1055.11        968.17        56.97 o                         
  -7   6   4        423.19        390.58        13.37 o                         
  -6   6   4        921.11        972.32        58.48 o                         
  -5   6   4        160.01        130.08        23.72 o                         
  -4   6   4          8.68         -3.03        18.01 o                         
  -3   6   4         60.77         64.12        24.27 o                         
  -2   6   4         78.50         57.45         6.72 o                         
  -1   6   4       1012.14       1059.56        23.91 o                         
   0   6   4       1059.38       1129.49        60.36 o                         
   1   6   4       1403.70       1220.11        68.04 o                         
   2   6   4          7.14         26.38        16.67 o                         
   3   6   4        312.22        297.88        29.06 o                         
   4   6   4         24.07          8.52        11.90 o                         
   5   6   4        354.68        324.09        16.22 o                         
   6   6   4        129.58        148.48        22.56 o                         
   7   6   4          1.99         16.52        14.57 o                         
   8   6   4       1310.09       1326.84        82.86 o                         
   9   6   4          1.37        125.10        78.88 o                         
  10   6   4        367.06        397.93        67.35 o                         
  11   6   4          0.15        -16.58        22.50 o                         
  12   6   4        137.96         99.69        35.25 o                         
  13   6   4         58.70         35.60        34.15 o                         
  14   6   4        145.86        127.67        36.49 o                         
 -13   7   4         16.67         -1.09        71.75 o                         
 -12   7   4         86.78        134.53        43.11 o                         
 -11   7   4          0.05        -57.04        69.38 o                         
 -10   7   4        682.23        670.71        57.51 o                         
  -9   7   4          3.14        -23.76        39.92 o                         
  -8   7   4         16.58         65.18        25.81 o                         
  -7   7   4         12.86         45.62        31.51 o                         
  -6   7   4        745.19        664.74        36.89 o                         
  -5   7   4        242.70        219.86        34.69 o                         
  -4   7   4       1376.49       1690.60       266.59 o                         
  -3   7   4         24.88         -3.93        28.70 o                         
  -2   7   4        584.19        562.17        52.82 o                         
  -1   7   4        198.01        200.24        17.78 o                         
   0   7   4          5.24        -12.10        24.83 o                         
   1   7   4          5.28         22.69        21.57 o                         
   2   7   4        220.54        208.74        33.88 o                         
   3   7   4         98.34         79.64        19.42 o                         
   4   7   4       1127.05       1232.85        30.43 o                         
   5   7   4          0.15        -27.02        27.02 o                         
   6   7   4        408.00        349.48        63.65 o                         
   7   7   4        163.60        248.15        36.76 o                         
   8   7   4         17.60         24.21        40.88 o                         
   9   7   4        124.04         88.47        25.33 o                         
  10   7   4        210.06        221.18        89.34 o                         
  11   7   4         21.92         80.46        18.26 o                         
  -9   8   4         45.20         98.62        24.36 o                         
  -8   8   4         31.55        133.23        34.70 o                         
  -7   8   4         10.38         63.08        31.47 o                         
  -6   8   4        183.88        242.12        90.29 o                         
  -5   8   4        220.70        339.24       105.02 o                         
  -4   8   4         85.95        168.51       262.31 o                         
  -3   8   4        103.96         85.70        29.11 o                         
  -2   8   4        292.18        268.70        29.59 o                         
  -1   8   4         98.73         69.53        25.92 o                         
   0   8   4        222.58        287.97        66.53 o                         
   1   8   4          6.06       -106.95       132.58 o                         
   2   8   4        974.48       1111.24        47.51 o                         
   3   8   4        327.58        371.54        44.31 o                         
   4   8   4        306.20        313.42        39.58 o                         
   5   8   4        511.97        524.59        58.03 o                         
   6   8   4         11.09          4.63        49.70 o                         
   7   8   4         14.06        -21.69        21.69 o                         
   8   8   4        109.75        248.28        48.90 o                         
 -19   0   5        228.64        169.17        34.21 o                         
 -17   0   5        391.74        541.73        53.22 o                         
 -15   0   5        939.28        880.07        46.57 o                         
 -13   0   5        480.28        394.41        34.21 o                         
 -11   0   5       1656.57       1459.81        52.27 o                         
  -9   0   5          1.05        -19.96        19.96 o                         
  -7   0   5      15545.70      16262.23       371.60 o                         
  -5   0   5        162.76          3.72        25.19 o                         
  -3   0   5        796.87        799.69        32.55 o                         
  -1   0   5        462.22        656.92        27.56 o                         
   1   0   5       2921.76       2924.06       130.20 o                         
   3   0   5        384.71        308.13        41.34 o                         
   5   0   5       8544.88       8576.44       204.85 o                         
   7   0   5        224.68        262.22        28.65 o                         
   9   0   5       1587.68       1627.36        61.30 o                         
  11   0   5        310.04        382.06        57.97 o                         
  13   0   5         58.78         49.93         8.31 o                         
  15   0   5          1.22        -55.12        55.12 o                         
  17   0   5        122.74        283.22        75.08 o                         
 -20   1   5          0.36        127.56        27.63 o                         
 -19   1   5        208.61        312.42        33.10 o                         
 -18   1   5          0.01         54.10        53.22 o                         
 -17   1   5        257.52        245.27        94.56 o                         
 -16   1   5        119.82        250.17        52.47 o                         
 -15   1   5          9.28         10.44        32.48 o                         
 -14   1   5          6.22          0.30        60.35 o                         
 -13   1   5         90.11        131.61        66.41 o                         
 -12   1   5       1124.23        981.49        64.80 o                         
 -11   1   5       5858.52       5912.69       223.40 o                         
 -10   1   5        309.58        337.29        19.74 o                         
  -9   1   5       2192.96       2093.25        61.27 o                         
  -8   1   5         36.78         23.58        24.24 o                         
  -7   1   5        570.20        606.54        20.32 o                         
  -6   1   5        407.30        605.80        39.11 o                         
  -5   1   5          5.99         31.60        25.71 o                         
  -4   1   5       1652.09       1471.27        27.02 o                         
  -3   1   5       6854.76       6578.00        99.87 o                         
  -2   1   5        998.73       1028.45        33.06 o                         
  -1   1   5       4413.50       4333.42        54.52 o                         
   0   1   5        285.14        241.82        23.87 o                         
   1   1   5        536.53        567.03        33.33 o                         
   2   1   5       2515.30       2566.81        58.57 o                         
   3   1   5        845.24        810.22        31.68 o                         
   4   1   5         35.94         88.74        11.70 o                         
   5   1   5        585.68        638.45        27.77 o                         
   6   1   5        295.12        378.06        41.56 o                         
   7   1   5       2094.33       1791.11        40.47 o                         
   8   1   5       1745.58       2099.62        57.89 o                         
   9   1   5       1050.45       1011.89        63.02 o                         
  10   1   5       1298.01       1120.73        77.37 o                         
  11   1   5          2.50        -48.47        55.12 o                         
  12   1   5         71.37         61.89        36.25 o                         
  13   1   5        962.83        772.65        53.04 o                         
  14   1   5        308.89        344.09        39.37 o                         
  15   1   5        801.30        805.80       246.63 o                         
  16   1   5         71.91        -17.16        60.35 o                         
  17   1   5         93.26        104.46       118.32 o                         
  18   1   5         67.06        175.30       110.72 o                         
 -19   2   5         22.36         55.56        35.38 o                         
 -18   2   5        181.11        178.48        77.24 o                         
 -17   2   5          1.96          5.59        31.03 o                         
 -16   2   5        137.73        273.69        38.55 o                         
 -15   2   5          3.09        -17.11        43.72 o                         
 -14   2   5        114.24         75.40        65.71 o                         
 -13   2   5       1705.86       1594.86        85.10 o                         
 -12   2   5        274.23        336.36        20.63 o                         
 -11   2   5        544.87        584.69        58.51 o                         
 -10   2   5       2626.73       2512.61        44.58 o                         
  -9   2   5       2066.88       1986.96       128.73 o                         
  -8   2   5       1545.43       1588.49        64.38 o                         
  -7   2   5        336.43        263.90        20.91 o                         
  -6   2   5        679.08        687.50        20.17 o                         
  -5   2   5       1520.83       1544.18        40.74 o                         
  -4   2   5       1173.43       1069.43        60.77 o                         
  -3   2   5       3232.55       3102.86        44.17 o                         
  -2   2   5       8772.12       8878.80       108.64 o                         
  -1   2   5        458.99        494.42        29.83 o                         
   0   2   5         10.10         -0.60        13.72 o                         
   1   2   5       4310.73       4464.50        89.71 o                         
   2   2   5       1227.60       1203.22        24.83 o                         
   3   2   5         20.92         48.53        18.54 o                         
   4   2   5         13.40         35.79        20.17 o                         
   5   2   5        858.44        841.88        17.01 o                         
   6   2   5       5224.75       5149.54        68.66 o                         
   7   2   5        587.91        695.33        34.98 o                         
   8   2   5       1133.44       1146.69        46.35 o                         
   9   2   5        845.99        836.30        35.94 o                         
  10   2   5        210.61        279.47        47.28 o                         
  11   2   5        155.34        209.76        27.16 o                         
  12   2   5         80.06        349.63       217.64 o                         
  13   2   5        661.58        580.50       112.15 o                         
  14   2   5       1335.22       1610.65       141.13 o                         
  15   2   5         55.95        -36.75        36.75 o                         
  16   2   5        630.18        698.66       141.13 o                         
  17   2   5         11.74        -25.96        81.73 o                         
  18   2   5        107.62        120.95        47.52 o                         
 -19   3   5         21.60         32.11        31.84 o                         
 -18   3   5          0.02         45.99        28.51 o                         
 -17   3   5         55.12         93.20        44.79 o                         
 -16   3   5        222.72        257.84        75.56 o                         
 -15   3   5          0.30         41.40        53.19 o                         
 -14   3   5        702.24        619.89        28.29 o                         
 -13   3   5          1.75         90.19        16.38 o                         
 -12   3   5        266.03        266.88        42.52 o                         
 -11   3   5        443.05        386.74        18.38 o                         
 -10   3   5        184.31        175.92        28.65 o                         
  -9   3   5          1.57          8.80        13.08 o                         
  -8   3   5        586.13        575.70        32.76 o                         
  -7   3   5         96.13         64.19        18.67 o                         
  -6   3   5       4668.63       4525.14       120.30 o                         
  -5   3   5          4.03         12.61         8.62 o                         
  -4   3   5       5805.24       5897.06        82.26 o                         
  -3   3   5       1250.02       1397.05        42.65 o                         
  -2   3   5         20.57        -21.57        37.70 o                         
  -1   3   5       1723.41       1746.51        50.48 o                         
   0   3   5       7630.76       8156.90        92.14 o                         
   1   3   5          7.05         22.73        18.24 o                         
   2   3   5      10333.23      10766.38       145.99 o                         
   3   3   5        103.09        120.10        24.24 o                         
   4   3   5       4686.03       4562.73        70.54 o                         
   5   3   5         91.35         85.74        32.98 o                         
   6   3   5        480.01        494.60        31.14 o                         
   7   3   5       1458.42       1484.09        40.33 o                         
   8   3   5         96.84         60.51        42.94 o                         
   9   3   5        236.04        221.25        13.36 o                         
  10   3   5        870.69        834.79        82.29 o                         
  11   3   5        982.64       1167.29       116.90 o                         
  12   3   5        972.65       1077.78        55.78 o                         
  13   3   5        284.59        384.46        54.65 o                         
  14   3   5        328.09        347.00       249.95 o                         
  15   3   5         94.39        278.06        41.90 o                         
  16   3   5         66.85         16.97        30.92 o                         
  17   3   5        145.15        135.72        34.91 o                         
 -18   4   5        453.87        428.66        58.92 o                         
 -17   4   5          9.78        -26.18        26.18 o                         
 -16   4   5         56.19        -17.00        75.56 o                         
 -15   4   5        142.16        129.71        50.37 o                         
 -14   4   5         59.72        100.02        28.28 o                         
 -13   4   5        120.07         43.89        52.46 o                         
 -12   4   5        128.59        150.59        18.92 o                         
 -11   4   5        112.38         69.29        18.84 o                         
 -10   4   5       1044.42        969.30        88.68 o                         
  -9   4   5        180.92        132.13        23.52 o                         
  -8   4   5       2178.66       2006.97        66.15 o                         
  -7   4   5        158.53        150.82        11.03 o                         
  -6   4   5        695.53        788.93        44.45 o                         
  -5   4   5        308.50        250.81        29.77 o                         
  -4   4   5        787.96        683.27        25.38 o                         
  -3   4   5        148.18        161.83        14.20 o                         
  -2   4   5        468.50        395.82        32.37 o                         
  -1   4   5          1.60         11.22        17.15 o                         
   0   4   5      11175.27      11754.40       138.16 o                         
   1   4   5       4292.57       4624.54       126.09 o                         
   2   4   5          0.99         28.11        23.46 o                         
   3   4   5        933.81        825.04        40.47 o                         
   4   4   5        871.55        819.24        34.29 o                         
   5   4   5        476.44        546.66        21.13 o                         
   6   4   5       2310.27       2266.84       112.80 o                         
   7   4   5        275.00        323.29        19.62 o                         
   8   4   5       1451.58       1463.44        27.54 o                         
   9   4   5          6.17        -12.43        12.43 o                         
  10   4   5        207.25        212.44        55.12 o                         
  11   4   5         26.57        123.72        26.61 o                         
  12   4   5          4.08        116.43        35.54 o                         
  13   4   5          6.32         60.90        62.73 o                         
  14   4   5        172.97        151.56        27.75 o                         
  15   4   5         15.85         79.97        39.68 o                         
  16   4   5         98.78        150.29        34.90 o                         
 -17   5   5        220.71        330.00        49.01 o                         
 -16   5   5        277.83        359.39        75.56 o                         
 -15   5   5        195.33        214.13        61.00 o                         
 -14   5   5          9.43         71.49        46.10 o                         
 -13   5   5        493.23        505.56        87.58 o                         
 -12   5   5        811.77        697.78        28.55 o                         
 -11   5   5         17.89          1.31        30.55 o                         
 -10   5   5        214.10        188.72        25.22 o                         
  -9   5   5        189.02        165.17        55.06 o                         
  -8   5   5        733.20        644.30        80.40 o                         
  -7   5   5        162.23        150.06         8.54 o                         
  -6   5   5        171.82        121.72        39.53 o                         
  -5   5   5        456.74        383.92        53.31 o                         
  -4   5   5        595.60        592.12        28.94 o                         
  -3   5   5        853.47        770.06        23.51 o                         
  -2   5   5         16.05         14.36        11.74 o                         
  -1   5   5         94.23         72.76        13.56 o                         
   0   5   5         25.14         14.28        19.89 o                         
   1   5   5        928.60        865.54        17.31 o                         
   2   5   5        454.33        399.29        32.68 o                         
   3   5   5         95.79        128.63        53.17 o                         
   4   5   5         44.31         44.83        29.90 o                         
   5   5   5        166.51        147.15        24.01 o                         
   6   5   5         91.00        123.32        18.11 o                         
   7   5   5        622.38        609.39        33.33 o                         
   8   5   5        222.70        204.77        13.73 o                         
   9   5   5        319.27        340.22        38.27 o                         
  10   5   5        255.51        261.23        29.49 o                         
  11   5   5        683.41        670.25        57.75 o                         
  12   5   5        915.29        885.32        29.77 o                         
  13   5   5         20.84         91.51        53.23 o                         
  14   5   5          8.67         44.41        29.01 o                         
  15   5   5         93.97        147.46        65.22 o                         
 -15   6   5        193.31        334.71       102.17 o                         
 -14   6   5          9.87        248.62       172.97 o                         
 -13   6   5        468.25        622.72        43.38 o                         
 -12   6   5          0.74        -19.70        19.70 o                         
 -11   6   5         11.34         46.76        45.62 o                         
 -10   6   5        367.67        380.24        57.59 o                         
  -9   6   5        222.48        199.81        47.09 o                         
  -8   6   5         38.40         74.69        33.51 o                         
  -7   6   5        581.18        557.27        43.15 o                         
  -6   6   5         30.95         35.07        32.85 o                         
  -5   6   5       1503.92       1514.14        82.17 o                         
  -4   6   5        120.08        159.03        27.26 o                         
  -3   6   5        761.47        771.67       101.26 o                         
  -2   6   5        756.42        721.35        27.35 o                         
  -1   6   5        423.06        423.70        45.90 o                         
   0   6   5         45.42         44.03        15.64 o                         
   1   6   5        271.10        242.54        12.54 o                         
   2   6   5        172.75        137.56        14.61 o                         
   3   6   5        235.04        260.11        35.85 o                         
   4   6   5          0.67          2.48        18.24 o                         
   5   6   5        591.29        623.62        35.21 o                         
   6   6   5         13.27         43.96        18.93 o                         
   7   6   5        573.27        621.46        20.46 o                         
   8   6   5         55.38        104.54        43.49 o                         
   9   6   5        972.61       1065.65        46.70 o                         
  10   6   5         46.13          9.64        25.79 o                         
  11   6   5        925.04       1004.20        61.04 o                         
  12   6   5          0.59         36.53        21.70 o                         
  13   6   5        115.40        129.09        24.60 o                         
 -12   7   5        123.38        147.19        32.00 o                         
 -11   7   5        403.38        484.26        68.20 o                         
 -10   7   5         59.61          8.33        88.86 o                         
  -9   7   5        320.93        351.68        40.98 o                         
  -8   7   5         44.06        -24.66        24.66 o                         
  -7   7   5        525.80        496.41        63.20 o                         
  -6   7   5        351.18        504.94       195.31 o                         
  -5   7   5         60.99         65.69        23.43 o                         
  -4   7   5          6.27         54.17        44.67 o                         
  -3   7   5        837.56        940.06        42.29 o                         
  -2   7   5          0.52        -62.73        62.73 o                         
  -1   7   5       1531.57       1452.47       179.59 o                         
   0   7   5        175.09        140.08         9.85 o                         
   1   7   5        117.12        141.24        49.90 o                         
   2   7   5         15.13         17.09        24.69 o                         
   3   7   5         99.06        130.39        48.23 o                         
   4   7   5         67.43         89.54        30.18 o                         
   5   7   5        281.91        300.30        43.21 o                         
   6   7   5         78.32         65.59        24.00 o                         
   7   7   5        777.24        925.43        75.37 o                         
   8   7   5        129.13        126.54        16.56 o                         
   9   7   5        146.28        107.02        21.53 o                         
  10   7   5         45.18         82.91        77.56 o                         
  11   7   5         49.17         60.81        19.09 o                         
  -9   8   5          2.62         89.82        33.81 o                         
  -8   8   5        188.74        186.81       105.02 o                         
  -7   8   5        227.32        189.79        49.90 o                         
  -6   8   5          1.34         41.63        34.95 o                         
  -5   8   5        357.82        359.72        64.63 o                         
  -4   8   5         40.08        -32.80        35.26 o                         
  -3   8   5         16.55        -12.46        27.74 o                         
  -2   8   5        314.87        374.30        32.13 o                         
  -1   8   5          1.33         95.94        62.73 o                         
   0   8   5        171.93        167.78        29.89 o                         
   1   8   5        794.59        752.30       117.51 o                         
   2   8   5          8.56         71.01        73.19 o                         
   3   8   5        820.63        824.43        41.30 o                         
   4   8   5        702.46        640.52        43.02 o                         
   5   8   5        921.99        982.22        76.28 o                         
   6   8   5         10.53        145.49        27.79 o                         
   7   8   5         36.51        -11.88        38.87 o                         
   8   8   5          5.28         46.31        38.59 o                         
 -20   0   6        175.79        124.50        31.36 o                         
 -16   0   6          3.92        -30.41        49.42 o                         
 -14   0   6        159.73         68.43        20.91 o                         
 -12   0   6       4019.66       3868.11       111.20 o                         
 -10   0   6       1845.65       1859.92        58.92 o                         
  -8   0   6        189.18        191.03        22.81 o                         
  -6   0   6       5572.01       6560.58       160.62 o                         
  -4   0   6       2903.74       2345.04        66.07 o                         
  -2   0   6      20849.41      21023.77       748.44 o                         
   0   0   6        511.08        520.13        16.45 o                         
   2   0   6       1317.76       1483.28        49.90 o                         
   4   0   6       5917.69       5643.58       139.42 o                         
   6   0   6       3312.74       2954.52        97.42 o                         
   8   0   6        736.64        658.19       106.44 o                         
  10   0   6         13.58         26.48         9.98 o                         
  12   0   6       1205.14       1275.07        58.92 o                         
  14   0   6       1873.19       1894.14       121.65 o                         
  18   0   6         39.99        -45.62        62.73 o                         
 -20   1   6         62.45         70.67        83.63 o                         
 -19   1   6        523.01        494.09        36.12 o                         
 -18   1   6        251.40        229.22        27.37 o                         
 -17   1   6         41.24        191.56       152.06 o                         
 -16   1   6        214.26        223.62        67.95 o                         
 -15   1   6        448.11        460.72        30.04 o                         
 -14   1   6       1196.18        958.19       102.17 o                         
 -13   1   6        406.11        412.76       114.52 o                         
 -12   1   6         78.04         69.82        43.24 o                         
 -11   1   6        913.55        916.69        25.55 o                         
 -10   1   6        636.07        662.65        21.01 o                         
  -9   1   6        531.54        557.00        38.02 o                         
  -8   1   6       1670.45       1569.83        33.34 o                         
  -7   1   6         50.80         90.32        14.84 o                         
  -6   1   6       6706.06       6690.85       245.98 o                         
  -5   1   6       1655.31       1607.04        58.71 o                         
  -4   1   6         90.09         67.64        36.26 o                         
  -3   1   6        555.79        463.81        27.85 o                         
  -2   1   6        202.79        159.61        14.11 o                         
  -1   1   6         10.02        -11.26        19.03 o                         
   0   1   6         93.45         93.17        16.06 o                         
   1   1   6         32.91         43.85        13.72 o                         
   2   1   6       6954.76       6545.36        84.16 o                         
   3   1   6       1541.23       1402.30        30.46 o                         
   4   1   6        749.03        754.30        37.71 o                         
   5   1   6       7134.57       7721.77       118.23 o                         
   6   1   6        123.85         76.46        16.03 o                         
   7   1   6        112.22        119.40        10.66 o                         
   8   1   6       1364.52       1326.35        64.34 o                         
   9   1   6        104.02         93.08        16.31 o                         
  10   1   6       2011.08       1999.25        83.27 o                         
  11   1   6        107.59         66.68        33.26 o                         
  12   1   6        240.65        257.13        17.35 o                         
  13   1   6         62.47         72.29        14.36 o                         
  14   1   6          3.37        -11.20        11.20 o                         
  15   1   6          0.50         38.81        35.87 o                         
  16   1   6        182.10        140.82       127.35 o                         
  17   1   6         18.90         21.30        28.56 o                         
  18   1   6        328.38        398.10        38.80 o                         
 -19   2   6          0.34         85.13        37.54 o                         
 -18   2   6         70.31        121.72        29.18 o                         
 -17   2   6        177.66        231.28        74.13 o                         
 -16   2   6          0.52         -3.85        74.13 o                         
 -15   2   6        469.90        585.00        57.97 o                         
 -14   2   6        596.25        491.34        47.05 o                         
 -13   2   6         12.42         44.51        54.85 o                         
 -12   2   6        120.23         86.25        30.86 o                         
 -11   2   6       1360.17       1310.09        64.86 o                         
 -10   2   6         18.64         52.86        13.51 o                         
  -9   2   6       1416.34       1439.66        28.78 o                         
  -8   2   6        543.21        536.85        17.36 o                         
  -7   2   6       7141.36       7215.99        95.35 o                         
  -6   2   6       3434.59       3407.76        70.48 o                         
  -5   2   6       2275.06       2328.57        38.16 o                         
  -4   2   6       5211.96       5323.07        66.58 o                         
  -3   2   6       2102.75       2462.25        47.46 o                         
  -2   2   6         14.58         12.30        15.48 o                         
  -1   2   6        161.65        114.11        11.80 o                         
   0   2   6       3671.54       4190.72        49.53 o                         
   1   2   6       4444.16       4669.36        64.08 o                         
   2   2   6        250.17        248.78        33.06 o                         
   3   2   6       2400.31       2350.93        37.36 o                         
   4   2   6       2146.51       1935.99        37.72 o                         
   5   2   6       2324.66       2354.57        35.01 o                         
   6   2   6        576.91        498.99        23.18 o                         
   7   2   6       1214.23       1056.80        20.15 o                         
   8   2   6        162.82        154.46        10.01 o                         
   9   2   6        342.38        365.69        34.23 o                         
  10   2   6         19.23         20.43        14.82 o                         
  11   2   6        954.18       1047.63        58.45 o                         
  12   2   6        864.70        975.98        34.68 o                         
  13   2   6         35.42         80.81        63.68 o                         
  14   2   6        124.26        143.75        19.67 o                         
  15   2   6        336.56        330.68        35.09 o                         
  16   2   6         33.65         -8.41       150.16 o                         
  17   2   6        191.60        211.30       104.07 o                         
  18   2   6          2.67         36.72       112.62 o                         
 -19   3   6        249.86        545.98       213.36 o                         
 -18   3   6         41.13        107.46        25.09 o                         
 -17   3   6        130.39        137.89        28.51 o                         
 -16   3   6         42.95        -21.89        21.89 o                         
 -15   3   6          0.96          5.87        41.40 o                         
 -14   3   6         38.68         55.11        43.68 o                         
 -13   3   6        109.08        141.81        67.70 o                         
 -12   3   6         22.41        -18.06        21.86 o                         
 -11   3   6       1150.73       1159.25        41.39 o                         
 -10   3   6        168.09        174.50        27.47 o                         
  -9   3   6        193.26        203.75        11.10 o                         
  -8   3   6         14.26         34.20        25.54 o                         
  -7   3   6         96.98        128.16        15.78 o                         
  -6   3   6        372.30        354.80        37.93 o                         
  -5   3   6       4518.80       4390.62        89.91 o                         
  -4   3   6        219.42        155.26        51.30 o                         
  -3   3   6       7017.90       6997.23        88.90 o                         
  -2   3   6        110.88         88.03        50.04 o                         
  -1   3   6       2520.87       2600.14        84.54 o                         
   0   3   6          2.47         15.65         7.17 o                         
   1   3   6         98.16        107.72        19.07 o                         
   2   3   6        394.83        364.83        34.92 o                         
   3   3   6       4641.08       4590.94        61.23 o                         
   4   3   6        459.25        485.74        21.40 o                         
   5   3   6       3271.20       3199.59        79.84 o                         
   6   3   6        843.15        940.45        36.64 o                         
   7   3   6       1146.57       1136.25        18.55 o                         
   8   3   6         30.41         16.68        11.26 o                         
   9   3   6        447.84        466.71        24.71 o                         
  10   3   6       1305.18       1275.15        75.42 o                         
  11   3   6        135.51        167.03        76.55 o                         
  12   3   6        519.89        462.07        60.97 o                         
  13   3   6        719.65        691.55        39.51 o                         
  14   3   6         15.35         -3.82        50.85 o                         
  15   3   6        388.23        440.90        42.19 o                         
  16   3   6         79.82        191.85       194.83 o                         
  17   3   6         16.04         90.51        86.96 o                         
 -18   4   6         14.37         32.86        83.16 o                         
 -17   4   6        455.97        517.72       105.02 o                         
 -16   4   6          6.90         -3.80        33.26 o                         
 -15   4   6        801.13        852.50        57.35 o                         
 -14   4   6         75.34        194.87        56.44 o                         
 -13   4   6        207.12        248.34        19.51 o                         
 -12   4   6        118.51        115.94        24.64 o                         
 -11   4   6        135.42        121.25        34.63 o                         
 -10   4   6        389.41        307.99        20.59 o                         
  -9   4   6        888.84        833.51        72.36 o                         
  -8   4   6         79.95         89.70        14.87 o                         
  -7   4   6         14.84         -2.51        11.34 o                         
  -6   4   6         78.31        134.93        62.95 o                         
  -5   4   6        205.20        254.53        42.25 o                         
  -4   4   6         30.06         68.87        45.95 o                         
  -3   4   6        683.84        609.35        73.80 o                         
  -2   4   6        858.47        862.41        30.18 o                         
  -1   4   6      10399.45      10669.35       151.90 o                         
   0   4   6       1062.73       1075.03        22.63 o                         
   1   4   6       3870.99       3698.54        52.73 o                         
   2   4   6        777.93        858.16        35.94 o                         
   3   4   6       3161.95       3264.26        64.51 o                         
   4   4   6         41.91         55.52        17.95 o                         
   5   4   6        167.44        181.84        13.44 o                         
   6   4   6        638.07        671.19        43.27 o                         
   7   4   6        941.88        956.38        41.84 o                         
   8   4   6        121.06         73.57        10.10 o                         
   9   4   6       1073.48       1088.39        23.86 o                         
  10   4   6        158.47        157.37        14.87 o                         
  11   4   6        646.04        566.15        58.31 o                         
  12   4   6          0.43        -10.99        22.30 o                         
  13   4   6          4.14         73.75        22.58 o                         
  14   4   6          8.00         41.29        34.21 o                         
  15   4   6        376.55        434.78        69.85 o                         
  16   4   6         66.09         42.34        25.44 o                         
 -16   5   6        187.80        133.63        34.49 o                         
 -15   5   6         24.26         96.04        80.31 o                         
 -14   5   6         11.85         12.68        16.99 o                         
 -13   5   6       1165.76       1084.44        63.85 o                         
 -12   5   6          0.17         92.91        79.35 o                         
 -11   5   6       1110.21       1131.44        70.45 o                         
 -10   5   6        816.50        751.06        29.18 o                         
  -9   5   6         30.53         60.33        71.28 o                         
  -8   5   6        536.28        476.31        15.87 o                         
  -7   5   6         12.52        -49.96        52.27 o                         
  -6   5   6          5.83        -30.16        30.53 o                         
  -5   5   6        160.47        183.97        47.62 o                         
  -4   5   6        140.40        213.67        21.95 o                         
  -3   5   6        253.04        278.88        32.53 o                         
  -2   5   6         18.54         16.64        12.60 o                         
  -1   5   6        812.00        788.05        43.85 o                         
   0   5   6       1126.76       1143.95        27.44 o                         
   1   5   6        490.67        485.75        20.58 o                         
   2   5   6         27.16         40.20        16.73 o                         
   3   5   6        463.25        499.67        45.68 o                         
   4   5   6          4.12         13.83        18.52 o                         
   5   5   6        626.90        565.30        45.87 o                         
   6   5   6         93.77        107.75        19.44 o                         
   7   5   6        143.89        175.75        48.81 o                         
   8   5   6       1243.33       1198.20        38.82 o                         
   9   5   6        174.40        182.43        45.27 o                         
  10   5   6         24.12         44.29        16.05 o                         
  11   5   6        451.80        497.34        29.90 o                         
  12   5   6        157.55         88.00        25.93 o                         
  13   5   6        334.34        270.62        47.74 o                         
  14   5   6        143.15        241.42        83.41 o                         
  15   5   6        104.54        248.65       192.46 o                         
 -15   6   6         41.04         12.75        56.07 o                         
 -14   6   6        672.67        728.88        83.16 o                         
 -13   6   6         28.73        -17.33        68.72 o                         
 -12   6   6       1141.21       1259.61        55.93 o                         
 -11   6   6        178.61        238.78        33.23 o                         
 -10   6   6        263.18        482.96        79.04 o                         
  -9   6   6         42.39         27.13        23.49 o                         
  -8   6   6        220.16        201.38        52.62 o                         
  -7   6   6         33.36         73.98        25.67 o                         
  -6   6   6        606.08        624.69        40.32 o                         
  -5   6   6        542.06        489.66        35.31 o                         
  -4   6   6       2176.19       2146.14       554.08 o                         
  -3   6   6         59.14         57.23        50.45 o                         
  -2   6   6         75.15        118.62        22.14 o                         
  -1   6   6         62.08         29.74        28.29 o                         
   0   6   6        794.70        764.18        16.24 o                         
   1   6   6         21.37          8.24         9.60 o                         
   2   6   6          7.91         15.18        32.03 o                         
   3   6   6        176.63        160.42        14.03 o                         
   4   6   6        312.14        331.25        39.78 o                         
   5   6   6        242.17        199.48        15.42 o                         
   6   6   6        136.40        114.76        29.63 o                         
   7   6   6         98.72        122.54        48.70 o                         
   8   6   6         61.72         36.52        16.93 o                         
   9   6   6          2.20         -2.80        14.95 o                         
  10   6   6         97.61        136.59        53.42 o                         
  11   6   6        163.77        213.01        34.81 o                         
  12   6   6        288.89        338.90        26.73 o                         
  13   6   6          4.14        -17.22        17.22 o                         
 -12   7   6          7.57         20.99        36.53 o                         
 -11   7   6          1.86         96.05        42.77 o                         
 -10   7   6          2.58        -17.24        30.24 o                         
  -9   7   6        215.72        212.81       120.23 o                         
  -8   7   6        828.11        944.15       136.86 o                         
  -7   7   6         20.37        -10.45        60.83 o                         
  -6   7   6       1272.26       1150.56       105.97 o                         
  -5   7   6         27.05        -22.04        35.16 o                         
  -4   7   6         28.96          9.79        21.88 o                         
  -3   7   6        156.23        186.28        28.51 o                         
  -2   7   6       1294.87       1388.19        48.17 o                         
  -1   7   6        499.15        509.13       159.67 o                         
   0   7   6        557.16        603.81        30.14 o                         
   1   7   6          1.26         22.48        12.76 o                         
   2   7   6        474.08        444.40        82.31 o                         
   3   7   6        199.75        250.79        61.73 o                         
   4   7   6        293.64        310.11        43.07 o                         
   5   7   6          0.69         34.53        29.87 o                         
   6   7   6        157.94        163.51        30.33 o                         
   7   7   6          7.12          0.94        41.34 o                         
   8   7   6        484.31        485.17        28.86 o                         
   9   7   6        231.61        236.30        41.14 o                         
  10   7   6        217.12        147.03        85.06 o                         
  11   7   6        203.89        161.11        26.29 o                         
  -9   8   6        147.48        100.59        29.85 o                         
  -8   8   6          6.47         11.71        30.34 o                         
  -7   8   6         74.55         26.44        36.22 o                         
  -6   8   6         53.91         63.65        57.02 o                         
  -5   8   6        151.96        159.38        31.92 o                         
  -4   8   6        117.92         47.30        35.16 o                         
  -3   8   6          1.76        -17.11        31.36 o                         
  -2   8   6        627.56        733.88        52.91 o                         
  -1   8   6        205.97        194.22        33.90 o                         
   0   8   6         72.73        177.92        36.11 o                         
   1   8   6        619.51        593.01        39.00 o                         
   2   8   6          0.67        -46.84        50.56 o                         
   3   8   6         20.75         96.66        77.93 o                         
   4   8   6        569.01        583.18        40.31 o                         
   5   8   6         20.08         -3.85        22.70 o                         
   6   8   6        618.21        606.43        49.49 o                         
   7   8   6         92.15        157.83        75.06 o                         
 -19   0   7        492.84        612.06        47.52 o                         
 -17   0   7        767.21       1000.77        86.49 o                         
 -15   0   7        786.33        634.86        65.58 o                         
 -13   0   7       1219.71       1084.40        48.47 o                         
 -11   0   7       1218.86       1206.05        75.08 o                         
  -9   0   7        137.37         82.68        19.01 o                         
  -7   0   7       8180.23       8066.01       191.98 o                         
  -5   0   7         11.35         55.82        24.84 o                         
  -3   0   7      10695.93      11052.92       258.34 o                         
  -1   0   7        202.67        301.28        23.76 o                         
   1   0   7       2773.80       2440.91        55.64 o                         
   3   0   7         94.46         63.35        21.86 o                         
   5   0   7      10550.94      10527.06       313.16 o                         
   7   0   7       5235.08       5426.89       139.39 o                         
   9   0   7       3603.15       3732.29       165.84 o                         
  11   0   7        894.26        884.82        73.18 o                         
  13   0   7          7.36        -57.02        57.02 o                         
  15   0   7          7.06        -52.27        52.27 o                         
  17   0   7        170.18        230.00        39.92 o                         
 -20   1   7         43.61        142.53        52.75 o                         
 -19   1   7         38.44        133.38        34.69 o                         
 -18   1   7         39.66         54.92        40.39 o                         
 -17   1   7          0.41        -25.25        51.32 o                         
 -16   1   7         46.97        179.62        28.51 o                         
 -15   1   7       1399.71       1557.19       379.68 o                         
 -14   1   7          1.48         19.42        28.04 o                         
 -13   1   7        736.20        846.23       129.25 o                         
 -12   1   7        720.14        698.56       104.07 o                         
 -11   1   7        270.60        237.05        17.57 o                         
 -10   1   7        193.15        162.82        16.52 o                         
  -9   1   7        122.25         97.89        20.91 o                         
  -8   1   7        109.98         45.18        40.87 o                         
  -7   1   7       1146.17       1043.68        31.55 o                         
  -6   1   7        100.93        143.45        19.03 o                         
  -5   1   7       4984.32       4650.19        83.57 o                         
  -4   1   7       1693.79       1667.05        31.17 o                         
  -3   1   7        710.29        875.38        19.16 o                         
  -2   1   7       1141.92       1194.78        20.61 o                         
  -1   1   7         18.62        -24.72        24.72 o                         
   0   1   7       2512.17       2735.20        61.32 o                         
   1   1   7       3494.91       3751.20        78.74 o                         
   2   1   7        326.69        336.44        14.18 o                         
   3   1   7       5608.45       5356.05        85.16 o                         
   4   1   7       1928.74       2229.53        37.77 o                         
   5   1   7        911.97        629.52        41.56 o                         
   6   1   7        206.05        119.44        13.03 o                         
   7   1   7         32.49         60.09        38.88 o                         
   8   1   7       1266.15       1302.93        51.18 o                         
   9   1   7        531.88        497.67        26.34 o                         
  10   1   7        529.79        473.40        77.46 o                         
  11   1   7        817.28        792.93        79.36 o                         
  12   1   7        391.86        363.17        25.66 o                         
  13   1   7        879.57        846.99        61.30 o                         
  14   1   7        642.10        597.89        43.72 o                         
  15   1   7          1.20        -50.85        50.85 o                         
  16   1   7         59.71          1.80        65.10 o                         
  17   1   7        138.50        320.93        49.68 o                         
  18   1   7         26.14         54.05        70.33 o                         
 -19   2   7          6.51        128.70        46.09 o                         
 -18   2   7          5.24        129.55        31.36 o                         
 -17   2   7        325.50        371.73       109.30 o                         
 -16   2   7        239.04        382.96        77.46 o                         
 -15   2   7         41.09         61.22        73.18 o                         
 -14   2   7        659.68        589.57        38.97 o                         
 -13   2   7         63.16         35.29        17.16 o                         
 -12   2   7        321.87        267.02        18.90 o                         
 -11   2   7        100.24        132.18        53.70 o                         
 -10   2   7        236.08        268.85        74.13 o                         
  -9   2   7       2025.19       1998.88       127.35 o                         
  -8   2   7       4097.85       3996.53        93.83 o                         
  -7   2   7        343.02        265.17        51.07 o                         
  -6   2   7       4444.16       4620.95        89.17 o                         
  -5   2   7        298.26        374.93        59.03 o                         
  -4   2   7        920.57        699.02        33.47 o                         
  -3   2   7       1641.64       1534.92        23.94 o                         
  -2   2   7       3851.02       4499.73        67.06 o                         
  -1   2   7         91.64         91.24        33.61 o                         
   0   2   7        310.70        387.83        26.20 o                         
   1   2   7       8717.03       9352.32       129.10 o                         
   2   2   7       1082.02       1089.94        23.32 o                         
   3   2   7        806.49        860.82        24.90 o                         
   4   2   7        986.78        842.61        21.26 o                         
   5   2   7        958.21        863.71        45.41 o                         
   6   2   7         72.68         80.41        14.54 o                         
   7   2   7         74.68         70.32        25.79 o                         
   8   2   7        483.22        525.33        23.46 o                         
   9   2   7         26.71         20.30        28.91 o                         
  10   2   7       3757.45       3815.13        87.03 o                         
  11   2   7         20.30         15.06        18.65 o                         
  12   2   7        564.42        510.74       131.15 o                         
  13   2   7        100.91        103.26        17.55 o                         
  14   2   7         68.24        135.76       109.30 o                         
  15   2   7        355.69        400.34        47.59 o                         
  16   2   7          0.39        -42.57        42.57 o                         
  17   2   7        151.66        246.32        60.35 o                         
 -19   3   7          0.12        -18.32        21.36 o                         
 -18   3   7        349.67        430.65        96.94 o                         
 -17   3   7         16.03          8.06        27.52 o                         
 -16   3   7        247.12        284.38        88.39 o                         
 -15   3   7          1.28         30.69        26.63 o                         
 -14   3   7         64.91         71.03        18.65 o                         
 -13   3   7         11.67        -32.04        80.78 o                         
 -12   3   7        381.97        320.93        97.96 o                         
 -11   3   7        308.14        242.86        31.24 o                         
 -10   3   7       1864.31       1710.97        35.64 o                         
  -9   3   7         64.12        100.69        11.89 o                         
  -8   3   7       2995.28       3022.17        40.91 o                         
  -7   3   7         30.74         32.80        35.53 o                         
  -6   3   7        171.67        176.53        36.70 o                         
  -5   3   7        651.58        702.96        43.90 o                         
  -4   3   7        504.35        459.07        43.62 o                         
  -3   3   7         93.64         53.89        22.44 o                         
  -2   3   7       4198.80       4097.64        58.19 o                         
  -1   3   7        392.80        436.00        25.10 o                         
   0   3   7       3670.20       3469.76        45.29 o                         
   1   3   7        176.61        216.24        27.57 o                         
   2   3   7        409.35        392.77        13.92 o                         
   3   3   7        105.97        130.26        32.80 o                         
   4   3   7        182.31        164.74        11.28 o                         
   5   3   7          0.45         -0.13        26.10 o                         
   6   3   7       2972.92       2965.91        44.11 o                         
   7   3   7        198.46        207.74        19.62 o                         
   8   3   7        375.39        378.91        42.30 o                         
   9   3   7         26.57         48.35        25.96 o                         
  10   3   7        150.96        154.41        13.99 o                         
  11   3   7        725.24        706.38        25.03 o                         
  12   3   7        237.29        301.50        42.29 o                         
  13   3   7          7.78         66.11        69.38 o                         
  14   3   7        596.38        722.94        35.44 o                         
  15   3   7         97.96        158.12        71.28 o                         
  16   3   7        111.52        231.53       202.43 o                         
  17   3   7         31.89         28.18        36.59 o                         
 -18   4   7         40.07        153.96        55.12 o                         
 -17   4   7         26.17        104.22        27.49 o                         
 -16   4   7        211.63        232.85        29.18 o                         
 -15   4   7          5.27         29.38        40.39 o                         
 -14   4   7        885.91        857.00        99.32 o                         
 -13   4   7        566.96        503.50        94.09 o                         
 -12   4   7       1662.10       1558.00        36.10 o                         
 -11   4   7         11.55         91.67        43.24 o                         
 -10   4   7         89.31         42.95        25.80 o                         
  -9   4   7          6.16         13.89        13.75 o                         
  -8   4   7        245.92        235.43        17.15 o                         
  -7   4   7        109.43        123.42        27.98 o                         
  -6   4   7        827.69        717.86        47.74 o                         
  -5   4   7         89.14         50.96        17.94 o                         
  -4   4   7       1861.89       1897.29        61.00 o                         
  -3   4   7        866.98        746.25        69.40 o                         
  -2   4   7        676.61        683.59        59.67 o                         
  -1   4   7        565.26        466.28        18.62 o                         
   0   4   7          4.60          0.70        22.77 o                         
   1   4   7          7.21        -15.82        28.81 o                         
   2   4   7       4114.19       4167.71       135.67 o                         
   3   4   7         84.09         47.86        17.05 o                         
   4   4   7       5100.28       4974.64        69.27 o                         
   5   4   7         95.79         84.92        12.89 o                         
   6   4   7        131.46         90.23        24.69 o                         
   7   4   7         70.82        115.74        24.55 o                         
   8   4   7          7.18         51.42        10.43 o                         
   9   4   7        348.24        358.07        37.80 o                         
  10   4   7         94.20        145.91        44.92 o                         
  11   4   7          0.36         67.11        58.60 o                         
  12   4   7        755.96        743.68        40.87 o                         
  13   4   7         28.65        109.84        61.30 o                         
  14   4   7          0.67         62.73        29.46 o                         
  15   4   7         49.90         66.53        57.02 o                         
  16   4   7        205.71        413.41        51.80 o                         
 -16   5   7        363.91        367.42        56.07 o                         
 -15   5   7        139.58        215.22       153.96 o                         
 -14   5   7        129.56        257.21        45.33 o                         
 -13   5   7        206.52        212.51        22.81 o                         
 -12   5   7        821.97        923.14        65.56 o                         
 -11   5   7         39.47         -8.59        39.64 o                         
 -10   5   7         65.51        136.90        19.03 o                         
  -9   5   7         25.68         43.85        12.83 o                         
  -8   5   7        146.32         99.36        31.30 o                         
  -7   5   7        257.86        326.43        41.32 o                         
  -6   5   7         10.82         49.71        23.46 o                         
  -5   5   7        216.20        189.63        45.80 o                         
  -4   5   7        958.52        888.71        37.21 o                         
  -3   5   7       1433.06       1492.91        51.90 o                         
  -2   5   7        174.82        206.79        16.87 o                         
  -1   5   7        302.80        301.00        23.10 o                         
   0   5   7        866.53        852.72        18.66 o                         
   1   5   7         96.91         75.08        22.22 o                         
   2   5   7         87.53         82.47        18.99 o                         
   3   5   7         65.06         42.04        24.97 o                         
   4   5   7        304.33        269.52        25.10 o                         
   5   5   7        760.91        768.68        26.89 o                         
   6   5   7        313.75        323.14        15.91 o                         
   7   5   7         10.34         -5.90        13.10 o                         
   8   5   7       1539.70       1429.25        32.65 o                         
   9   5   7        157.84        222.33        15.35 o                         
  10   5   7        210.07        202.85        41.98 o                         
  11   5   7        750.29        820.66        45.40 o                         
  12   5   7          1.90         58.63        22.53 o                         
  13   5   7          3.92        101.12        28.58 o                         
  14   5   7        396.45        340.01        66.93 o                         
 -15   6   7         17.66        167.44       125.45 o                         
 -14   6   7         22.40        189.27        54.65 o                         
 -13   6   7        324.74        549.16       176.26 o                         
 -12   6   7          0.13        -29.37        29.37 o                         
 -11   6   7        199.64        369.53       138.17 o                         
 -10   6   7        124.32         37.17       101.22 o                         
  -9   6   7       1399.65       1358.64        51.84 o                         
  -8   6   7         24.43         34.23        29.02 o                         
  -7   6   7         90.17        167.46        38.97 o                         
  -6   6   7        250.89         26.44       102.17 o                         
  -5   6   7         69.38        106.44        51.32 o                         
  -4   6   7         27.57         23.33        41.34 o                         
  -3   6   7        126.53        154.68        29.46 o                         
  -2   6   7         10.77         34.03       120.23 o                         
  -1   6   7       2261.18       2253.50        56.16 o                         
   0   6   7         42.06          3.48        36.59 o                         
   1   6   7         61.45        102.80        31.77 o                         
   2   6   7         45.42         26.30        18.11 o                         
   3   6   7         27.42         94.72        35.32 o                         
   4   6   7         98.48        124.29        46.01 o                         
   5   6   7        114.51        119.23        29.77 o                         
   6   6   7        177.36        193.07        18.75 o                         
   7   6   7        918.21        914.28        87.52 o                         
   8   6   7          0.29        -24.23        25.24 o                         
   9   6   7        796.34        821.17        67.77 o                         
  10   6   7         64.94         16.17        30.45 o                         
  11   6   7         75.26         -1.27        54.81 o                         
  12   6   7          1.76         26.34        30.15 o                         
 -12   7   7          1.53         23.14        50.37 o                         
 -11   7   7        373.42        340.96        42.51 o                         
 -10   7   7        249.72        249.86        48.95 o                         
  -9   7   7          3.15        113.36       129.73 o                         
  -8   7   7          3.46        107.72       133.53 o                         
  -7   7   7        277.54        320.12        51.80 o                         
  -6   7   7         37.73          8.12        29.23 o                         
  -5   7   7       1383.71       1375.52       230.47 o                         
  -4   7   7         38.10        121.76        46.12 o                         
  -3   7   7        254.14        252.68        48.95 o                         
  -2   7   7        106.23         75.25        21.51 o                         
  -1   7   7         11.75         69.71        19.09 o                         
   0   7   7         37.43        -29.98        51.80 o                         
   1   7   7       1042.05       1080.82        70.37 o                         
   2   7   7         39.95          4.09        34.02 o                         
   3   7   7       1157.43       1221.22        73.12 o                         
   4   7   7         31.85         22.68        15.67 o                         
   5   7   7        341.40        410.30        47.11 o                         
   6   7   7        134.67         80.90        25.52 o                         
   7   7   7          1.18         -0.28        18.49 o                         
   8   7   7        277.00        313.12        26.20 o                         
   9   7   7        153.38        226.03        48.15 o                         
  10   7   7         84.32        167.32        40.78 o                         
  -8   8   7          1.33        -16.16        62.73 o                         
  -7   8   7        118.95        130.10        64.15 o                         
  -6   8   7        130.01        300.33        57.97 o                         
  -5   8   7          9.31         28.81        37.45 o                         
  -4   8   7         71.37        105.71       136.86 o                         
  -3   8   7        488.13        323.71        57.97 o                         
  -2   8   7          7.36         42.85        38.12 o                         
  -1   8   7          2.21         -1.03        66.96 o                         
   0   8   7        562.75        672.30        43.15 o                         
   1   8   7        493.44        662.28       127.05 o                         
   2   8   7        341.89        433.75       125.98 o                         
   3   8   7         41.22         21.33        45.37 o                         
   4   8   7        231.77        298.28        33.05 o                         
   5   8   7        112.05        304.19       114.04 o                         
   6   8   7         10.00         18.85        39.46 o                         
 -20   0   8          6.14        129.25        36.12 o                         
 -18   0   8        130.06        191.98        56.07 o                         
 -16   0   8       1253.56       1386.63        86.49 o                         
 -14   0   8        222.12        279.42        37.07 o                         
 -12   0   8        665.59        523.67        37.07 o                         
 -10   0   8        677.16        711.85        36.12 o                         
  -8   0   8        966.69        751.76        35.16 o                         
  -6   0   8         60.61         50.22        43.72 o                         
  -4   0   8       2676.89       2712.00        70.78 o                         
  -2   0   8         33.70         57.47        18.53 o                         
   0   0   8       5402.90       5449.61        95.75 o                         
   2   0   8       9043.22       9453.57       183.30 o                         
   4   0   8         59.89         63.43        21.38 o                         
   6   0   8        110.81        137.93        24.88 o                         
   8   0   8       1787.85       1740.70       186.75 o                         
  10   0   8       2284.42       2404.50       117.85 o                         
  12   0   8        451.57        623.46        65.58 o                         
  14   0   8          1.07          8.55        39.92 o                         
  16   0   8        477.88        509.41        81.73 o                         
 -20   1   8        169.86        220.06        83.63 o                         
 -19   1   8         12.98         90.37        59.87 o                         
 -18   1   8        246.57        252.87        30.14 o                         
 -17   1   8         55.14        122.18       127.35 o                         
 -16   1   8         41.97        112.33        99.79 o                         
 -15   1   8       1042.36       1048.69       103.12 o                         
 -14   1   8        355.05        428.43        86.49 o                         
 -13   1   8         14.66        -27.88        45.14 o                         
 -12   1   8        534.39        565.43        23.28 o                         
 -11   1   8          0.90         54.48        19.96 o                         
 -10   1   8       1711.83       1567.89        35.14 o                         
  -9   1   8        131.81        117.58        57.02 o                         
  -8   1   8        153.32        169.12        19.73 o                         
  -7   1   8       2309.82       2435.01        93.17 o                         
  -6   1   8       3372.96       3431.80        73.94 o                         
  -5   1   8         59.99         35.93        33.33 o                         
  -4   1   8        502.35        444.55        38.27 o                         
  -3   1   8       1463.35       1560.60        54.19 o                         
  -2   1   8       7239.87       7290.97       102.20 o                         
  -1   1   8       4552.13       4664.62        62.35 o                         
   0   1   8       4094.92       4751.98        93.97 o                         
   1   1   8       1715.72       2051.79        42.53 o                         
   2   1   8         78.54        175.02        67.24 o                         
   3   1   8        899.83       1203.35        44.86 o                         
   4   1   8       1960.48       1876.08        33.61 o                         
   5   1   8         63.81        120.55        12.77 o                         
   6   1   8       3291.42       3217.62        62.80 o                         
   7   1   8       2958.79       3287.53        56.76 o                         
   8   1   8        663.71        622.24        65.43 o                         
   9   1   8       1746.48       1999.06       110.84 o                         
  10   1   8          9.65         64.43        50.85 o                         
  11   1   8          6.02         36.12        55.12 o                         
  12   1   8        462.33        565.11        78.88 o                         
  13   1   8         27.58         38.15        56.55 o                         
  14   1   8        347.65        406.49       172.97 o                         
  15   1   8          0.99        121.55       126.40 o                         
  16   1   8        371.54        299.40        51.32 o                         
  17   1   8        115.46        -19.87        43.67 o                         
 -19   2   8        106.22        191.24        35.64 o                         
 -18   2   8          5.72         20.51        25.04 o                         
 -17   2   8         93.70        112.47        28.52 o                         
 -16   2   8         31.04         72.95        25.66 o                         
 -15   2   8        266.16        362.41       174.40 o                         
 -14   2   8         43.46        -26.35        26.35 o                         
 -13   2   8        916.23        946.15        94.09 o                         
 -12   2   8        713.63        689.99        24.61 o                         
 -11   2   8       3276.01       3238.81        56.54 o                         
 -10   2   8       1604.29       1575.54        31.94 o                         
  -9   2   8        353.63        403.86        23.28 o                         
  -8   2   8        420.50        450.02        90.39 o                         
  -7   2   8        246.56        231.10        25.13 o                         
  -6   2   8       3616.57       3627.26        77.37 o                         
  -5   2   8       1667.00       1548.08        38.99 o                         
  -4   2   8       1585.94       1509.88        24.48 o                         
  -3   2   8       4607.47       4379.37        56.02 o                         
  -2   2   8       2258.56       2595.85       133.84 o                         
  -1   2   8        188.11        185.14        14.82 o                         
   0   2   8       2288.99       2349.03        49.70 o                         
   1   2   8       1938.62       2116.37        50.62 o                         
   2   2   8         85.16        138.05        20.85 o                         
   3   2   8       1894.15       1762.93        45.27 o                         
   4   2   8         34.64         -4.89        21.71 o                         
   5   2   8        303.49        236.36        13.50 o                         
   6   2   8         19.19        -13.23        20.59 o                         
   7   2   8        981.40        959.45        48.42 o                         
   8   2   8        564.44        543.86        16.83 o                         
   9   2   8        290.29        305.80        41.16 o                         
  10   2   8        379.27        423.79        44.67 o                         
  11   2   8        919.14        955.40        75.08 o                         
  12   2   8         79.54        105.61        97.89 o                         
  13   2   8        959.65       1032.57        35.66 o                         
  14   2   8         20.92        -53.22        53.22 o                         
  15   2   8        362.36        402.15        57.97 o                         
  16   2   8         82.57        -35.85        35.85 o                         
  17   2   8         13.42         39.73        37.96 o                         
 -19   3   8        114.43        123.20        32.49 o                         
 -18   3   8          0.04         35.16        31.36 o                         
 -17   3   8        214.44        218.92        29.08 o                         
 -16   3   8         10.50        155.86        38.97 o                         
 -15   3   8        518.53        454.51        27.33 o                         
 -14   3   8        174.23        113.18        47.99 o                         
 -13   3   8        793.21        775.84        67.48 o                         
 -12   3   8        250.63        192.84        37.54 o                         
 -11   3   8         30.93         40.45        22.53 o                         
 -10   3   8        428.20        457.33        41.17 o                         
  -9   3   8       2701.24       2648.60        59.40 o                         
  -8   3   8         94.98         86.39        19.18 o                         
  -7   3   8       4077.38       4020.51        52.86 o                         
  -6   3   8        127.66        136.67        18.33 o                         
  -5   3   8       1891.54       1873.02        62.00 o                         
  -4   3   8        699.55        756.62        21.14 o                         
  -3   3   8         29.44         32.05        26.06 o                         
  -2   3   8         74.33        100.00        15.11 o                         
  -1   3   8       2472.99       2257.02        29.69 o                         
   0   3   8        126.53         73.35        23.73 o                         
   1   3   8       7424.20       7689.50        98.63 o                         
   2   3   8        300.43        267.20        24.55 o                         
   3   3   8       1848.64       1887.09        29.98 o                         
   4   3   8        103.75        104.43        12.79 o                         
   5   3   8        277.04        279.62        14.46 o                         
   6   3   8         60.92         73.02        10.93 o                         
   7   3   8         86.92         88.78        16.02 o                         
   8   3   8         25.87         16.81        24.19 o                         
   9   3   8        754.46        764.01        18.27 o                         
  10   3   8        190.86        172.71        22.33 o                         
  11   3   8        882.23        870.99        65.58 o                         
  12   3   8         46.13        116.95        59.87 o                         
  13   3   8          4.72         24.65        25.66 o                         
  14   3   8         10.23         -6.44        48.47 o                         
  15   3   8         59.39          4.99        30.32 o                         
  16   3   8         41.63        104.84       149.21 o                         
 -18   4   8          2.39        116.90        49.42 o                         
 -17   4   8         86.96        156.43        25.67 o                         
 -16   4   8         30.01         -3.32        20.61 o                         
 -15   4   8          2.46         16.73        45.62 o                         
 -14   4   8        150.10        139.64        20.05 o                         
 -13   4   8        372.91        373.50       104.07 o                         
 -12   4   8         36.06         37.35        17.58 o                         
 -11   4   8        176.64        185.22        99.79 o                         
 -10   4   8         61.70         85.17        36.60 o                         
  -9   4   8        842.66        832.18        51.88 o                         
  -8   4   8         54.79         61.12        56.75 o                         
  -7   4   8         10.91         60.99        19.53 o                         
  -6   4   8        430.26        405.65        27.48 o                         
  -5   4   8       2391.15       2423.87        65.81 o                         
  -4   4   8        433.43        413.33        76.86 o                         
  -3   4   8       1102.77        994.14        30.02 o                         
  -2   4   8          2.97         -5.75        25.30 o                         
  -1   4   8       1648.21       1616.91        65.57 o                         
   0   4   8        765.04        800.32        25.10 o                         
   1   4   8          5.59         26.83        32.31 o                         
   2   4   8       1228.16       1222.67        69.82 o                         
   3   4   8       1334.65       1360.63        26.75 o                         
   4   4   8        409.04        392.07        18.93 o                         
   5   4   8        938.78        926.49        41.43 o                         
   6   4   8         49.54         45.29        31.41 o                         
   7   4   8       1435.22       1416.02        26.74 o                         
   8   4   8        262.41        223.83        11.94 o                         
   9   4   8        860.00        843.10        52.84 o                         
  10   4   8         49.35         54.77        14.57 o                         
  11   4   8        680.04        708.08        42.78 o                         
  12   4   8         47.75         71.25        56.07 o                         
  13   4   8        323.90        243.52        48.47 o                         
  14   4   8         16.35         22.54        34.21 o                         
  15   4   8         81.02        244.04       109.30 o                         
 -16   5   8          1.78         11.08        29.18 o                         
 -15   5   8         94.61         73.29        43.31 o                         
 -14   5   8        114.91         57.13        39.92 o                         
 -13   5   8          7.64        -41.82        41.82 o                         
 -12   5   8        433.55        328.79        22.81 o                         
 -11   5   8         62.18         39.13        23.71 o                         
 -10   5   8        167.75        170.52        43.14 o                         
  -9   5   8        603.35        512.19        37.40 o                         
  -8   5   8        203.56        271.55        29.95 o                         
  -7   5   8        728.52        718.21        42.94 o                         
  -6   5   8        139.73        254.29        34.89 o                         
  -5   5   8        470.48        404.63        39.90 o                         
  -4   5   8       1098.10       1112.48        35.53 o                         
  -3   5   8        634.01        503.18        52.54 o                         
  -2   5   8         20.35         42.79        34.84 o                         
  -1   5   8        230.39        201.32        19.75 o                         
   0   5   8        201.03        196.45        19.12 o                         
   1   5   8        476.97        431.36        65.98 o                         
   2   5   8         24.03         22.19        23.73 o                         
   3   5   8        237.85        281.77        25.24 o                         
   4   5   8        729.11        691.02        45.82 o                         
   5   5   8         71.68         94.40        14.63 o                         
   6   5   8        408.77        410.47        26.89 o                         
   7   5   8        237.26        193.91        37.05 o                         
   8   5   8         80.09        103.66        28.00 o                         
   9   5   8        523.70        574.22        17.65 o                         
  10   5   8        240.25        243.45        37.49 o                         
  11   5   8        533.75        506.49        19.57 o                         
  12   5   8        140.61        187.38        51.49 o                         
  13   5   8         36.34        120.31        42.11 o                         
  14   5   8        212.88        187.27        53.33 o                         
 -14   6   8         41.75        -12.81        40.93 o                         
 -13   6   8         23.29         82.01        53.70 o                         
 -12   6   8         36.10         66.96        84.55 o                         
 -11   6   8         71.00         -4.33        35.28 o                         
 -10   6   8        498.67        514.87        66.81 o                         
  -9   6   8          8.61        -63.79        66.28 o                         
  -8   6   8        447.49        407.14       104.30 o                         
  -7   6   8          3.51        -56.24        63.68 o                         
  -6   6   8       1134.00       1078.40        80.78 o                         
  -5   6   8          7.48        124.67       197.21 o                         
  -4   6   8        193.84        271.08        72.71 o                         
  -3   6   8         58.24         60.75        41.68 o                         
  -2   6   8        554.23        523.37        64.15 o                         
  -1   6   8        223.27        203.08        20.80 o                         
   0   6   8         39.72        130.20        45.62 o                         
   1   6   8        132.03         83.49        58.45 o                         
   2   6   8        240.90        236.16        40.21 o                         
   3   6   8       1368.03       1230.40        61.83 o                         
   4   6   8        168.44        166.80        28.94 o                         
   5   6   8        180.46        138.38        30.18 o                         
   6   6   8        160.35        172.98        28.53 o                         
   7   6   8         33.14         34.13        22.81 o                         
   8   6   8       1737.76       1637.04        82.99 o                         
   9   6   8          8.15          4.86        27.02 o                         
  10   6   8        109.20        165.37        23.04 o                         
  11   6   8          1.17        -71.75        71.75 o                         
  12   6   8         47.87         62.03        64.63 o                         
 -12   7   8        194.61        122.58        49.51 o                         
 -11   7   8          9.17         70.81        39.54 o                         
 -10   7   8        142.00        117.28       192.93 o                         
  -9   7   8         27.73        -10.85        66.05 o                         
  -8   7   8        445.73        466.70        43.72 o                         
  -7   7   8          7.07         96.94        50.37 o                         
  -6   7   8        115.03         40.87        54.17 o                         
  -5   7   8          3.46          1.59        98.84 o                         
  -4   7   8        611.52        543.63        83.63 o                         
  -3   7   8          0.45        -14.70        45.37 o                         
  -2   7   8        915.78        948.85       112.15 o                         
  -1   7   8         55.29         40.47        48.47 o                         
   0   7   8         52.31         62.88       118.80 o                         
   1   7   8         26.19         15.52        34.80 o                         
   2   7   8        129.83         77.87        13.45 o                         
   3   7   8          8.76         63.27        29.63 o                         
   4   7   8        895.07        985.73        37.13 o                         
   5   7   8         94.02        121.67        31.96 o                         
   6   7   8        893.23        876.86        35.67 o                         
   7   7   8        117.83        228.78        46.91 o                         
   8   7   8          6.93         -2.41        38.28 o                         
   9   7   8          0.47         70.06        32.87 o                         
  10   7   8          4.25         23.80        32.04 o                         
  -8   8   8        321.12        240.04        35.67 o                         
  -7   8   8          0.94         90.65        28.13 o                         
  -6   8   8        130.61        127.55        92.19 o                         
  -5   8   8          1.68         34.92        35.16 o                         
  -4   8   8          0.80        136.25        36.39 o                         
  -3   8   8         77.97        119.75        60.83 o                         
  -2   8   8          0.49        -47.52        47.52 o                         
  -1   8   8         88.26         63.87        36.00 o                         
   0   8   8        652.99        732.18        55.19 o                         
   1   8   8        126.16         80.79        33.38 o                         
   2   8   8        483.42        422.87       258.98 o                         
   3   8   8        956.23        830.12        52.97 o                         
   4   8   8        322.97        206.53        22.34 o                         
   5   8   8        199.49        308.63        67.37 o                         
   6   8   8          0.18         52.65        36.59 o                         
 -19   0   9         34.91         66.53        41.82 o                         
 -17   0   9        122.62         95.99        57.02 o                         
 -15   0   9        551.40        490.40        51.32 o                         
 -13   0   9       4513.57       4460.21       176.77 o                         
 -11   0   9       4123.49       3844.35       112.15 o                         
  -9   0   9        141.40         73.18        27.56 o                         
  -7   0   9       1038.20        992.64        38.15 o                         
  -5   0   9       1049.31        740.31        78.88 o                         
  -3   0   9       6209.65       6214.59       123.07 o                         
  -1   0   9        315.54        290.17        56.07 o                         
   1   0   9       4710.73       4578.01        93.69 o                         
   3   0   9       3119.81       3204.83        91.04 o                         
   5   0   9       9077.68       9350.11       330.74 o                         
   7   0   9        606.46        722.02        37.93 o                         
   9   0   9        416.20        445.74        55.12 o                         
  11   0   9        103.96        163.47        55.12 o                         
  13   0   9        127.27        135.91        44.67 o                         
  15   0   9         56.34        124.50        48.47 o                         
  17   0   9         69.54         38.02        72.23 o                         
 -20   1   9         32.39        113.75        28.06 o                         
 -19   1   9        139.83        102.58        30.89 o                         
 -18   1   9          0.48        -58.92        58.92 o                         
 -17   1   9        219.12        238.21        54.65 o                         
 -16   1   9        254.65        352.09       123.08 o                         
 -15   1   9          1.19        -17.11        27.56 o                         
 -14   1   9         11.40         33.47        32.79 o                         
 -13   1   9          0.55         30.81        52.75 o                         
 -12   1   9       1263.71       1263.53        62.25 o                         
 -11   1   9       1483.80       1396.72        34.95 o                         
 -10   1   9        477.77        408.06        17.56 o                         
  -9   1   9       2568.11       2462.99        45.41 o                         
  -8   1   9        349.21        330.75        29.12 o                         
  -7   1   9         30.27         52.19        15.25 o                         
  -6   1   9         76.29        -15.39        15.39 o                         
  -5   1   9       1852.41       1932.11        73.13 o                         
  -4   1   9        114.08         64.03        19.20 o                         
  -3   1   9        886.66        758.90        18.97 o                         
  -2   1   9         29.72         58.83        21.56 o                         
  -1   1   9       7784.44       7407.52        96.55 o                         
   0   1   9         19.57         47.25        35.59 o                         
   1   1   9        130.26        169.92        10.37 o                         
   2   1   9       1845.83       1884.07        51.72 o                         
   3   1   9          4.34        -19.02        19.02 o                         
   4   1   9        985.29        939.99        43.62 o                         
   5   1   9        120.97        138.44        24.60 o                         
   6   1   9        270.42        301.84        35.25 o                         
   7   1   9       2655.48       2576.86        47.05 o                         
   8   1   9          0.24        -24.20        33.05 o                         
   9   1   9        986.27        937.68       106.92 o                         
  10   1   9         37.00         10.08        39.58 o                         
  11   1   9        127.53        168.10        52.75 o                         
  12   1   9        571.23        615.23       179.62 o                         
  13   1   9        183.36        203.75        70.33 o                         
  14   1   9        136.82        402.02        63.68 o                         
  15   1   9        591.88        610.89        58.92 o                         
  16   1   9         34.01          5.22        94.56 o                         
  17   1   9        176.27        180.51       173.45 o                         
 -19   2   9          5.12         47.30        30.04 o                         
 -18   2   9        620.42        699.46        54.17 o                         
 -17   2   9        106.33        214.38        39.92 o                         
 -16   2   9         89.61        158.00        51.80 o                         
 -15   2   9          4.84        -40.65        51.32 o                         
 -14   2   9          5.08         -5.70        55.12 o                         
 -13   2   9         18.30         36.76        26.61 o                         
 -12   2   9        220.27        214.00        78.41 o                         
 -11   2   9         82.07         50.36        86.49 o                         
 -10   2   9        245.79        249.49        15.10 o                         
  -9   2   9        271.04        255.37        42.05 o                         
  -8   2   9       1297.02       1308.35        39.57 o                         
  -7   2   9       2337.80       2389.00        65.70 o                         
  -6   2   9         46.90         73.72        33.06 o                         
  -5   2   9       2421.93       2494.45        41.02 o                         
  -4   2   9       1337.25       1399.93        35.67 o                         
  -3   2   9       1137.49        989.03        36.49 o                         
  -2   2   9       3142.76       3111.76        42.36 o                         
  -1   2   9       2894.87       3282.19        81.48 o                         
   0   2   9       3313.93       3374.28        58.85 o                         
   1   2   9       1749.70       1671.83        64.75 o                         
   2   2   9        137.62         85.15        33.88 o                         
   3   2   9        490.54        396.50        19.89 o                         
   4   2   9          2.02         24.11        46.29 o                         
   5   2   9        266.13        230.12        18.63 o                         
   6   2   9       2033.84       1928.89        33.64 o                         
   7   2   9          2.17         17.66        20.85 o                         
   8   2   9        460.26        433.20        36.92 o                         
   9   2   9       2016.14       1964.36        41.90 o                         
  10   2   9         49.37         77.74        16.10 o                         
  11   2   9        263.74        354.50        23.76 o                         
  12   2   9         44.43         14.43       117.85 o                         
  13   2   9        558.66        465.26        47.59 o                         
  14   2   9        460.42        443.52        50.04 o                         
  15   2   9        246.18        330.69        74.13 o                         
  16   2   9        230.72        396.71       148.74 o                         
 -18   3   9          4.71        -16.16        22.79 o                         
 -17   3   9         57.24        -12.86        52.27 o                         
 -16   3   9        181.93        279.42        59.87 o                         
 -15   3   9         10.04        -10.49        24.71 o                         
 -14   3   9        647.92        643.46        26.26 o                         
 -13   3   9          3.50        -12.11        20.43 o                         
 -12   3   9         32.27         41.00        65.10 o                         
 -11   3   9        211.49        113.74        49.90 o                         
 -10   3   9         70.56         60.92        37.88 o                         
  -9   3   9         59.67         38.91        30.73 o                         
  -8   3   9         32.72         41.05        27.66 o                         
  -7   3   9          7.45         10.46        41.84 o                         
  -6   3   9       2982.10       3074.04        44.03 o                         
  -5   3   9        535.53        567.30        12.65 o                         
  -4   3   9       4501.82       4188.12        84.91 o                         
  -3   3   9        229.74        243.43        41.88 o                         
  -2   3   9        395.57        405.70        27.16 o                         
  -1   3   9        105.51         77.20        19.89 o                         
   0   3   9       5059.59       5448.50        68.66 o                         
   1   3   9        217.66        227.83        14.85 o                         
   2   3   9       3374.64       3568.49        79.63 o                         
   3   3   9          2.25        -15.78        15.78 o                         
   4   3   9        868.73        732.87        18.51 o                         
   5   3   9         98.05        161.01        44.45 o                         
   6   3   9        450.05        479.83        21.53 o                         
   7   3   9         87.28         86.80        10.40 o                         
   8   3   9         36.31         47.71        14.11 o                         
   9   3   9          0.37          3.33        37.54 o                         
  10   3   9       1710.42       1627.02        40.98 o                         
  11   3   9          6.72         12.21        17.78 o                         
  12   3   9        358.05        247.43        27.09 o                         
  13   3   9         10.30        197.68        45.62 o                         
  14   3   9         23.03        109.30        60.83 o                         
  15   3   9         13.72        179.15        33.21 o                         
  16   3   9         18.44        -40.87        40.87 o                         
 -17   4   9         37.93         38.32        38.98 o                         
 -16   4   9        150.27        225.44        61.78 o                         
 -15   4   9          0.20         11.81        27.09 o                         
 -14   4   9        240.05        239.33        20.87 o                         
 -13   4   9          2.96         31.08        19.28 o                         
 -12   4   9        286.48        288.77       130.20 o                         
 -11   4   9          1.95        -14.26        14.26 o                         
 -10   4   9       3589.74       3540.66       135.85 o                         
  -9   4   9          1.61         -6.63        46.15 o                         
  -8   4   9        347.88        320.08        42.96 o                         
  -7   4   9         80.79         74.94        27.59 o                         
  -6   4   9          0.58          7.85        40.88 o                         
  -5   4   9       1069.84        988.49        28.28 o                         
  -4   4   9          4.86        -12.06        41.29 o                         
  -3   4   9          0.35          8.60        44.14 o                         
  -2   4   9       1683.68       1643.41        65.68 o                         
  -1   4   9          0.47        -15.57        20.52 o                         
   0   4   9       3398.24       3343.88        70.90 o                         
   1   4   9        195.78        225.12        24.32 o                         
   2   4   9          1.47        -19.03        32.24 o                         
   3   4   9        559.31        507.21        20.99 o                         
   4   4   9        661.32        651.53        17.88 o                         
   5   4   9        267.19        274.26        30.59 o                         
   6   4   9        426.26        424.59        13.53 o                         
   7   4   9          6.35         31.44        19.87 o                         
   8   4   9       2000.92       1981.47        31.69 o                         
   9   4   9        247.18        255.57        14.54 o                         
  10   4   9        110.88        122.35        22.69 o                         
  11   4   9        293.31        380.12        32.31 o                         
  12   4   9         26.18         69.90        31.36 o                         
  13   4   9         12.29        -28.99        46.09 o                         
  14   4   9         52.92         10.45        62.73 o                         
  15   4   9          0.33        -61.78        61.78 o                         
 -16   5   9        152.57        161.32        46.09 o                         
 -15   5   9        204.83        218.91        37.27 o                         
 -14   5   9        170.35        165.15        34.02 o                         
 -13   5   9         79.46        231.90        68.43 o                         
 -12   5   9       1090.67       1093.48       105.16 o                         
 -11   5   9        241.75        107.39        57.97 o                         
 -10   5   9          0.43         25.05        82.13 o                         
  -9   5   9        295.32        272.80        84.68 o                         
  -8   5   9       1033.32       1089.14        42.11 o                         
  -7   5   9        957.73        914.65       117.25 o                         
  -6   5   9        108.82         28.51        57.97 o                         
  -5   5   9        665.39        669.98        96.47 o                         
  -4   5   9       1096.95        928.77        67.48 o                         
  -3   5   9        341.93        296.21        20.31 o                         
  -2   5   9        517.13        510.53        43.87 o                         
  -1   5   9        186.57        135.34        26.09 o                         
   0   5   9        241.86        241.42        73.80 o                         
   1   5   9        830.76        848.27        48.85 o                         
   2   5   9        396.66        436.67        38.41 o                         
   3   5   9        418.02        413.09        30.77 o                         
   4   5   9         70.71        133.64        40.47 o                         
   5   5   9        376.65        409.35        44.78 o                         
   6   5   9        219.32        251.85        17.97 o                         
   7   5   9        399.61        459.10        53.21 o                         
   8   5   9          1.85         46.87        12.16 o                         
   9   5   9        131.55        111.30        24.97 o                         
  10   5   9        418.68        469.89        22.94 o                         
  11   5   9         81.04         66.87        54.58 o                         
  12   5   9         81.89        122.20        21.01 o                         
  13   5   9        297.48        274.00        46.89 o                         
 -14   6   9         22.68        121.65        64.63 o                         
 -13   6   9        351.61        390.84        38.14 o                         
 -12   6   9          4.58         33.62        52.75 o                         
 -11   6   9         13.63         61.88        36.31 o                         
 -10   6   9          0.29         44.27        68.23 o                         
  -9   6   9         38.17         90.06        52.02 o                         
  -8   6   9        186.14        118.93        43.24 o                         
  -7   6   9       1056.90        868.73       139.23 o                         
  -6   6   9         19.89        110.25        47.52 o                         
  -5   6   9        961.29       1209.62        58.45 o                         
  -4   6   9          1.58         -6.18        87.91 o                         
  -3   6   9         95.93         63.83        19.41 o                         
  -2   6   9        169.44        184.43        17.08 o                         
  -1   6   9        227.71        209.69        18.09 o                         
   0   6   9        371.72        324.95        44.19 o                         
   1   6   9          3.29         28.00         9.30 o                         
   2   6   9         95.61         69.04        11.04 o                         
   3   6   9        648.81        780.21        24.47 o                         
   4   6   9         82.38        145.07        46.82 o                         
   5   6   9        753.50        719.22        25.79 o                         
   6   6   9        161.28        120.48        25.81 o                         
   7   6   9        165.73        129.39        28.98 o                         
   8   6   9         23.59         23.53        15.44 o                         
   9   6   9         30.62         53.68        16.42 o                         
  10   6   9          9.14         38.74        24.43 o                         
  11   6   9        357.84        379.08        81.73 o                         
  12   6   9         16.82         68.56        48.95 o                         
 -12   7   9        104.92         68.65        39.60 o                         
 -11   7   9          3.42        121.73        45.94 o                         
 -10   7   9          6.97        -21.37        97.42 o                         
  -9   7   9        568.08        366.54       110.72 o                         
  -8   7   9          0.01        -81.30       103.59 o                         
  -7   7   9        519.18        497.35        58.92 o                         
  -6   7   9         12.00         46.09        57.50 o                         
  -5   7   9         57.07         44.27        21.27 o                         
  -4   7   9         46.94         22.17        45.14 o                         
  -3   7   9        908.58        905.37        36.41 o                         
  -2   7   9          8.57         -8.20        24.24 o                         
  -1   7   9        309.24        520.70       165.84 o                         
   0   7   9         46.47        213.84        52.27 o                         
   1   7   9        594.00        739.07       100.27 o                         
   2   7   9        257.34        318.15        30.93 o                         
   3   7   9          1.09          8.70        14.85 o                         
   4   7   9          0.09          6.06        34.57 o                         
   5   7   9        621.75        714.23        68.73 o                         
   6   7   9          2.20         63.65        20.27 o                         
   7   7   9        262.70        324.43        66.77 o                         
   8   7   9          0.13         24.40        33.68 o                         
   9   7   9        332.80        298.59        22.86 o                         
  -7   8   9         36.68        -33.17        86.01 o                         
  -6   8   9        105.77        231.90        35.64 o                         
  -5   8   9        207.46        160.23        39.28 o                         
  -4   8   9         49.91        325.35       178.20 o                         
  -3   8   9          0.78        -49.42        49.42 o                         
  -2   8   9        609.61        601.42        87.44 o                         
  -1   8   9        167.60         11.40        35.64 o                         
   0   8   9         35.67         74.08       134.39 o                         
   1   8   9         59.62        135.96        57.58 o                         
   2   8   9         73.42        176.22       112.77 o                         
   3   8   9        481.93        562.03        71.99 o                         
   4   8   9        124.83        153.14        28.80 o                         
   5   8   9        314.50        385.04        46.34 o                         
 -20   0  10        181.53        116.90        50.37 o                         
 -18   0  10         93.98         -7.60        49.42 o                         
 -16   0  10        173.39         74.13        52.27 o                         
 -14   0  10         11.56        -47.52        47.52 o                         
 -12   0  10       1788.37       1946.41        64.63 o                         
 -10   0  10        402.74        211.94        28.51 o                         
  -8   0  10        497.06        370.88        25.51 o                         
  -6   0  10         32.42         23.32        20.49 o                         
  -4   0  10       4052.85       4096.09        88.24 o                         
  -2   0  10        622.73        458.72        22.68 o                         
   0   0  10        461.38        466.18        45.14 o                         
   2   0  10        759.71        949.72        76.98 o                         
   4   0  10       3382.49       3334.52        94.09 o                         
   6   0  10       2286.81       2213.98        70.56 o                         
   8   0  10       1773.73       1835.44        78.41 o                         
  10   0  10        697.50        618.71        69.38 o                         
  12   0  10        250.26        302.23        72.23 o                         
  14   0  10       1331.64       1478.82       102.64 o                         
  16   0  10        161.51         98.84        68.43 o                         
 -19   1  10        207.44         99.34        32.38 o                         
 -18   1  10        376.83        446.50       133.53 o                         
 -17   1  10         66.49         67.27        41.82 o                         
 -16   1  10        294.60        402.85        37.47 o                         
 -15   1  10         26.24         49.53        38.59 o                         
 -14   1  10        605.42        592.89       146.84 o                         
 -13   1  10       1107.58       1044.49        38.42 o                         
 -12   1  10        518.05        482.07        28.04 o                         
 -11   1  10        234.30        174.66        35.16 o                         
 -10   1  10       1015.79        964.72        26.23 o                         
  -9   1  10         84.07         78.15        16.34 o                         
  -8   1  10       1320.36       1263.44        74.06 o                         
  -7   1  10        184.08        178.26        17.60 o                         
  -6   1  10       2504.24       2519.03        56.24 o                         
  -5   1  10       1853.53       1913.31        60.77 o                         
  -4   1  10        412.39        325.88        19.24 o                         
  -3   1  10       2268.17       2378.67        35.97 o                         
  -2   1  10        247.53        223.99        33.52 o                         
  -1   1  10        185.58        142.15        13.48 o                         
   0   1  10        196.78        151.62        35.67 o                         
   1   1  10       1351.85       1597.47        52.95 o                         
   2   1  10       4852.50       4809.17        65.30 o                         
   3   1  10       2474.75       2574.33        34.94 o                         
   4   1  10       2946.86       2894.13        42.94 o                         
   5   1  10        479.02        469.54        35.27 o                         
   6   1  10        470.62        503.54        41.70 o                         
   7   1  10        832.71        901.51        53.77 o                         
   8   1  10       1190.50       1102.85        46.24 o                         
   9   1  10        668.58        664.75        65.06 o                         
  10   1  10        744.91        794.07        25.28 o                         
  11   1  10        441.64        411.77        47.99 o                         
  12   1  10       1092.50       1017.76       175.82 o                         
  13   1  10         24.31        215.74        46.57 o                         
  14   1  10          3.61         49.23        93.14 o                         
  15   1  10         59.26        170.12        59.87 o                         
  16   1  10        325.99        357.54        46.13 o                         
 -19   2  10         23.28         21.00        25.55 o                         
 -18   2  10         40.18        103.06        54.17 o                         
 -17   2  10        148.10        119.45        29.34 o                         
 -16   2  10         33.28         12.99        49.42 o                         
 -15   2  10        198.08        217.59       101.69 o                         
 -14   2  10        134.81        108.91       106.92 o                         
 -13   2  10         39.64         52.54        29.94 o                         
 -12   2  10         19.06         68.67        17.11 o                         
 -11   2  10        727.99        732.84        52.75 o                         
 -10   2  10        600.98        626.10        77.93 o                         
  -9   2  10       3051.09       2971.16       116.09 o                         
  -8   2  10        285.00        272.43        31.89 o                         
  -7   2  10        677.58        671.66        52.71 o                         
  -6   2  10        607.83        594.27        38.97 o                         
  -5   2  10       1143.94       1051.90        53.50 o                         
  -4   2  10        134.19        127.62        22.91 o                         
  -3   2  10         53.89         37.81        41.78 o                         
  -2   2  10       2016.68       2101.82        40.60 o                         
  -1   2  10       3466.80       3380.41        71.15 o                         
   0   2  10        652.48        780.69        39.23 o                         
   1   2  10       1918.44       1915.46        31.14 o                         
   2   2  10          0.57          4.58        17.01 o                         
   3   2  10       1850.62       1703.25        49.52 o                         
   4   2  10        107.81         89.93        27.85 o                         
   5   2  10         10.26         18.97        33.19 o                         
   6   2  10       1191.03       1217.91        71.20 o                         
   7   2  10        663.29        551.27        74.90 o                         
   8   2  10        495.89        400.82        31.53 o                         
   9   2  10        672.13        734.72        38.97 o                         
  10   2  10        299.73        310.24        39.48 o                         
  11   2  10        134.45        225.63       120.23 o                         
  12   2  10        589.31        515.44        63.20 o                         
  13   2  10        188.85        184.50        45.01 o                         
  14   2  10        238.02        361.30       113.10 o                         
  15   2  10        341.19        362.98        50.28 o                         
  16   2  10          0.41         63.98        44.19 o                         
 -18   3  10          2.38        -34.69        34.69 o                         
 -17   3  10         96.60        138.89        30.24 o                         
 -16   3  10         19.97         50.24        22.77 o                         
 -15   3  10         17.70        -10.62        21.38 o                         
 -14   3  10         41.45         45.22        72.23 o                         
 -13   3  10         96.04        101.69       105.02 o                         
 -12   3  10         82.68         17.31        86.96 o                         
 -11   3  10       2188.72       2039.38       156.34 o                         
 -10   3  10        431.42        344.35        29.94 o                         
  -9   3  10        147.31        169.87        18.43 o                         
  -8   3  10       1303.20       1279.92        47.46 o                         
  -7   3  10        209.08        237.99        36.24 o                         
  -6   3  10          2.87        -18.02        30.70 o                         
  -5   3  10        359.79        355.36        38.96 o                         
  -4   3  10          8.06         23.72         8.87 o                         
  -3   3  10       2697.50       2559.69        35.58 o                         
  -2   3  10        277.63        329.93        26.57 o                         
  -1   3  10       1964.72       2023.47        30.66 o                         
   0   3  10        528.91        498.95        38.55 o                         
   1   3  10        546.94        564.11        31.55 o                         
   2   3  10        329.42        335.70        19.07 o                         
   3   3  10        675.23        581.94        22.74 o                         
   4   3  10        350.58        339.46        18.61 o                         
   5   3  10       1508.00       1424.59        52.13 o                         
   6   3  10         13.79         15.86        34.02 o                         
   7   3  10        390.57        490.20        34.99 o                         
   8   3  10          3.62         47.61        17.94 o                         
   9   3  10        671.43        553.30        23.26 o                         
  10   3  10         41.59        -25.19        25.19 o                         
  11   3  10        188.43        203.29        63.68 o                         
  12   3  10         47.67         65.56        34.21 o                         
  13   3  10        194.70        155.35        68.90 o                         
  14   3  10         18.52         98.37        41.67 o                         
  15   3  10        411.12        306.09        50.74 o                         
 -17   4  10        275.97        361.55        93.61 o                         
 -16   4  10          3.65        -58.92        58.92 o                         
 -15   4  10       1194.06       1330.43        48.56 o                         
 -14   4  10         19.62         56.32        89.81 o                         
 -13   4  10        222.42        253.14        90.29 o                         
 -12   4  10         10.40         -9.76        34.21 o                         
 -11   4  10        132.36        148.26        14.26 o                         
 -10   4  10        356.04        388.74        52.42 o                         
  -9   4  10         25.45         29.53        38.55 o                         
  -8   4  10       1382.39       1433.81        35.03 o                         
  -7   4  10        926.78        898.19        42.55 o                         
  -6   4  10         59.55         49.81        33.47 o                         
  -5   4  10        512.14        501.61        43.13 o                         
  -4   4  10         26.72        -17.96        22.65 o                         
  -3   4  10          1.39        -20.32        25.17 o                         
  -2   4  10         91.52        108.47        45.06 o                         
  -1   4  10       1206.16       1277.28        94.32 o                         
   0   4  10        170.85        196.52        27.71 o                         
   1   4  10       1000.75        962.25        24.27 o                         
   2   4  10         82.65        108.21        41.41 o                         
   3   4  10        210.62        214.12        31.55 o                         
   4   4  10        245.57        190.82        16.67 o                         
   5   4  10        518.89        542.72        21.95 o                         
   6   4  10        274.62        272.56        13.30 o                         
   7   4  10        522.37        547.92        27.71 o                         
   8   4  10         16.23          6.39        17.31 o                         
   9   4  10        561.43        556.71        62.25 o                         
  10   4  10         53.65         29.46        38.49 o                         
  11   4  10        878.95        866.44        88.86 o                         
  12   4  10         19.91        -17.84        62.73 o                         
  13   4  10         58.15        -16.79        38.82 o                         
  14   4  10         37.11        135.19        83.16 o                         
 -16   5  10        169.83        168.18        69.85 o                         
 -15   5  10          2.70        -38.97        38.97 o                         
 -14   5  10        130.50        179.83        57.97 o                         
 -13   5  10        566.75        734.09        50.74 o                         
 -12   5  10         10.60        171.07        42.77 o                         
 -11   5  10        575.07        625.01       117.08 o                         
 -10   5  10         72.52        151.30        80.91 o                         
  -9   5  10         87.69        109.19        30.10 o                         
  -8   5  10       1219.28       1224.33        72.98 o                         
  -7   5  10         31.30         36.51        32.84 o                         
  -6   5  10        149.26        216.18        83.16 o                         
  -5   5  10        212.71        223.52        53.70 o                         
  -4   5  10         55.10        -49.42        49.42 o                         
  -3   5  10       1044.49        989.54        33.64 o                         
  -2   5  10         71.57         28.17        52.27 o                         
  -1   5  10         89.10        116.26        25.35 o                         
   0   5  10        539.21        479.86        16.60 o                         
   1   5  10        131.25        127.29        32.91 o                         
   2   5  10        585.40        530.60        98.63 o                         
   3   5  10         12.47         15.77        36.61 o                         
   4   5  10        119.42        114.70        12.23 o                         
   5   5  10       1707.19       1667.63        38.96 o                         
   6   5  10         37.84         65.64        24.69 o                         
   7   5  10        400.12        362.95        15.91 o                         
   8   5  10        326.68        320.67        30.18 o                         
   9   5  10        175.91        143.90        67.52 o                         
  10   5  10        642.23        660.91        26.63 o                         
  11   5  10          9.79          6.65        66.53 o                         
  12   5  10         23.57        -32.31        46.57 o                         
  13   5  10        439.00        604.71       264.69 o                         
 -14   6  10        159.00        260.44        67.00 o                         
 -13   6  10         17.72         -6.40        48.47 o                         
 -12   6  10        324.23        636.77        76.98 o                         
 -11   6  10         30.39         57.66        53.24 o                         
 -10   6  10        725.42        753.72        51.06 o                         
  -9   6  10         70.88         47.63        27.46 o                         
  -8   6  10         12.75        -57.02        57.02 o                         
  -7   6  10          3.63          7.08        86.96 o                         
  -6   6  10        224.79        157.51        30.72 o                         
  -5   6  10        153.25        370.39        66.53 o                         
  -4   6  10       1832.61       1719.93        53.25 o                         
  -3   6  10         11.23        129.25        19.96 o                         
  -2   6  10       1854.96       1789.93        51.80 o                         
  -1   6  10        298.17        270.07        42.29 o                         
   0   6  10        218.32        118.56       116.90 o                         
   1   6  10         61.05        101.21        24.08 o                         
   2   6  10         52.73         67.87        46.24 o                         
   3   6  10        186.36        170.82        16.29 o                         
   4   6  10        746.33        782.52        40.47 o                         
   5   6  10         76.46        112.88        28.61 o                         
   6   6  10        381.28        284.70        36.37 o                         
   7   6  10         75.60         72.77        15.74 o                         
   8   6  10        364.11        317.22        32.45 o                         
   9   6  10         23.65         16.04        24.83 o                         
  10   6  10         20.07         50.12        75.08 o                         
  11   6  10         11.41         87.75        32.91 o                         
 -11   7  10         60.33        178.17        99.79 o                         
 -10   7  10          1.12        -18.06        50.37 o                         
  -9   7  10          2.17         48.47        41.82 o                         
  -8   7  10        262.92        285.48        51.32 o                         
  -7   7  10          0.91          1.89        44.19 o                         
  -6   7  10        862.10        930.12       112.62 o                         
  -5   7  10         47.19        116.10        69.85 o                         
  -4   7  10         14.45          1.93        33.74 o                         
  -3   7  10          7.79         31.32        71.75 o                         
  -2   7  10        107.53         80.78        44.67 o                         
  -1   7  10        134.42        192.54        38.97 o                         
   0   7  10        794.09        764.40       110.72 o                         
   1   7  10        140.04        185.86        95.04 o                         
   2   7  10       1020.19       1078.99       146.66 o                         
   3   7  10         13.22          2.79        72.12 o                         
   4   7  10        140.82        219.38       120.93 o                         
   5   7  10         65.94        214.39        41.57 o                         
   6   7  10         49.30        122.83        37.01 o                         
   7   7  10          9.36         64.65        69.90 o                         
   8   7  10        247.48        225.91        31.61 o                         
  -7   8  10         76.90        234.75        51.32 o                         
  -6   8  10        125.13        186.08        49.42 o                         
  -5   8  10          6.79         47.90        60.35 o                         
  -4   8  10         66.99         62.00       144.94 o                         
  -3   8  10         85.95         28.11        44.19 o                         
  -2   8  10          7.64         18.06        35.16 o                         
  -1   8  10         17.30          4.49        49.90 o                         
   0   8  10         55.48         56.70        37.67 o                         
   1   8  10        489.46        569.19        75.07 o                         
   2   8  10          0.39        -22.35        84.79 o                         
   3   8  10        240.78        203.35        33.97 o                         
   4   8  10        101.91         22.81        34.70 o                         
 -19   0  11        427.63        569.29        73.18 o                         
 -17   0  11        827.47        984.61        82.68 o                         
 -15   0  11        655.29        787.88        64.63 o                         
 -13   0  11         21.99        -48.47        48.47 o                         
 -11   0  11         89.26         42.77        22.81 o                         
  -9   0  11       5316.47       5284.79       113.05 o                         
  -7   0  11       3213.45       3420.48        92.36 o                         
  -5   0  11       2817.33       2972.44        74.61 o                         
  -3   0  11        954.61        879.26        61.78 o                         
  -1   0  11       6898.96       7179.10       141.52 o                         
   1   0  11       2824.00       2811.86        55.77 o                         
   3   0  11        242.19        272.56       100.74 o                         
   5   0  11       3898.10       3949.09       143.99 o                         
   7   0  11       2500.70       2438.16        79.29 o                         
   9   0  11       2054.34       2082.32       111.20 o                         
  11   0  11        742.82        662.43        78.88 o                         
  13   0  11          9.93        -22.81        32.31 o                         
  15   0  11        123.76        123.55        45.62 o                         
 -19   1  11         90.86        131.68        54.65 o                         
 -18   1  11          2.53        -35.16        35.16 o                         
 -17   1  11          0.10        -34.10        34.10 o                         
 -16   1  11        264.73        258.85        52.75 o                         
 -15   1  11        219.12        325.29        73.18 o                         
 -14   1  11         10.42         84.37        35.60 o                         
 -13   1  11        629.66        658.33        29.21 o                         
 -12   1  11         16.75        -17.11        19.96 o                         
 -11   1  11         77.73         97.73        18.53 o                         
 -10   1  11        102.97         58.67        41.34 o                         
  -9   1  11        372.60        290.74        29.81 o                         
  -8   1  11          1.44        -11.48        14.58 o                         
  -7   1  11        539.75        471.74        27.30 o                         
  -6   1  11          2.91        -12.03        14.83 o                         
  -5   1  11       4084.03       3851.27        58.36 o                         
  -4   1  11       3126.27       3324.29        51.06 o                         
  -3   1  11          9.91        -13.85        13.85 o                         
  -2   1  11       1739.55       1574.25        45.66 o                         
  -1   1  11        296.03        324.90        16.83 o                         
   0   1  11          1.44         -4.78        21.54 o                         
   1   1  11       1194.89       1142.99        44.21 o                         
   2   1  11        173.41        229.22        40.47 o                         
   3   1  11       7509.59       7525.56       123.87 o                         
   4   1  11        116.21         66.37         9.69 o                         
   5   1  11        204.81        165.09        33.75 o                         
   6   1  11         68.08         87.82        20.33 o                         
   7   1  11          7.30        -24.78        35.19 o                         
   8   1  11       1137.29       1154.50        50.12 o                         
   9   1  11          1.82        -50.37        50.37 o                         
  10   1  11        251.04        256.16        35.83 o                         
  11   1  11       1232.76       1327.57        61.82 o                         
  12   1  11         40.54         38.21        33.58 o                         
  13   1  11        496.93        468.77        45.62 o                         
  14   1  11         74.84         41.02        31.36 o                         
  15   1  11         66.27        123.29        90.29 o                         
  16   1  11        437.16        387.69        44.29 o                         
 -19   2  11          8.16         77.46        40.39 o                         
 -18   2  11          8.19          6.86        49.90 o                         
 -17   2  11         97.48         83.15        38.02 o                         
 -16   2  11          1.17         52.85        23.96 o                         
 -15   2  11         43.77         81.10        27.20 o                         
 -14   2  11        957.41       1154.56        92.19 o                         
 -13   2  11         61.70        137.87        71.28 o                         
 -12   2  11        192.51        214.96        65.10 o                         
 -11   2  11        975.34        912.98        36.59 o                         
 -10   2  11        796.13        817.72        28.99 o                         
  -9   2  11        914.48        967.69        56.05 o                         
  -8   2  11        251.32        217.27        36.20 o                         
  -7   2  11        618.50        544.95        85.44 o                         
  -6   2  11       3239.79       3193.00        55.83 o                         
  -5   2  11        412.43        403.14        18.47 o                         
  -4   2  11       3051.22       2869.82        66.83 o                         
  -3   2  11       1607.21       1524.41        28.76 o                         
  -2   2  11          6.04         31.84        24.55 o                         
  -1   2  11        192.31        193.40        64.63 o                         
   0   2  11        417.67        486.06        17.95 o                         
   1   2  11       5034.82       5210.37        68.19 o                         
   2   2  11          6.08         18.58        16.04 o                         
   3   2  11        727.41        764.11        27.16 o                         
   4   2  11        946.86        845.34        23.01 o                         
   5   2  11       2112.64       2089.71        63.71 o                         
   6   2  11        281.34        316.24        34.77 o                         
   7   2  11          2.44         19.95        15.58 o                         
   8   2  11        185.12        153.02        70.79 o                         
   9   2  11         19.43         -1.89        28.04 o                         
  10   2  11       1029.65        921.27        42.86 o                         
  11   2  11        218.87        196.31        33.25 o                         
  12   2  11        551.76        663.82        53.65 o                         
  13   2  11        137.62        195.06        35.16 o                         
  14   2  11         10.68        115.02        84.59 o                         
  15   2  11        262.17        376.63        81.73 o                         
 -18   3  11        316.53        256.63        29.84 o                         
 -17   3  11         24.63         12.95        31.84 o                         
 -16   3  11        127.22        169.02        26.74 o                         
 -15   3  11         29.89         66.53        24.74 o                         
 -14   3  11         18.10         59.30       162.04 o                         
 -13   3  11         30.29        -33.75        72.23 o                         
 -12   3  11       1268.43       1268.98       115.47 o                         
 -11   3  11         29.40         76.82        82.68 o                         
 -10   3  11       1297.39       1253.19       158.72 o                         
  -9   3  11         52.66         59.05       101.69 o                         
  -8   3  11       2085.88       2122.56        40.69 o                         
  -7   3  11         53.12         53.73        12.21 o                         
  -6   3  11       1438.48       1410.35        37.85 o                         
  -5   3  11       1168.07       1266.07        65.81 o                         
  -4   3  11         76.01         38.46        16.87 o                         
  -3   3  11          0.57         -0.95        17.42 o                         
  -2   3  11       1659.00       1666.79        47.52 o                         
  -1   3  11        389.71        382.21        37.04 o                         
   0   3  11        899.79        892.63        27.24 o                         
   1   3  11          2.09        -25.65        25.65 o                         
   2   3  11         90.28         57.34        35.67 o                         
   3   3  11       1210.71       1143.64        26.40 o                         
   4   3  11          1.51         24.58        34.29 o                         
   5   3  11         19.86         47.74        34.77 o                         
   6   3  11       1206.86       1242.77        46.18 o                         
   7   3  11         40.23         42.43        39.57 o                         
   8   3  11        481.00        530.66        33.53 o                         
   9   3  11        172.03        189.24        70.33 o                         
  10   3  11        418.67        450.52       133.53 o                         
  11   3  11         34.36         21.48        29.94 o                         
  12   3  11         37.69        192.24       221.44 o                         
  13   3  11         80.96         30.48        38.29 o                         
  14   3  11        314.45        260.02        37.99 o                         
  15   3  11          1.73        142.42       112.15 o                         
 -17   4  11        116.60         72.71        72.71 o                         
 -16   4  11        160.00        303.42       140.66 o                         
 -15   4  11          0.60          4.27        57.97 o                         
 -14   4  11        734.22        543.53        70.33 o                         
 -13   4  11        281.82        327.79        23.53 o                         
 -12   4  11       1212.57       1150.36        71.28 o                         
 -11   4  11         63.76         53.23        11.18 o                         
 -10   4  11       1255.87       1312.16        74.61 o                         
  -9   4  11        531.98        576.48        81.22 o                         
  -8   4  11       1171.68       1213.45        59.31 o                         
  -7   4  11        101.15        116.07        29.82 o                         
  -6   4  11        528.94        483.19        31.49 o                         
  -5   4  11        601.57        718.33        65.59 o                         
  -4   4  11        408.96        460.71        65.02 o                         
  -3   4  11          2.09        -14.27        14.27 o                         
  -2   4  11         22.60         23.62        31.78 o                         
  -1   4  11        984.45        957.55        34.02 o                         
   0   4  11        543.31        571.32        51.85 o                         
   1   4  11        251.77        265.27        12.30 o                         
   2   4  11        969.74        998.07        27.44 o                         
   3   4  11        247.53        288.95        53.77 o                         
   4   4  11       2833.89       3007.94        68.76 o                         
   5   4  11        176.23        212.79        36.04 o                         
   6   4  11        108.40         86.24        24.01 o                         
   7   4  11        129.69        163.99        18.93 o                         
   8   4  11         30.19         19.67         9.59 o                         
   9   4  11         17.91         42.43        21.86 o                         
  10   4  11        100.37        114.80        52.27 o                         
  11   4  11          1.22          8.23        72.23 o                         
  12   4  11        334.11        402.56        39.92 o                         
  13   4  11         37.04        109.94        49.90 o                         
  14   4  11        160.43         58.29        40.39 o                         
 -16   5  11        209.00        169.23        41.68 o                         
 -15   5  11        120.46        161.13        39.90 o                         
 -14   5  11         57.39        231.85       115.47 o                         
 -13   5  11        194.97         74.47       134.01 o                         
 -12   5  11         70.07         51.11       103.59 o                         
 -11   5  11        448.27        450.34        42.75 o                         
 -10   5  11         19.20        -23.89        23.89 o                         
  -9   5  11         68.80        255.11        45.79 o                         
  -8   5  11         78.61         67.14        87.06 o                         
  -7   5  11        312.35        260.38       162.99 o                         
  -6   5  11         69.22         46.29        28.04 o                         
  -5   5  11        930.93        936.59        56.07 o                         
  -4   5  11       1335.18       1308.36       159.19 o                         
  -3   5  11        967.94       1054.74       111.20 o                         
  -2   5  11        237.92        251.78        16.38 o                         
  -1   5  11          0.77        -48.47        48.47 o                         
   0   5  11        353.90        361.81        16.16 o                         
   1   5  11        665.28        678.23        21.44 o                         
   2   5  11        457.86        439.78        30.75 o                         
   3   5  11          7.56          0.58        15.22 o                         
   4   5  11        507.05        417.19        66.31 o                         
   5   5  11        947.16        944.45        43.35 o                         
   6   5  11         55.61         46.17        21.13 o                         
   7   5  11         24.53         -8.22        24.28 o                         
   8   5  11        688.71        641.81        53.38 o                         
   9   5  11        518.78        548.92        21.80 o                         
  10   5  11        338.14        299.75        28.82 o                         
  11   5  11        189.29        246.47        99.79 o                         
  12   5  11        120.49        219.25        51.80 o                         
 -14   6  11         17.18         -4.95        42.08 o                         
 -13   6  11         10.59        -62.97        67.95 o                         
 -12   6  11         11.59        -23.21        33.96 o                         
 -11   6  11        192.66        193.43       100.24 o                         
 -10   6  11         41.25          0.08        38.10 o                         
  -9   6  11         32.90        -21.39        39.63 o                         
  -8   6  11          7.76          7.85        61.30 o                         
  -7   6  11        418.95        232.42        33.69 o                         
  -6   6  11        140.73         49.42        38.02 o                         
  -5   6  11        101.02          1.41        64.15 o                         
  -4   6  11        154.98        160.18        39.92 o                         
  -3   6  11        674.42        625.83        88.86 o                         
  -2   6  11         90.40        -16.45        36.40 o                         
  -1   6  11        507.88        656.82        48.47 o                         
   0   6  11         10.84        152.06        66.53 o                         
   1   6  11        452.13        424.83        11.80 o                         
   2   6  11        521.63        408.86        38.93 o                         
   3   6  11        156.03        131.60        44.92 o                         
   4   6  11        156.27        159.40        14.76 o                         
   5   6  11        149.09        191.45        39.23 o                         
   6   6  11          0.14        108.28        77.93 o                         
   7   6  11        614.00        697.71        36.93 o                         
   8   6  11         23.77         46.33        21.40 o                         
   9   6  11         80.80        104.63        68.34 o                         
  10   6  11          5.36         70.32        23.89 o                         
 -11   7  11        115.95        136.25        97.42 o                         
 -10   7  11         11.87        124.85        94.09 o                         
  -9   7  11         24.43        127.40       130.68 o                         
  -8   7  11          0.29         76.98        58.92 o                         
  -7   7  11        191.33        331.69        44.67 o                         
  -6   7  11         78.22        179.83        36.99 o                         
  -5   7  11        264.03        252.29        49.42 o                         
  -4   7  11          7.04        -34.21        34.21 o                         
  -3   7  11        430.44        453.39        45.74 o                         
  -2   7  11         57.52         14.19        37.08 o                         
  -1   7  11          9.87         28.17        42.77 o                         
   0   7  11         28.97        213.84        44.67 o                         
   1   7  11        493.61        639.26        49.55 o                         
   2   7  11         22.51        -39.10        39.10 o                         
   3   7  11        949.65       1087.89       148.89 o                         
   4   7  11        108.99         95.34        29.19 o                         
   5   7  11        331.09        369.59        59.34 o                         
   6   7  11          3.51        171.07        50.37 o                         
   7   7  11         19.54        119.27        87.03 o                         
  -6   8  11         17.38         -4.75        51.32 o                         
  -5   8  11         10.66        -61.56        78.88 o                         
  -4   8  11          0.99         40.87        47.52 o                         
  -3   8  11          4.94        -38.67        47.99 o                         
  -2   8  11        142.84        150.85        40.39 o                         
  -1   8  11         97.73        132.67        54.65 o                         
   0   8  11        441.01        384.65        41.52 o                         
   1   8  11         83.88         64.67        51.32 o                         
   2   8  11        710.98        550.21        37.52 o                         
 -16   0  12        615.91        712.80        75.08 o                         
 -14   0  12        309.96        764.12        65.58 o                         
 -12   0  12       1936.03       1760.13        65.58 o                         
 -10   0  12        106.54        135.91        19.96 o                         
  -8   0  12        781.17        756.68        30.04 o                         
  -6   0  12        174.87        119.41        42.77 o                         
  -4   0  12       1521.46       1633.80        35.79 o                         
  -2   0  12        714.22        602.95        33.74 o                         
   0   0  12        876.04        849.85        24.36 o                         
   2   0  12       4505.87       4418.51        95.37 o                         
   4   0  12        163.42        155.89        37.54 o                         
   6   0  12          4.09         18.81        40.87 o                         
   8   0  12         95.81         20.91        49.42 o                         
  10   0  12        169.86        253.76        65.58 o                         
  12   0  12        323.49         68.43        61.78 o                         
  14   0  12         35.36         66.53        45.62 o                         
 -19   1  12          2.73        119.99        95.51 o                         
 -18   1  12        232.36        340.58       119.27 o                         
 -17   1  12         36.97        114.30        45.62 o                         
 -16   1  12        123.95        223.15       106.44 o                         
 -15   1  12        110.58        203.10       160.14 o                         
 -14   1  12        568.72        701.46        39.63 o                         
 -13   1  12        683.57        649.36       143.99 o                         
 -12   1  12        744.29        803.47        33.62 o                         
 -11   1  12         81.20         42.55        38.97 o                         
 -10   1  12        449.16        427.23        22.06 o                         
  -9   1  12         18.73          2.09        12.71 o                         
  -8   1  12        103.21         58.15        15.11 o                         
  -7   1  12       2439.08       2439.21        62.28 o                         
  -6   1  12       1741.94       1755.86        34.78 o                         
  -5   1  12        122.58         89.96        20.85 o                         
  -4   1  12        652.39        542.14        26.05 o                         
  -3   1  12         63.20        101.79        18.82 o                         
  -2   1  12       3331.39       3170.80        60.22 o                         
  -1   1  12       2217.79       2380.05        39.81 o                         
   0   1  12       5367.56       5652.33        90.03 o                         
   1   1  12        153.27        145.46        10.07 o                         
   2   1  12        288.51        343.86        12.60 o                         
   3   1  12         96.00         78.51        20.85 o                         
   4   1  12       1331.15       1201.71        43.76 o                         
   5   1  12         17.31         11.54        19.74 o                         
   6   1  12       1867.98       1848.95        87.38 o                         
   7   1  12        814.32        785.95       122.53 o                         
   8   1  12        659.24        773.99        51.38 o                         
   9   1  12        189.15        166.12        35.16 o                         
  10   1  12         88.13        -23.62        40.64 o                         
  11   1  12         88.40         69.45        99.32 o                         
  12   1  12        340.13        320.54       129.73 o                         
  13   1  12          3.34         -6.44       102.17 o                         
  14   1  12        279.52        414.85       100.74 o                         
  15   1  12        128.35        177.75       130.20 o                         
 -19   2  12        139.52        105.04        67.48 o                         
 -18   2  12         38.60         82.37        35.16 o                         
 -17   2  12        312.74        387.43       124.03 o                         
 -16   2  12        285.86        339.07        88.86 o                         
 -15   2  12        373.50        376.75        30.04 o                         
 -14   2  12         20.72        -42.57        57.97 o                         
 -13   2  12        404.91        402.00        53.70 o                         
 -12   2  12        836.38        749.28        28.29 o                         
 -11   2  12         21.84        117.23       102.17 o                         
 -10   2  12          3.38         17.16        37.54 o                         
  -9   2  12       2270.64       2301.64        65.36 o                         
  -8   2  12        262.09        265.36        36.11 o                         
  -7   2  12          5.75        -15.92        26.26 o                         
  -6   2  12       2557.65       2546.60        74.48 o                         
  -5   2  12       1718.42       1645.95        59.50 o                         
  -4   2  12         14.12          0.93        13.04 o                         
  -3   2  12        796.81        628.14        32.79 o                         
  -2   2  12          1.14         18.77        18.93 o                         
  -1   2  12        936.17        975.12        33.89 o                         
   0   2  12        984.13       1051.90        22.50 o                         
   1   2  12          9.65         52.34        33.73 o                         
   2   2  12        953.01        923.04        27.36 o                         
   3   2  12        940.76        925.85        27.16 o                         
   4   2  12          1.09        -15.47        15.47 o                         
   5   2  12        535.56        492.16        14.49 o                         
   6   2  12        121.14        108.70        15.36 o                         
   7   2  12        503.39        503.26        54.55 o                         
   8   2  12        439.67        445.27        22.59 o                         
   9   2  12         19.65         15.85        15.30 o                         
  10   2  12       1561.40       1677.01        48.52 o                         
  11   2  12        835.30        629.85        43.81 o                         
  12   2  12          3.00        -33.04        87.91 o                         
  13   2  12        338.18        376.36        79.83 o                         
  14   2  12        161.41        216.59        66.05 o                         
  15   2  12        223.48        164.99        36.51 o                         
 -18   3  12          8.95        -53.22        53.22 o                         
 -17   3  12        287.05        297.25        30.41 o                         
 -16   3  12         14.34         40.41        31.84 o                         
 -15   3  12        499.48        613.11        64.63 o                         
 -14   3  12         27.14         25.78        66.53 o                         
 -13   3  12         30.46         53.30        15.54 o                         
 -12   3  12        223.28        207.77        75.08 o                         
 -11   3  12          0.41          8.55        41.34 o                         
 -10   3  12        507.99        443.26        59.40 o                         
  -9   3  12        388.73        370.49        34.21 o                         
  -8   3  12        557.88        449.34        54.65 o                         
  -7   3  12       1461.32       1454.13        25.82 o                         
  -6   3  12        359.81        336.28        27.85 o                         
  -5   3  12       1924.20       1876.42        38.96 o                         
  -4   3  12        139.88         98.47        22.80 o                         
  -3   3  12         55.29         63.29        20.33 o                         
  -2   3  12         61.09         17.38        24.14 o                         
  -1   3  12        699.02        700.49        28.66 o                         
   0   3  12          0.95         -5.63        16.89 o                         
   1   3  12       1719.19       1676.59        60.93 o                         
   2   3  12         22.88         29.00        14.79 o                         
   3   3  12       1040.63       1008.76        80.52 o                         
   4   3  12       2123.75       2174.47        49.80 o                         
   5   3  12         34.89         61.27        37.75 o                         
   6   3  12          3.44         23.75        19.62 o                         
   7   3  12        218.82        311.80        64.61 o                         
   8   3  12        121.64        182.29        82.68 o                         
   9   3  12       1678.55       1658.21        51.95 o                         
  10   3  12        286.26        347.96        36.07 o                         
  11   3  12        631.19        661.92        49.51 o                         
  12   3  12         26.12        -28.39        84.59 o                         
  13   3  12        182.15         90.59        41.82 o                         
  14   3  12         44.41          8.60        29.76 o                         
 -17   4  12         23.84        138.79        37.27 o                         
 -16   4  12         71.24        126.16        46.09 o                         
 -15   4  12          1.18         37.02        39.92 o                         
 -14   4  12        128.37         21.46       107.87 o                         
 -13   4  12        120.03        160.95        84.11 o                         
 -12   4  12          7.08         -7.92        54.65 o                         
 -11   4  12       1164.62       1216.91       135.43 o                         
 -10   4  12        477.20        433.11        95.99 o                         
  -9   4  12          5.18        -12.12        27.56 o                         
  -8   4  12         19.55        -10.25        27.83 o                         
  -7   4  12        559.41        634.68        39.83 o                         
  -6   4  12        376.70        439.71        83.18 o                         
  -5   4  12        219.38        150.57        33.42 o                         
  -4   4  12        380.10        509.11        43.62 o                         
  -3   4  12       2738.63       2642.74       107.37 o                         
  -2   4  12        126.25         92.26         9.84 o                         
  -1   4  12         11.29         22.17        31.88 o                         
   0   4  12       1266.01       1278.05        26.91 o                         
   1   4  12         69.19         36.72        12.56 o                         
   2   4  12         48.71         50.09        47.56 o                         
   3   4  12        273.28        324.85        55.82 o                         
   4   4  12        171.65        149.03        19.67 o                         
   5   4  12        242.60        201.84        24.45 o                         
   6   4  12         64.60         36.81        12.09 o                         
   7   4  12       1175.33       1161.53        36.80 o                         
   8   4  12        225.75        170.32         9.97 o                         
   9   4  12        309.61        365.21        31.65 o                         
  10   4  12        169.63        183.19       113.57 o                         
  11   4  12         26.36         42.74        64.63 o                         
  12   4  12        201.25        190.91        60.83 o                         
  13   4  12         76.60         73.77        47.04 o                         
 -15   5  12        185.84        158.53        35.62 o                         
 -14   5  12         14.36        -19.29        37.59 o                         
 -13   5  12         72.60          5.70        39.44 o                         
 -12   5  12        711.84        813.35       187.70 o                         
 -11   5  12         76.86         37.34        26.39 o                         
 -10   5  12        994.25        965.73        64.93 o                         
  -9   5  12        194.25        123.31        49.67 o                         
  -8   5  12         28.28        -27.64        41.42 o                         
  -7   5  12        819.59        667.11        65.58 o                         
  -6   5  12        263.45        349.76        56.55 o                         
  -5   5  12         89.81         58.63        67.48 o                         
  -4   5  12        425.36        491.15        42.77 o                         
  -3   5  12        342.75        340.07        75.08 o                         
  -2   5  12        295.95        514.39       187.70 o                         
  -1   5  12          2.41         -8.05        26.29 o                         
   0   5  12         47.47         65.18        11.20 o                         
   1   5  12       1476.49       1523.75        94.09 o                         
   2   5  12          2.27        -16.58        16.58 o                         
   3   5  12         53.19         61.38        20.74 o                         
   4   5  12       2066.65       1944.54        55.42 o                         
   5   5  12        573.87        525.04        25.10 o                         
   6   5  12        206.31        290.52        34.84 o                         
   7   5  12          8.08        -21.70        21.70 o                         
   8   5  12          1.29          5.90        16.08 o                         
   9   5  12        167.64         66.66        36.12 o                         
  10   5  12         31.49        132.11        45.62 o                         
  11   5  12         13.11         94.66        53.70 o                         
  12   5  12        248.02        233.84        70.80 o                         
 -13   6  12          0.24        -40.87        40.87 o                         
 -12   6  12         35.90         -1.14        50.00 o                         
 -11   6  12         13.42         14.75        72.25 o                         
 -10   6  12          2.03         34.12        36.05 o                         
  -9   6  12        169.53         28.83        45.33 o                         
  -8   6  12       1670.24       1605.83        72.71 o                         
  -7   6  12         53.84        113.10        37.07 o                         
  -6   6  12        667.97        725.21       153.49 o                         
  -5   6  12          7.68         22.23        31.36 o                         
  -4   6  12         53.11        159.89       152.06 o                         
  -3   6  12        249.85        256.60        47.52 o                         
  -2   6  12          0.59         23.00        86.49 o                         
  -1   6  12        277.85        395.05       144.46 o                         
   0   6  12        354.07        189.29        32.89 o                         
   1   6  12          0.84        -36.12        36.12 o                         
   2   6  12       1520.13       1667.98       215.74 o                         
   3   6  12        120.28        234.53        34.69 o                         
   4   6  12        144.80        193.92        38.14 o                         
   5   6  12         43.71         82.63        19.99 o                         
   6   6  12         41.32         37.63        37.43 o                         
   7   6  12          3.71          4.05        42.45 o                         
   8   6  12        198.73        263.78        20.94 o                         
   9   6  12          9.93         42.94        57.97 o                         
  10   6  12        201.12        155.25        40.02 o                         
 -10   7  12        148.59        237.59       149.69 o                         
  -9   7  12          5.28         48.81        98.37 o                         
  -8   7  12        105.41         57.38        37.97 o                         
  -7   7  12         40.07         85.72        67.95 o                         
  -6   7  12          1.36          6.18        57.02 o                         
  -5   7  12          0.48        -10.45        48.47 o                         
  -4   7  12        376.58        455.42        84.59 o                         
  -3   7  12         16.86        133.26        86.49 o                         
  -2   7  12        589.60        694.68       100.74 o                         
  -1   7  12          9.92         23.76        44.67 o                         
   0   7  12         38.26         38.47        63.68 o                         
   1   7  12          0.20        128.37       174.40 o                         
   2   7  12         56.93         64.63        35.16 o                         
   3   7  12         76.26         38.95        32.70 o                         
   4   7  12         92.27         31.27        30.05 o                         
   5   7  12         65.73         54.18        29.82 o                         
   6   7  12        575.42        597.07        74.32 o                         
   7   7  12          1.23        111.39        91.24 o                         
  -4   8  12          8.38        176.77        51.32 o                         
  -3   8  12        375.11        318.38       177.72 o                         
  -2   8  12         73.65         25.68        74.13 o                         
  -1   8  12         22.60         86.04        76.51 o                         
   0   8  12         91.30        -35.53        66.05 o                         
 -19   0  13         44.15          1.90        55.12 o                         
 -17   0  13          6.05         47.52        41.82 o                         
 -15   0  13        189.56        228.10        56.07 o                         
 -13   0  13       5402.36       5257.59       211.94 o                         
 -11   0  13       1199.72       1025.48        48.47 o                         
  -9   0  13          0.31         32.31        26.61 o                         
  -7   0  13       1200.88       1312.30        68.90 o                         
  -5   0  13       5713.02       5608.49       100.55 o                         
  -3   0  13       1798.57       1616.16        50.85 o                         
  -1   0  13         73.85         40.33        24.66 o                         
   1   0  13       4180.04       4271.17       229.52 o                         
   3   0  13       2858.54       2997.59        90.46 o                         
   5   0  13       2755.18       2678.34        64.62 o                         
   7   0  13         82.97         15.21        48.47 o                         
   9   0  13          7.69        185.33        47.52 o                         
  11   0  13        399.06        325.04        50.37 o                         
  13   0  13        587.80        543.63        79.83 o                         
  15   0  13          1.26        -63.68        63.68 o                         
 -19   1  13         93.86        181.61       131.15 o                         
 -18   1  13          6.36         39.43        89.34 o                         
 -17   1  13        347.81        369.27       150.16 o                         
 -16   1  13         12.03         95.99        44.67 o                         
 -15   1  13         96.60         60.00        82.21 o                         
 -14   1  13          9.12         -9.03        36.58 o                         
 -13   1  13          3.63         21.86        19.01 o                         
 -12   1  13         34.80         29.41        52.75 o                         
 -11   1  13        514.31        572.95       115.00 o                         
 -10   1  13         49.14         74.27        21.54 o                         
  -9   1  13       3041.67       2994.64       112.02 o                         
  -8   1  13        859.31        815.51        46.80 o                         
  -7   1  13        296.16        315.63        28.12 o                         
  -6   1  13         83.75        134.13        92.19 o                         
  -5   1  13         67.35         56.09        37.72 o                         
  -4   1  13       2479.63       2490.42        38.61 o                         
  -3   1  13         22.54         -3.30        11.58 o                         
  -2   1  13        127.51         73.53        16.29 o                         
  -1   1  13       2969.79       3032.25        49.70 o                         
   0   1  13         77.05        110.92        27.71 o                         
   1   1  13        334.26        340.61        15.09 o                         
   2   1  13        729.53        789.36        21.95 o                         
   3   1  13        399.86        432.23        19.07 o                         
   4   1  13         69.69         34.27        20.30 o                         
   5   1  13        137.54        138.60        31.51 o                         
   6   1  13         56.00         11.92        21.79 o                         
   7   1  13       1470.09       1486.42        57.11 o                         
   8   1  13        455.79        430.35        39.04 o                         
   9   1  13        468.20        326.99        43.13 o                         
  10   1  13         65.62        175.98        39.21 o                         
  11   1  13          3.21         81.19        28.75 o                         
  12   1  13         35.00         36.49       120.70 o                         
  13   1  13        283.81        353.22       105.97 o                         
  14   1  13         78.61        -63.68        63.68 o                         
  15   1  13        413.77        308.80        69.38 o                         
 -18   2  13        620.80        680.77        43.30 o                         
 -17   2  13         44.68        128.30        32.31 o                         
 -16   2  13        112.96        126.38        45.62 o                         
 -15   2  13         59.79         49.45        25.66 o                         
 -14   2  13         72.13         33.72        16.20 o                         
 -13   2  13          3.74          8.55        18.06 o                         
 -12   2  13         32.67         73.88        17.07 o                         
 -11   2  13       1062.84       1053.57        36.59 o                         
 -10   2  13        728.74        662.01        33.74 o                         
  -9   2  13        640.39        581.29        69.85 o                         
  -8   2  13         36.52         70.41        25.56 o                         
  -7   2  13       1445.63       1433.68        43.21 o                         
  -6   2  13          3.06         15.17        30.32 o                         
  -5   2  13          6.56        -18.88        24.38 o                         
  -4   2  13          8.59         33.21        10.58 o                         
  -3   2  13        299.40        235.12        20.17 o                         
  -2   2  13       1899.34       1977.89        61.42 o                         
  -1   2  13        341.33        366.12        33.20 o                         
   0   2  13       2112.26       2104.33        31.94 o                         
   1   2  13         72.57         38.96        10.51 o                         
   2   2  13        338.51        308.45        38.01 o                         
   3   2  13        878.69        927.22        20.82 o                         
   4   2  13        378.43        356.97        25.89 o                         
   5   2  13        122.78        175.16        53.38 o                         
   6   2  13        246.16        350.36       101.85 o                         
   7   2  13        102.19         57.07        32.49 o                         
   8   2  13       1504.04       1564.93        45.75 o                         
   9   2  13       1650.12       1638.78        49.92 o                         
  10   2  13          4.77        -37.32        50.37 o                         
  11   2  13        307.47        289.39        33.62 o                         
  12   2  13         23.36          7.47        39.10 o                         
  13   2  13        200.07        250.22       209.09 o                         
  14   2  13         55.77         14.49        42.29 o                         
 -18   3  13          5.22         86.40        91.24 o                         
 -17   3  13          1.38        -31.30        31.30 o                         
 -16   3  13        148.79         87.43        82.21 o                         
 -15   3  13        102.07         88.51        31.84 o                         
 -14   3  13        645.46        645.00        30.92 o                         
 -13   3  13          3.39         70.07        53.70 o                         
 -12   3  13        141.65        174.46        14.21 o                         
 -11   3  13         49.37         18.33        22.81 o                         
 -10   3  13         88.07         46.06        15.68 o                         
  -9   3  13         71.53         -2.85        62.73 o                         
  -8   3  13        382.62        376.69        70.80 o                         
  -7   3  13          4.02         34.94        15.60 o                         
  -6   3  13        610.73        689.58        52.74 o                         
  -5   3  13          0.86          1.29        10.01 o                         
  -4   3  13        378.73        365.57        32.65 o                         
  -3   3  13        138.05        175.67        39.78 o                         
  -2   3  13        238.81        239.89        56.93 o                         
  -1   3  13        124.10        165.02        44.31 o                         
   0   3  13       1103.42       1086.68        23.02 o                         
   1   3  13        303.70        261.81        14.63 o                         
   2   3  13        569.31        480.19        18.94 o                         
   3   3  13        575.24        555.90        41.24 o                         
   4   3  13        845.38        892.36        27.44 o                         
   5   3  13        356.67        312.83        26.61 o                         
   6   3  13       1326.98       1334.55        80.78 o                         
   7   3  13          0.39        -27.84        27.84 o                         
   8   3  13        199.74        185.58        56.96 o                         
   9   3  13        266.08        191.74        66.03 o                         
  10   3  13        536.44        608.05        29.51 o                         
  11   3  13          9.68         60.80        42.77 o                         
  12   3  13        213.62        334.90        53.22 o                         
  13   3  13         29.64        139.71        65.58 o                         
  14   3  13         26.21         10.93        44.67 o                         
 -16   4  13        264.99        261.37        53.70 o                         
 -15   4  13         30.22        -25.69        41.82 o                         
 -14   4  13        256.12        209.25        30.84 o                         
 -13   4  13         20.75         18.33        31.87 o                         
 -12   4  13        389.83        314.58        19.96 o                         
 -11   4  13        190.11        169.87        14.53 o                         
 -10   4  13        469.87        515.01        20.04 o                         
  -9   4  13        471.74        458.13        60.83 o                         
  -8   4  13       1461.54       1379.51        50.96 o                         
  -7   4  13         27.09         53.39        27.37 o                         
  -6   4  13        245.96        238.80       166.32 o                         
  -5   4  13        285.13        188.64        63.96 o                         
  -4   4  13        113.49        123.68        24.16 o                         
  -3   4  13         75.26         35.78        48.02 o                         
  -2   4  13        177.35        143.69         8.83 o                         
  -1   4  13         23.30         26.22        22.31 o                         
   0   4  13       1718.61       1730.72        49.27 o                         
   1   4  13         55.67         38.00        25.76 o                         
   2   4  13         93.59        140.81        59.85 o                         
   3   4  13       1020.93        926.14        42.44 o                         
   4   4  13        501.50        410.16        23.41 o                         
   5   4  13         55.97         61.53        17.96 o                         
   6   4  13        702.62        697.33        43.62 o                         
   7   4  13        323.74        201.71        36.35 o                         
   8   4  13        690.75        692.27        42.25 o                         
   9   4  13        134.41        128.69        38.02 o                         
  10   4  13        260.24        183.37        37.08 o                         
  11   4  13        235.40        261.55        44.67 o                         
  12   4  13         80.76        133.33        96.47 o                         
 -15   5  13        264.47        312.31        44.19 o                         
 -14   5  13        187.96        214.17       122.60 o                         
 -13   5  13         26.97        101.69        47.52 o                         
 -12   5  13         44.30         43.48        67.00 o                         
 -11   5  13        225.99        124.99        63.20 o                         
 -10   5  13        117.99        266.48        37.95 o                         
  -9   5  13        404.54        385.45        54.56 o                         
  -8   5  13        766.44        818.76        51.63 o                         
  -7   5  13        647.81        513.98        38.12 o                         
  -6   5  13        192.10        274.22       118.32 o                         
  -5   5  13         16.12         29.93        37.62 o                         
  -4   5  13       1299.83       1284.55        39.69 o                         
  -3   5  13        562.60        392.85        71.28 o                         
  -2   5  13        920.96        997.84        49.23 o                         
  -1   5  13        545.92        510.62       109.77 o                         
   0   5  13        137.95        114.77       106.44 o                         
   1   5  13        802.30        781.84        73.78 o                         
   2   5  13         35.59         48.65        43.19 o                         
   3   5  13        376.44        418.12        61.39 o                         
   4   5  13        541.59        514.79        52.94 o                         
   5   5  13        165.26         94.71        17.04 o                         
   6   5  13        205.89        219.99        39.51 o                         
   7   5  13        194.74        216.42        22.60 o                         
   8   5  13          0.19         -5.20        32.38 o                         
   9   5  13        650.82        659.61       103.59 o                         
  10   5  13        141.96        148.63        33.81 o                         
  11   5  13         12.05         73.16       102.64 o                         
 -13   6  13        121.53         45.95        30.24 o                         
 -12   6  13          5.86         -8.55        61.78 o                         
 -11   6  13        127.99        391.55       179.21 o                         
 -10   6  13        335.85        436.23        53.70 o                         
  -9   6  13        301.59        344.41        47.20 o                         
  -8   6  13          0.22         -2.58        55.60 o                         
  -7   6  13        486.26        649.44        59.40 o                         
  -6   6  13         68.85         47.97        33.10 o                         
  -5   6  13        621.47        652.69        72.23 o                         
  -4   6  13         42.26        -27.56        48.47 o                         
  -3   6  13        955.97       1012.98       101.69 o                         
  -2   6  13        278.23        251.22        72.23 o                         
  -1   6  13        305.94        121.02        61.78 o                         
   0   6  13        216.36        135.50        31.36 o                         
   1   6  13        343.36        388.86        88.39 o                         
   2   6  13        118.51        131.74        19.48 o                         
   3   6  13        226.16        203.82        18.65 o                         
   4   6  13          0.94         50.00        16.06 o                         
   5   6  13        250.69        344.87        76.58 o                         
   6   6  13         35.79         52.74        24.80 o                         
   7   6  13         59.62        -26.09        26.09 o                         
   8   6  13        109.63        183.19        64.15 o                         
   9   6  13         19.34        -51.32        51.32 o                         
 -10   7  13         37.59        117.98        62.25 o                         
  -9   7  13        410.70        366.65        89.81 o                         
  -8   7  13          1.86        -53.22        76.03 o                         
  -7   7  13        201.43        130.74        72.23 o                         
  -6   7  13          6.36          9.50        55.12 o                         
  -5   7  13          0.73         34.09        75.08 o                         
  -4   7  13        162.26        157.93        75.08 o                         
  -3   7  13        233.85        372.57        50.58 o                         
  -2   7  13          0.09         52.08        81.26 o                         
  -1   7  13        372.34        478.81       210.51 o                         
   0   7  13         20.00        209.33       134.48 o                         
   1   7  13        283.77        405.12        45.14 o                         
   2   7  13         11.47         -9.50        34.21 o                         
   3   7  13        200.93        341.28        50.83 o                         
   4   7  13        264.86        458.73        78.41 o                         
   5   7  13        328.38        320.22        36.59 o                         
   6   7  13          0.20         -5.70        36.12 o                         
 -18   0  14          1.64        -31.36        42.77 o                         
 -16   0  14          1.14        -35.16        35.16 o                         
 -14   0  14        113.49        167.27        50.37 o                         
 -12   0  14         42.09         75.08        39.92 o                         
 -10   0  14       3539.04       3651.72       261.83 o                         
  -8   0  14        246.92        299.17        57.50 o                         
  -6   0  14        347.01        360.68        32.79 o                         
  -4   0  14       1705.05       1650.23        61.78 o                         
  -2   0  14       2272.30       2346.63        74.13 o                         
   0   0  14          5.70        -15.41        15.41 o                         
   2   0  14        885.46        954.17        65.10 o                         
   4   0  14       1451.11       1632.47       113.57 o                         
   6   0  14          6.23         50.37        16.16 o                         
   8   0  14        694.10        757.47        71.28 o                         
  10   0  14         30.18         43.72        62.73 o                         
  12   0  14        182.61         78.88        62.73 o                         
  14   0  14        368.07        450.49        70.33 o                         
 -18   1  14        287.80        436.23        64.63 o                         
 -17   1  14         29.29         -9.74        33.10 o                         
 -16   1  14        140.44         57.87        54.17 o                         
 -15   1  14          5.41         31.08        32.14 o                         
 -14   1  14        318.07        330.35        48.00 o                         
 -13   1  14        296.90        453.98        79.83 o                         
 -12   1  14        618.19        636.40        32.55 o                         
 -11   1  14         62.29        184.36       114.05 o                         
 -10   1  14       1131.26       1040.24        36.92 o                         
  -9   1  14         13.77         34.45        28.84 o                         
  -8   1  14       1872.52       1773.58        49.70 o                         
  -7   1  14       1004.32        969.43        34.57 o                         
  -6   1  14        263.15        325.11        14.29 o                         
  -5   1  14       2606.38       2585.01        65.43 o                         
  -4   1  14       1143.00       1124.36        44.17 o                         
  -3   1  14       2219.10       2180.99        42.89 o                         
  -2   1  14        212.98        174.05        16.46 o                         
  -1   1  14        168.16        185.95        39.96 o                         
   0   1  14       1682.01       1626.75        48.70 o                         
   1   1  14        301.84        358.68        16.85 o                         
   2   1  14       1910.19       1949.65        30.66 o                         
   3   1  14          3.12         18.82        28.86 o                         
   4   1  14        185.98        155.78        47.92 o                         
   5   1  14        557.25        540.10        26.28 o                         
   6   1  14        117.49         43.89        28.63 o                         
   7   1  14        743.72        776.58       104.07 o                         
   8   1  14        329.37        349.72        37.19 o                         
   9   1  14         37.63         53.93        45.62 o                         
  10   1  14        867.11       1013.25        56.93 o                         
  11   1  14         75.92        101.75        45.14 o                         
  12   1  14        417.82        372.48        49.90 o                         
  13   1  14        102.93        136.92        42.27 o                         
  14   1  14          2.01         11.77        28.51 o                         
 -18   2  14        178.77        293.17        35.16 o                         
 -17   2  14          8.82         69.42        23.38 o                         
 -16   2  14          3.16        151.20        29.08 o                         
 -15   2  14        160.63        307.51        87.44 o                         
 -14   2  14          3.67         12.98        20.17 o                         
 -13   2  14        235.09        276.92        22.89 o                         
 -12   2  14       1047.38       1035.28        35.62 o                         
 -11   2  14        749.73        706.96       107.39 o                         
 -10   2  14         89.88        131.52       109.77 o                         
  -9   2  14        316.02        343.28        35.16 o                         
  -8   2  14        556.05        519.71       109.30 o                         
  -7   2  14        669.13        666.17        33.62 o                         
  -6   2  14        144.38        119.87        18.52 o                         
  -5   2  14       1570.50       1535.85        47.46 o                         
  -4   2  14        279.42        223.46        16.74 o                         
  -3   2  14          4.72         41.71        25.55 o                         
  -2   2  14       1189.81       1219.85        27.16 o                         
  -1   2  14        510.81        441.83        22.09 o                         
   0   2  14         41.00         25.04        14.12 o                         
   1   2  14        440.58        455.33        34.16 o                         
   2   2  14        326.51        313.05        28.36 o                         
   3   2  14       2190.57       2088.87        70.81 o                         
   4   2  14         66.22         73.12        19.92 o                         
   5   2  14       1290.32       1255.08        30.15 o                         
   6   2  14       1693.92       1841.79       118.04 o                         
   7   2  14        568.21        508.60        28.03 o                         
   8   2  14          2.16         18.47        54.76 o                         
   9   2  14        428.87        416.05        24.82 o                         
  10   2  14          0.66          0.66        26.23 o                         
  11   2  14         71.19         55.57        94.09 o                         
  12   2  14         61.76         15.87        40.17 o                         
  13   2  14          3.45         80.15        42.19 o                         
  14   2  14        208.62        201.92        42.77 o                         
 -17   3  14        335.22        378.66       157.77 o                         
 -16   3  14          2.02        -38.49        38.49 o                         
 -15   3  14          2.61         73.60       125.93 o                         
 -14   3  14         16.00        -21.40        21.40 o                         
 -13   3  14        221.97        184.17        20.22 o                         
 -12   3  14        165.74        149.56        23.19 o                         
 -11   3  14       1165.52       1058.53        88.86 o                         
 -10   3  14          0.03         13.54        28.04 o                         
  -9   3  14        671.89        719.92       109.30 o                         
  -8   3  14        198.90        206.76        51.32 o                         
  -7   3  14        300.03        236.38       142.08 o                         
  -6   3  14        199.77        187.20        11.19 o                         
  -5   3  14         12.05          3.94        12.46 o                         
  -4   3  14        229.52        218.49        24.44 o                         
  -3   3  14       1164.25       1181.76        25.81 o                         
  -2   3  14        527.36        479.45        27.88 o                         
  -1   3  14        574.49        550.78        16.68 o                         
   0   3  14        937.31        846.03        71.28 o                         
   1   3  14        996.02        993.67        24.06 o                         
   2   3  14          1.49        -10.76        23.45 o                         
   3   3  14         84.16        204.78       110.72 o                         
   4   3  14        348.45        381.04        54.42 o                         
   5   3  14       1589.09       1696.61        98.31 o                         
   6   3  14         41.35         57.31        11.94 o                         
   7   3  14        406.10        381.77        62.73 o                         
   8   3  14        124.62         33.76        26.55 o                         
   9   3  14         37.85        140.68        36.52 o                         
  10   3  14         80.05         19.13        43.24 o                         
  11   3  14         13.31         19.83        29.65 o                         
  12   3  14         11.74         63.74        67.95 o                         
  13   3  14         14.96        178.62       218.12 o                         
 -16   4  14          4.37          9.62        41.80 o                         
 -15   4  14        507.86        627.28        93.14 o                         
 -14   4  14         91.29         74.59        29.23 o                         
 -13   4  14        106.21        112.56        33.02 o                         
 -12   4  14        361.68        413.78        38.78 o                         
 -11   4  14        253.45        208.01        76.98 o                         
 -10   4  14        399.24        491.30       154.44 o                         
  -9   4  14        103.44        169.83        88.39 o                         
  -8   4  14        321.99        356.92        56.78 o                         
  -7   4  14        590.83        569.75        44.47 o                         
  -6   4  14         76.20         87.24        50.90 o                         
  -5   4  14        390.08        381.28        32.99 o                         
  -4   4  14         52.09         34.13        13.87 o                         
  -3   4  14         43.44         37.67        10.45 o                         
  -2   4  14          1.20          8.38         9.05 o                         
  -1   4  14        576.62        624.94        19.36 o                         
   0   4  14        260.91        208.52        41.31 o                         
   1   4  14        267.38        204.28        22.16 o                         
   2   4  14        939.88        858.80        40.91 o                         
   3   4  14         11.54         53.14        33.81 o                         
   4   4  14        358.86        408.56        40.57 o                         
   5   4  14        194.60        230.82        31.33 o                         
   6   4  14         48.57         68.80        51.55 o                         
   7   4  14         97.85         86.01        29.63 o                         
   8   4  14         39.59         49.34        29.93 o                         
   9   4  14        589.10        671.60        65.11 o                         
  10   4  14         85.08         88.39        42.77 o                         
  11   4  14        244.91        336.00       100.74 o                         
  12   4  14         46.50        -29.46        29.46 o                         
 -14   5  14        188.95        275.86       164.89 o                         
 -13   5  14         51.47         51.15        47.99 o                         
 -12   5  14        208.67        214.24        58.92 o                         
 -11   5  14        483.28        386.34        34.02 o                         
 -10   5  14         17.76         39.17        72.85 o                         
  -9   5  14         64.50         15.08        82.85 o                         
  -8   5  14        629.55        674.49       111.49 o                         
  -7   5  14         77.01         18.97        27.55 o                         
  -6   5  14        462.47        463.47        48.46 o                         
  -5   5  14        190.50        431.48        59.87 o                         
  -4   5  14         25.92        -38.57        40.25 o                         
  -3   5  14        548.15        492.89       108.82 o                         
  -2   5  14         42.03        144.08        77.46 o                         
  -1   5  14        212.82        250.12        44.19 o                         
   0   5  14       1097.53       1092.29        34.21 o                         
   1   5  14         56.69         82.15        29.94 o                         
   2   5  14        243.17        232.84        14.98 o                         
   3   5  14         60.61         35.05        22.43 o                         
   4   5  14         70.82         30.39        28.23 o                         
   5   5  14        364.05        349.86        33.61 o                         
   6   5  14         75.76        220.27        91.71 o                         
   7   5  14        264.09        168.77        19.44 o                         
   8   5  14        229.14        276.94        28.37 o                         
   9   5  14         19.98        -34.91        34.91 o                         
  10   5  14         93.40        134.76        28.32 o                         
 -12   6  14        153.03         84.84       160.14 o                         
 -11   6  14        113.33        143.59        63.41 o                         
 -10   6  14         50.69         76.29        34.22 o                         
  -9   6  14         22.35        -42.29        42.29 o                         
  -8   6  14         47.76         18.87        43.92 o                         
  -7   6  14        121.76         64.46        69.38 o                         
  -6   6  14        261.61         96.30        49.90 o                         
  -5   6  14         36.47        -27.17        38.97 o                         
  -4   6  14       1770.80       1557.75       146.84 o                         
  -3   6  14          0.01          5.84       112.15 o                         
  -2   6  14       1172.73       1141.90        54.02 o                         
  -1   6  14         17.46        151.59        62.73 o                         
   0   6  14        204.10        400.07        46.36 o                         
   1   6  14        275.70        296.30        41.41 o                         
   2   6  14         14.86          6.14        81.26 o                         
   3   6  14         45.24         37.80       116.90 o                         
   4   6  14        458.47        489.43       170.12 o                         
   5   6  14          4.57          1.85        43.72 o                         
   6   6  14        375.82        395.15        44.75 o                         
   7   6  14         36.28         27.53        23.53 o                         
   8   6  14        105.19         21.34        60.83 o                         
  -8   7  14         87.64        186.05        50.37 o                         
  -7   7  14          1.36        104.90        87.91 o                         
  -6   7  14        443.35        577.45        47.95 o                         
  -5   7  14        148.16        155.69        44.29 o                         
  -4   7  14         71.27        331.33        76.51 o                         
  -3   7  14         26.70         16.35       107.87 o                         
  -2   7  14         16.48        -47.52        50.37 o                         
  -1   7  14          3.89         59.49        40.31 o                         
   0   7  14         69.76         29.86        52.27 o                         
   1   7  14         43.93        -34.21        54.17 o                         
   2   7  14        860.39        783.70        66.53 o                         
   3   7  14          9.20         68.18        43.85 o                         
   4   7  14         12.26         26.62        35.84 o                         
 -15   0  15        443.76        659.57        65.58 o                         
 -13   0  15        122.47        129.25        28.51 o                         
 -11   0  15        985.20       1022.63        57.02 o                         
  -9   0  15        600.68        581.06        39.44 o                         
  -7   0  15       2472.60       2428.97        82.21 o                         
  -5   0  15          0.29         15.03        19.01 o                         
  -3   0  15        268.29        269.91        33.74 o                         
  -1   0  15       3070.30       3094.01        90.30 o                         
   1   0  15       2540.20       2458.20        84.59 o                         
   3   0  15        735.12        792.26        22.77 o                         
   5   0  15        817.96        896.16        44.19 o                         
   7   0  15       1456.89       1222.21        81.73 o                         
   9   0  15        167.73        238.55        59.87 o                         
  11   0  15         89.55        228.10        49.42 o                         
  13   0  15         63.74        178.67        62.73 o                         
 -18   1  15         62.98         64.63        45.62 o                         
 -17   1  15          3.06        -33.34        33.34 o                         
 -16   1  15         19.11        -23.02        25.80 o                         
 -15   1  15        129.95        139.67        65.10 o                         
 -14   1  15          2.11         84.58       153.96 o                         
 -13   1  15        530.51        752.89        99.32 o                         
 -12   1  15        111.79        129.97        67.00 o                         
 -11   1  15        144.48        144.93        20.91 o                         
 -10   1  15         25.51         48.15        17.07 o                         
  -9   1  15          0.43        -15.18        23.28 o                         
  -8   1  15       2366.85       2419.33        48.71 o                         
  -7   1  15          2.74         12.65        12.39 o                         
  -6   1  15          4.46          3.08        11.50 o                         
  -5   1  15       1505.51       1485.33        51.44 o                         
  -4   1  15        140.85        140.59        78.88 o                         
  -3   1  15        855.39        917.06        28.65 o                         
  -2   1  15         32.22         61.25        26.06 o                         
  -1   1  15        120.23        197.24        93.31 o                         
   0   1  15         16.40         24.77        14.97 o                         
   1   1  15        372.33        308.29        30.01 o                         
   2   1  15        603.56        636.35        25.38 o                         
   3   1  15       1757.86       1696.32        49.80 o                         
   4   1  15        539.55        522.23        18.99 o                         
   5   1  15        631.48        608.80        28.00 o                         
   6   1  15         72.30         60.78         8.34 o                         
   7   1  15         94.90        -70.24        75.08 o                         
   8   1  15         16.42        -21.86        52.27 o                         
   9   1  15         51.82        141.15        42.57 o                         
  10   1  15          0.85        -33.32        33.32 o                         
  11   1  15        402.84        289.82        35.05 o                         
  12   1  15         10.41        -42.77        42.77 o                         
  13   1  15        199.98        228.30        47.99 o                         
 -18   2  15         50.11         40.87        23.20 o                         
 -17   2  15        147.26        103.80        29.59 o                         
 -16   2  15         23.09        101.35        72.71 o                         
 -15   2  15         88.87         50.47        41.34 o                         
 -14   2  15        427.47        521.85        41.82 o                         
 -13   2  15        333.84        258.02        59.87 o                         
 -12   2  15          2.08         45.27        57.50 o                         
 -11   2  15        123.73        146.48        18.84 o                         
 -10   2  15          5.14        -13.08        23.28 o                         
  -9   2  15        683.02        683.33        26.61 o                         
  -8   2  15        215.15        195.04        22.80 o                         
  -7   2  15         64.37         44.04        45.85 o                         
  -6   2  15       1712.66       1801.42        64.19 o                         
  -5   2  15         10.94         -0.27        14.27 o                         
  -4   2  15       1246.50       1223.20        58.03 o                         
  -3   2  15        372.66        347.20        26.84 o                         
  -2   2  15        438.06        446.57        39.51 o                         
  -1   2  15       1311.37       1397.56        72.24 o                         
   0   2  15        282.83        282.66        18.68 o                         
   1   2  15       1042.25       1017.82        58.70 o                         
   2   2  15          2.53         40.17        26.37 o                         
   3   2  15        790.18        735.77        29.83 o                         
   4   2  15        863.10        842.48        31.96 o                         
   5   2  15       1352.80       1393.20        39.63 o                         
   6   2  15        162.40        215.85        50.15 o                         
   7   2  15         45.68        -18.60        19.87 o                         
   8   2  15         19.03          2.38        38.49 o                         
   9   2  15        367.82        415.91        41.32 o                         
  10   2  15        272.48        291.91        46.31 o                         
  11   2  15        344.64        338.85       112.15 o                         
  12   2  15        559.34        475.62        43.61 o                         
  13   2  15         62.34         44.40        65.10 o                         
 -17   3  15         25.71         19.91        34.01 o                         
 -16   3  15        203.36        103.34        73.18 o                         
 -15   3  15         22.68         63.20        54.17 o                         
 -14   3  15         14.76         39.70        38.97 o                         
 -13   3  15         35.28          0.43        18.40 o                         
 -12   3  15        154.07        161.69        33.74 o                         
 -11   3  15         11.88        -15.88        34.01 o                         
 -10   3  15        421.54        339.18       107.87 o                         
  -9   3  15        190.92        151.64       109.77 o                         
  -8   3  15        510.45        501.41        19.87 o                         
  -7   3  15          3.13          3.80        18.06 o                         
  -6   3  15       2062.00       1972.57       106.06 o                         
  -5   3  15        384.92        401.56        21.40 o                         
  -4   3  15        504.74        479.06        67.89 o                         
  -3   3  15          1.06        -19.73        64.12 o                         
  -2   3  15        987.42        861.21        79.26 o                         
  -1   3  15          8.32          0.06        27.79 o                         
   0   3  15        740.88        813.40        52.90 o                         
   1   3  15        264.32        259.44        35.40 o                         
   2   3  15        149.33        154.25        43.17 o                         
   3   3  15        136.61        189.96        78.38 o                         
   4   3  15        146.15        156.01        38.05 o                         
   5   3  15        163.87        165.72        29.49 o                         
   6   3  15        316.37        296.54        40.87 o                         
   7   3  15         25.58         80.44        34.84 o                         
   8   3  15       1162.14       1237.42        92.19 o                         
   9   3  15        107.93        211.05        57.50 o                         
  10   3  15        432.40        541.22       154.44 o                         
  11   3  15         21.55          6.65        38.55 o                         
  12   3  15         59.68        104.54        57.97 o                         
 -16   4  15          0.85         60.62        48.47 o                         
 -15   4  15        102.38        139.56        45.62 o                         
 -14   4  15        245.11        451.53       105.97 o                         
 -13   4  15         42.62        196.40       152.54 o                         
 -12   4  15       1461.48       1542.81        73.66 o                         
 -11   4  15          0.13         70.49        48.47 o                         
 -10   4  15        345.29        399.41        33.26 o                         
  -9   4  15        239.48        164.56        31.63 o                         
  -8   4  15         26.60         30.66        52.27 o                         
  -7   4  15         38.73         43.03        26.42 o                         
  -6   4  15        408.66        377.17        64.55 o                         
  -5   4  15         70.21         -4.08        42.50 o                         
  -4   4  15        662.60        758.90        23.19 o                         
  -3   4  15        205.61        206.75        19.39 o                         
  -2   4  15          3.93         13.58        32.55 o                         
  -1   4  15        922.16        982.86        27.54 o                         
   0   4  15        173.55        200.74        24.69 o                         
   1   4  15          0.47          2.10        17.16 o                         
   2   4  15        661.10        652.20        24.14 o                         
   3   4  15         20.75         48.82        30.83 o                         
   4   4  15       2311.72       2334.73       104.93 o                         
   5   4  15        100.75         43.37        18.95 o                         
   6   4  15        265.99        190.79        20.03 o                         
   7   4  15         48.48        140.01        23.32 o                         
   8   4  15         25.49         36.93        39.23 o                         
   9   4  15        349.03        484.11        68.43 o                         
  10   4  15          8.79        -12.95        37.78 o                         
  11   4  15          6.54        -14.82        31.87 o                         
 -14   5  15        104.80         42.63        36.25 o                         
 -13   5  15        113.73        126.30        64.63 o                         
 -12   5  15         13.00        166.32        40.87 o                         
 -11   5  15        271.39        378.76       204.34 o                         
 -10   5  15        112.70         56.02        42.29 o                         
  -9   5  15         27.52         94.88        76.13 o                         
  -8   5  15        127.40        177.31        86.37 o                         
  -7   5  15        394.55        325.35        56.53 o                         
  -6   5  15        169.74        165.84        59.03 o                         
  -5   5  15        541.74        535.35        36.12 o                         
  -4   5  15         44.96        142.98        40.85 o                         
  -3   5  15        579.32        715.58        69.38 o                         
  -2   5  15        349.18        336.18        99.32 o                         
  -1   5  15         21.86         12.15        36.12 o                         
   0   5  15         46.33         62.05        48.47 o                         
   1   5  15        364.73        308.14        18.99 o                         
   2   5  15        417.41        375.05        63.98 o                         
   3   5  15        861.89       1013.30        37.52 o                         
   4   5  15          0.57         -3.04        27.56 o                         
   5   5  15         89.70        130.57        27.91 o                         
   6   5  15        245.31        232.87        23.73 o                         
   7   5  15          0.66        -31.78        31.78 o                         
   8   5  15        201.42        235.74        24.94 o                         
   9   5  15          6.14         25.52        33.40 o                         
 -11   6  15         64.25         39.92        57.97 o                         
 -10   6  15         15.69        -36.32        45.14 o                         
  -9   6  15        424.10        507.08       154.91 o                         
  -8   6  15         54.22         97.73        28.46 o                         
  -7   6  15        150.65         98.07        43.31 o                         
  -6   6  15        150.80        175.69        92.66 o                         
  -5   6  15         34.69        -39.63        39.63 o                         
  -4   6  15         73.95        -34.37        50.37 o                         
  -3   6  15          7.22         42.30        31.44 o                         
  -2   6  15        124.89        199.69       135.43 o                         
  -1   6  15        293.44        274.03        69.38 o                         
   0   6  15         17.94        206.46       106.92 o                         
   1   6  15        591.58        562.33       121.18 o                         
   2   6  15         79.18        -12.36        51.32 o                         
   3   6  15         35.02         40.92        38.29 o                         
   4   6  15          9.89        103.82        62.25 o                         
   5   6  15         11.07        119.47        24.55 o                         
   6   6  15          0.25         41.82        55.12 o                         
   7   6  15         89.04        259.59        72.71 o                         
  -7   7  15        144.26        125.71        83.16 o                         
  -6   7  15         43.33          9.47        37.07 o                         
  -5   7  15        274.31        375.41        73.18 o                         
  -4   7  15        142.55         98.54       138.28 o                         
  -3   7  15         87.84        100.74        57.02 o                         
  -2   7  15          0.09         -3.80        36.12 o                         
  -1   7  15         91.21        173.15        90.76 o                         
   0   7  15         17.55        -53.22        53.22 o                         
   1   7  15        244.32        266.64        75.08 o                         
   2   7  15         29.79        -19.96        52.27 o                         
   3   7  15        109.52        136.62        50.37 o                         
 -16   0  16        884.23       1252.62        93.14 o                         
 -14   0  16        483.56        637.72        58.92 o                         
 -12   0  16          3.40         97.89        45.62 o                         
 -10   0  16        192.11        210.99        44.67 o                         
  -8   0  16       5000.88       5012.95       116.16 o                         
  -6   0  16        856.70        815.48        81.26 o                         
  -4   0  16        562.81        551.23        73.66 o                         
  -2   0  16        196.62        200.17        29.46 o                         
   0   0  16        223.65        222.15        54.17 o                         
   2   0  16        627.54        513.80        51.80 o                         
   4   0  16         43.31         11.54        23.76 o                         
   6   0  16        517.91        544.58        27.56 o                         
   8   0  16         15.59        192.93        65.58 o                         
  10   0  16        369.80        197.68        44.67 o                         
  12   0  16        129.80         57.02        68.43 o                         
 -18   1  16        172.34        377.76        41.13 o                         
 -17   1  16        144.76        182.10        31.59 o                         
 -16   1  16        125.20         94.82        24.76 o                         
 -15   1  16         71.52        132.01        41.82 o                         
 -14   1  16        320.17        365.32        55.60 o                         
 -13   1  16        265.88        398.15        37.25 o                         
 -12   1  16       1130.68       1196.70        54.77 o                         
 -11   1  16        182.08        248.98        37.54 o                         
 -10   1  16        174.67        185.30        21.51 o                         
  -9   1  16         39.71         44.15        33.93 o                         
  -8   1  16          0.95        -18.23        18.23 o                         
  -7   1  16        306.89        257.81        22.81 o                         
  -6   1  16       1241.92       1196.05        43.07 o                         
  -5   1  16       1416.26       1331.86        25.95 o                         
  -4   1  16        942.73        903.47        46.37 o                         
  -3   1  16        769.11        738.15        31.55 o                         
  -2   1  16        324.14        365.83        22.09 o                         
  -1   1  16        148.94        118.33        17.01 o                         
   0   1  16       1563.27       1722.65        50.48 o                         
   1   1  16       2601.55       2674.18        47.88 o                         
   2   1  16          0.43         -0.33         9.84 o                         
   3   1  16        169.73        149.06        14.50 o                         
   4   1  16       1032.87       1154.59        26.74 o                         
   5   1  16        268.30        279.65        38.89 o                         
   6   1  16        343.26        352.16        47.61 o                         
   7   1  16         59.16        159.33        59.87 o                         
   8   1  16        217.79        366.23        65.10 o                         
   9   1  16        306.64        323.14        43.68 o                         
  10   1  16          8.27          7.93        28.87 o                         
  11   1  16          1.25        -31.30        31.30 o                         
  12   1  16        410.39        454.60        59.87 o                         
  13   1  16        149.69        142.71        42.27 o                         
 -17   2  16        132.43        282.35        96.94 o                         
 -16   2  16        173.47        296.67        29.67 o                         
 -15   2  16         18.24         59.15        43.24 o                         
 -14   2  16        101.46        140.06        24.26 o                         
 -13   2  16         46.68         47.79        73.66 o                         
 -12   2  16         98.24        104.16        17.21 o                         
 -11   2  16        251.41        211.35       105.97 o                         
 -10   2  16         58.43         49.35        16.39 o                         
  -9   2  16        466.30        438.37        22.10 o                         
  -8   2  16         14.79        -19.29        19.29 o                         
  -7   2  16        364.42        358.50        42.16 o                         
  -6   2  16        849.34        842.76        47.99 o                         
  -5   2  16        149.61        202.03        29.89 o                         
  -4   2  16         80.90        129.01        38.92 o                         
  -3   2  16       1277.77       1256.13        32.04 o                         
  -2   2  16        315.36        310.24        29.25 o                         
  -1   2  16        585.39        546.63        48.35 o                         
   0   2  16         72.28         55.07        15.89 o                         
   1   2  16        489.98        450.43        62.71 o                         
   2   2  16       1105.01       1164.45        24.84 o                         
   3   2  16         10.83         41.44        29.44 o                         
   4   2  16        184.14        223.05        50.11 o                         
   5   2  16        895.30        926.35        47.96 o                         
   6   2  16        356.97        260.43        53.22 o                         
   7   2  16        768.54        828.47       117.37 o                         
   8   2  16        114.36        205.10        36.89 o                         
   9   2  16         70.21         46.71       122.13 o                         
  10   2  16        675.66        536.38        53.45 o                         
  11   2  16        188.78        192.29        42.92 o                         
  12   2  16          9.60          2.59       122.13 o                         
 -16   3  16          0.23         55.62        79.83 o                         
 -15   3  16        359.29        436.81       211.46 o                         
 -14   3  16          0.89          2.17        57.50 o                         
 -13   3  16        134.85        104.67        65.10 o                         
 -12   3  16         20.98         22.36        16.91 o                         
 -11   3  16         45.32        -15.48        15.48 o                         
 -10   3  16        257.78        188.99        46.57 o                         
  -9   3  16          3.50         29.05        26.14 o                         
  -8   3  16        333.84        252.57        35.64 o                         
  -7   3  16        959.31       1052.36        65.58 o                         
  -6   3  16         21.17         50.27        47.29 o                         
  -5   3  16        187.62        192.01        17.47 o                         
  -4   3  16          7.97         34.35        28.48 o                         
  -3   3  16         74.24         83.46        16.17 o                         
  -2   3  16          1.96         18.57        12.10 o                         
  -1   3  16        315.39        341.37        91.89 o                         
   0   3  16        358.37        282.54        72.20 o                         
   1   3  16        459.53        460.52        39.75 o                         
   2   3  16        765.67        677.26        23.43 o                         
   3   3  16       1950.87       1791.92        45.15 o                         
   4   3  16        224.16         78.35        92.19 o                         
   5   3  16         11.08         43.90        14.06 o                         
   6   3  16         39.54         12.70        28.61 o                         
   7   3  16        290.09        336.66        23.00 o                         
   8   3  16        185.72        113.01        25.38 o                         
   9   3  16        473.08        636.26        48.05 o                         
  10   3  16          2.28        202.43        68.43 o                         
  11   3  16        386.59        615.11        54.32 o                         
 -15   4  16          7.81        -46.09        46.09 o                         
 -14   4  16          0.25         -3.80        28.23 o                         
 -13   4  16        242.12        355.66        77.46 o                         
 -12   4  16         65.33        250.54       132.58 o                         
 -11   4  16         11.62         -5.29       101.22 o                         
 -10   4  16        281.91        245.10        36.20 o                         
  -9   4  16        683.52        687.12        69.38 o                         
  -8   4  16         11.62         87.78        49.90 o                         
  -7   4  16        158.46        150.48        42.19 o                         
  -6   4  16         39.63         66.53        98.56 o                         
  -5   4  16        237.32        232.24        23.38 o                         
  -4   4  16        119.31         99.52        37.70 o                         
  -3   4  16        751.96        707.14        25.32 o                         
  -2   4  16        261.88        245.96        27.60 o                         
  -1   4  16        186.74        186.39        14.30 o                         
   0   4  16        461.63        458.04        43.67 o                         
   1   4  16          0.72         10.84        12.14 o                         
   2   4  16        147.15        146.29        25.07 o                         
   3   4  16        373.93        429.66        26.68 o                         
   4   4  16          2.60         44.19        22.74 o                         
   5   4  16        435.21        553.29        45.74 o                         
   6   4  16          3.58         48.55        21.93 o                         
   7   4  16        183.85        130.80        75.86 o                         
   8   4  16        251.78        244.23        25.63 o                         
   9   4  16        209.15        125.36        94.56 o                         
 -13   5  16         33.38         49.78        37.07 o                         
 -12   5  16        252.79        254.01        62.73 o                         
 -11   5  16        307.70        345.90        83.63 o                         
 -10   5  16        446.19        437.03        44.67 o                         
  -9   5  16        197.91        238.37        60.83 o                         
  -8   5  16         22.85        -42.77       103.59 o                         
  -7   5  16        504.72        606.18        72.40 o                         
  -6   5  16          4.12        113.56        36.29 o                         
  -5   5  16        286.00        394.07        52.11 o                         
  -4   5  16        163.61        110.42        37.93 o                         
  -3   5  16          1.11        134.01        45.62 o                         
  -2   5  16        514.62        527.35        47.21 o                         
  -1   5  16        159.92        182.19        38.80 o                         
   0   5  16        383.86        360.76       139.71 o                         
   1   5  16        620.58        573.11       175.82 o                         
   2   5  16        283.46        272.74        41.00 o                         
   3   5  16        408.88        426.58        62.69 o                         
   4   5  16        300.59        331.84        83.14 o                         
   5   5  16          0.96        113.94        40.57 o                         
   6   5  16        175.01        369.78        74.13 o                         
   7   5  16         22.63         18.51        38.19 o                         
   8   5  16        107.31        228.95       122.60 o                         
 -11   6  16         57.84        -33.26        60.83 o                         
 -10   6  16        295.11        459.37        89.34 o                         
  -9   6  16        261.64        327.82        97.42 o                         
  -8   6  16        383.73        433.83        43.60 o                         
  -7   6  16         23.52        -38.96        38.96 o                         
  -6   6  16        249.08        352.35        52.60 o                         
  -5   6  16        127.80        184.60       154.91 o                         
  -4   6  16        954.92        966.20        97.89 o                         
  -3   6  16         44.16        155.44        53.22 o                         
  -2   6  16          4.72         68.08        43.54 o                         
  -1   6  16          6.45         48.35        87.91 o                         
   0   6  16        425.38        510.00       159.67 o                         
   1   6  16         33.04         38.02        61.78 o                         
   2   6  16        331.47        354.74       118.80 o                         
   3   6  16          4.68        158.72        41.67 o                         
   4   6  16        250.88        207.37       233.32 o                         
   5   6  16         28.32        -25.61        52.43 o                         
   6   6  16          2.68         66.53        60.83 o                         
  -6   7  16          1.07        117.85        57.97 o                         
  -5   7  16        119.56        246.46        35.72 o                         
  -4   7  16         23.08        169.02        89.81 o                         
  -3   7  16         19.62        -34.21        60.83 o                         
  -2   7  16        533.35        667.02        67.00 o                         
  -1   7  16          0.68        -37.07        37.07 o                         
   0   7  16          5.02        -17.27        34.25 o                         
   1   7  16         98.49         85.48        51.80 o                         
 -17   0  17        409.07        505.61        60.83 o                         
 -15   0  17        147.47        121.65        52.27 o                         
 -13   0  17        451.75        581.64        49.42 o                         
 -11   0  17       3572.64       3872.86       165.37 o                         
  -9   0  17        320.53        277.52        29.46 o                         
  -7   0  17          1.88         37.28        49.42 o                         
  -5   0  17       1020.16        973.10        48.47 o                         
  -3   0  17       2006.08       2089.41        57.67 o                         
  -1   0  17         43.55          4.63        20.13 o                         
   1   0  17       2193.40       2145.35        55.72 o                         
   3   0  17        944.88        932.06        41.34 o                         
   5   0  17         77.07        120.65        34.69 o                         
   7   0  17        321.84        249.00        63.68 o                         
   9   0  17        220.39        105.49        57.02 o                         
  11   0  17        474.02        558.83        77.93 o                         
 -17   1  17        136.16        126.21        72.71 o                         
 -16   1  17         66.03         53.27        26.48 o                         
 -15   1  17        136.42        202.77        32.46 o                         
 -14   1  17         25.15         45.54        26.47 o                         
 -13   1  17         17.18        -35.57        35.57 o                         
 -12   1  17          0.74          5.55        20.54 o                         
 -11   1  17         61.63         88.50        54.65 o                         
 -10   1  17         98.13        157.73        30.70 o                         
  -9   1  17       1517.94       1570.46        64.64 o                         
  -8   1  17          8.84         51.39        36.50 o                         
  -7   1  17        903.98        761.65        54.52 o                         
  -6   1  17        337.14        319.62        81.26 o                         
  -5   1  17          4.12          3.59        39.03 o                         
  -4   1  17       1703.51       1615.05        98.49 o                         
  -3   1  17          1.55         18.03        20.16 o                         
  -2   1  17        231.20        211.98        16.11 o                         
  -1   1  17        914.77        942.33        26.70 o                         
   0   1  17        817.41        775.15        22.60 o                         
   1   1  17        601.28        546.54        35.63 o                         
   2   1  17        216.78        171.50        52.74 o                         
   3   1  17          0.59          5.40        14.18 o                         
   4   1  17       1385.64       1544.07        51.62 o                         
   5   1  17         56.80         25.13        30.47 o                         
   6   1  17         10.50         26.62        12.83 o                         
   7   1  17        214.75        127.99        49.42 o                         
   8   1  17        237.52        357.89       161.09 o                         
   9   1  17        830.61        844.82        49.42 o                         
  10   1  17          1.13         50.03        42.64 o                         
  11   1  17         11.11        -22.51        41.10 o                         
  12   1  17        154.44          4.68        42.87 o                         
 -17   2  17        140.18        136.59        92.66 o                         
 -16   2  17        644.31        738.53        35.50 o                         
 -15   2  17          8.74         95.12       102.64 o                         
 -14   2  17         38.18         57.72        39.92 o                         
 -13   2  17        184.86        217.24        31.36 o                         
 -12   2  17        383.85        364.78        67.00 o                         
 -11   2  17          2.31         18.05        17.24 o                         
 -10   2  17         40.96        113.06       135.43 o                         
  -9   2  17          3.82          0.22        45.75 o                         
  -8   2  17        170.35        198.24        45.61 o                         
  -7   2  17       1719.36       1612.45        46.01 o                         
  -6   2  17        108.59        157.98        23.92 o                         
  -5   2  17         93.45         81.56        16.84 o                         
  -4   2  17        222.39        239.39        41.92 o                         
  -3   2  17        112.18        116.53        58.38 o                         
  -2   2  17        495.48        386.48        20.61 o                         
  -1   2  17        181.21        187.80        68.64 o                         
   0   2  17        927.39       1019.11        33.44 o                         
   1   2  17         73.09         19.43        26.33 o                         
   2   2  17       1060.45       1015.95        73.03 o                         
   3   2  17        309.45        363.83        29.53 o                         
   4   2  17         62.99         16.26        12.12 o                         
   5   2  17        112.29        131.91        36.12 o                         
   6   2  17        295.73        286.63        62.81 o                         
   7   2  17         25.15          9.94        34.64 o                         
   8   2  17        601.10        636.06        88.86 o                         
   9   2  17          9.41          2.77        47.52 o                         
  10   2  17         98.67         84.68        50.85 o                         
  11   2  17        131.65        179.46        71.28 o                         
 -16   3  17          6.94        -40.64        40.64 o                         
 -15   3  17         38.94         91.24        30.41 o                         
 -14   3  17        308.95        379.91        61.78 o                         
 -13   3  17          0.80         41.02        60.83 o                         
 -12   3  17        572.11        613.91        48.95 o                         
 -11   3  17         70.93         50.68        16.91 o                         
 -10   3  17        279.33        239.30        43.24 o                         
  -9   3  17         59.66         27.19        17.74 o                         
  -8   3  17         19.01         -6.71        14.74 o                         
  -7   3  17        223.75        172.68        60.86 o                         
  -6   3  17        426.33        409.26        19.18 o                         
  -5   3  17        210.93        217.16        16.02 o                         
  -4   3  17        342.48        376.35       109.32 o                         
  -3   3  17        173.82        174.09        33.56 o                         
  -2   3  17        232.61        283.56        34.64 o                         
  -1   3  17        570.03        659.29        38.60 o                         
   0   3  17          5.72         11.76        19.41 o                         
   1   3  17        477.80        431.74        28.96 o                         
   2   3  17        881.46        923.75        27.77 o                         
   3   3  17         20.54         14.73        15.24 o                         
   4   3  17        357.24        350.60        22.73 o                         
   5   3  17         67.15        -19.89        66.77 o                         
   6   3  17        976.68        917.19        46.61 o                         
   7   3  17        148.04         99.77        22.70 o                         
   8   3  17          0.21         89.93        60.35 o                         
   9   3  17         24.25        231.25        39.44 o                         
  10   3  17         58.65        183.54        50.37 o                         
  11   3  17          2.53        -37.67        37.67 o                         
 -14   4  17         16.59        127.54        58.92 o                         
 -13   4  17        150.92        208.72        57.50 o                         
 -12   4  17        168.41        153.41        82.68 o                         
 -11   4  17        237.50        250.15        93.14 o                         
 -10   4  17        794.85        878.53       145.89 o                         
  -9   4  17         72.00        143.13        39.92 o                         
  -8   4  17        512.91        492.84        50.96 o                         
  -7   4  17        183.95        365.26       190.55 o                         
  -6   4  17        119.47        101.12        54.65 o                         
  -5   4  17         25.14         18.47        34.37 o                         
  -4   4  17         38.59         55.74        17.55 o                         
  -3   4  17         35.48         55.51        92.16 o                         
  -2   4  17        227.65        188.26        51.99 o                         
  -1   4  17         21.60         36.88        44.85 o                         
   0   4  17       1126.17       1073.99        37.62 o                         
   1   4  17          0.57        -42.59        84.11 o                         
   2   4  17        311.04        244.23        31.13 o                         
   3   4  17          6.11          6.20        23.76 o                         
   4   4  17        141.49        109.18        65.21 o                         
   5   4  17          4.11        -23.68        23.68 o                         
   6   4  17        341.99        317.37        43.44 o                         
   7   4  17         55.87        110.74        80.54 o                         
   8   4  17        485.77        528.40        42.27 o                         
   9   4  17         20.75        -38.97        38.97 o                         
 -13   5  17         23.75         55.12        47.52 o                         
 -12   5  17          3.45          8.16        31.36 o                         
 -11   5  17        141.33        124.79        46.57 o                         
 -10   5  17        146.24        173.35        81.26 o                         
  -9   5  17         38.02         95.04        57.97 o                         
  -8   5  17         65.78        141.35       119.56 o                         
  -7   5  17        185.48        148.80        29.13 o                         
  -6   5  17        565.08        555.10        82.00 o                         
  -5   5  17         39.39        116.02        34.70 o                         
  -4   5  17        116.79        308.29        84.11 o                         
  -3   5  17        260.77        454.35        44.65 o                         
  -2   5  17        613.15        595.46       112.62 o                         
  -1   5  17        866.25        832.78        49.75 o                         
   1   5  17          8.97        -37.54        37.54 o                         
   2   5  17        127.48        140.76        46.09 o                         
   3   5  17          0.19          5.33        34.01 o                         
   4   5  17        157.29        120.31        43.24 o                         
   5   5  17         29.18        -43.72        61.78 o                         
   6   5  17        146.96        100.76        62.25 o                         
   7   5  17        213.95        135.45        37.54 o                         
 -10   6  17        325.51        173.92        66.53 o                         
  -9   6  17         10.47         47.52        56.07 o                         
  -8   6  17          9.84         35.68        64.63 o                         
  -7   6  17         77.40        -38.80        38.80 o                         
  -6   6  17          5.37        102.64        67.48 o                         
  -5   6  17        895.16       1185.64       125.45 o                         
  -4   6  17         24.44         -9.30        29.23 o                         
  -3   6  17        136.48         44.61       118.32 o                         
  -2   6  17         43.02         67.40        80.78 o                         
  -1   6  17         56.82        197.90       183.90 o                         
   0   6  17         67.67        -16.36       121.65 o                         
   1   6  17         34.16         60.21       189.60 o                         
   2   6  17          0.26         -0.88        29.01 o                         
   3   6  17        234.50        239.00        67.95 o                         
   4   6  17         13.00         19.26        35.87 o                         
 -16   0  18         25.82        -36.12        36.12 o                         
 -14   0  18        202.36        223.34        47.52 o                         
 -12   0  18        996.82       1035.93        76.98 o                         
 -10   0  18        223.37        206.24        33.26 o                         
  -8   0  18       1150.47       1040.68        43.72 o                         
  -6   0  18        263.02        243.33        90.76 o                         
  -4   0  18        425.49        420.10       109.30 o                         
  -2   0  18        291.26        359.46        50.85 o                         
   0   0  18        237.07        252.81        30.41 o                         
   2   0  18        201.29        187.93        62.73 o                         
   4   0  18        637.16        655.87        27.37 o                         
   6   0  18        768.62       1074.90        86.49 o                         
   8   0  18         20.62        -36.12        47.52 o                         
  10   0  18          0.22         68.43        57.02 o                         
 -17   1  18          1.69         20.09        29.46 o                         
 -16   1  18        157.13        144.57        30.56 o                         
 -15   1  18          5.08         62.38        43.72 o                         
 -14   1  18        250.16        366.24        74.13 o                         
 -13   1  18          5.57        -23.32        35.16 o                         
 -12   1  18         42.17         20.48        33.26 o                         
 -11   1  18        303.18        298.92        98.84 o                         
 -10   1  18        469.44        514.21        78.88 o                         
  -9   1  18        174.65        144.35        30.22 o                         
  -8   1  18        373.88        339.14        68.73 o                         
  -7   1  18       1126.84       1027.04        78.77 o                         
  -6   1  18          3.81        -35.16        35.16 o                         
  -5   1  18         86.18         91.93        21.00 o                         
  -4   1  18        862.90        884.14        27.63 o                         
  -3   1  18        347.16        360.05        27.59 o                         
  -2   1  18         17.95         22.48        50.48 o                         
  -1   1  18          9.10         44.52        42.60 o                         
   0   1  18       1761.23       1636.64        50.19 o                         
   1   1  18        713.26        743.32        24.37 o                         
   2   1  18         96.68        122.40        30.51 o                         
   3   1  18        994.13        876.07        22.69 o                         
   4   1  18        176.99        155.56        39.80 o                         
   5   1  18        379.54        283.36        37.86 o                         
   6   1  18          0.01          1.55        23.97 o                         
   7   1  18         95.21        216.59       158.72 o                         
   8   1  18        448.03        375.37        42.65 o                         
   9   1  18         37.54         21.49       123.08 o                         
  10   1  18        265.80        330.96        67.95 o                         
  11   1  18         57.69         97.76       108.35 o                         
 -16   2  18         12.02        108.26        35.16 o                         
 -15   2  18         89.29         82.40        29.46 o                         
 -14   2  18         27.43        -19.01        36.59 o                         
 -13   2  18         42.61        103.05        27.75 o                         
 -12   2  18         77.38         78.88        22.81 o                         
 -11   2  18        190.87        146.59        28.00 o                         
 -10   2  18        418.89        343.26        95.04 o                         
  -9   2  18        372.18        301.46        47.09 o                         
  -8   2  18         33.57         44.31        26.07 o                         
  -7   2  18        972.02        895.79        23.75 o                         
  -6   2  18        206.27        218.63        32.25 o                         
  -5   2  18        346.83        411.55        22.76 o                         
  -4   2  18        440.96        432.76        31.44 o                         
  -3   2  18        142.09        171.63        36.87 o                         
  -2   2  18       1888.66       2096.30        51.26 o                         
  -1   2  18         11.14         12.21        12.81 o                         
   0   2  18        548.60        491.01        24.72 o                         
   1   2  18        906.27        937.10        45.92 o                         
   2   2  18          1.92        -12.27        13.20 o                         
   3   2  18       1161.61       1198.94        28.95 o                         
   4   2  18        211.48        120.73        36.74 o                         
   5   2  18        611.40        603.78       113.10 o                         
   6   2  18        216.66        163.15        36.62 o                         
   7   2  18          5.42        -34.21        54.17 o                         
   8   2  18        557.62        365.27       102.17 o                         
   9   2  18        405.56        506.56        73.18 o                         
  10   2  18          0.82         11.40        58.92 o                         
  11   2  18         98.24        136.72        35.24 o                         
 -15   3  18         59.25         72.87        53.70 o                         
 -14   3  18         10.50        -17.84        46.09 o                         
 -13   3  18        156.65        234.58        36.04 o                         
 -12   3  18         51.50         52.99       116.42 o                         
 -11   3  18        412.69        409.77        23.24 o                         
 -10   3  18          6.00        -12.36        18.06 o                         
  -9   3  18        643.29        759.49       175.82 o                         
  -8   3  18         27.73        124.03        69.85 o                         
  -7   3  18        183.71        156.18        12.86 o                         
  -6   3  18         30.26         73.22        15.24 o                         
  -5   3  18        203.39        222.15        41.28 o                         
  -4   3  18        174.34        177.76        33.74 o                         
  -3   3  18       1280.68       1355.18       105.75 o                         
  -2   3  18         30.40         60.18        21.58 o                         
  -1   3  18       1555.92       1461.15        41.20 o                         
   0   3  18         23.86        127.34        88.26 o                         
   1   3  18         54.34         55.95        29.99 o                         
   2   3  18        529.15        490.98        26.97 o                         
   3   3  18         80.88         65.22        18.28 o                         
   4   3  18        221.23        131.34        90.32 o                         
   5   3  18        924.40        885.36        42.43 o                         
   6   3  18         84.39        146.12       102.17 o                         
   7   3  18        166.74        236.58       121.65 o                         
   8   3  18          0.76        -61.78        62.73 o                         
   9   3  18         77.14         98.75        37.47 o                         
  10   3  18          6.68        -21.62        79.83 o                         
 -14   4  18         52.93         22.22        40.73 o                         
 -13   4  18        412.41        341.72        34.79 o                         
 -12   4  18        194.53         65.42        33.58 o                         
 -11   4  18         21.38         32.35        31.24 o                         
 -10   4  18         61.73         10.00        41.82 o                         
  -9   4  18         12.70         63.68        48.47 o                         
  -8   4  18          2.44          8.94        31.30 o                         
  -7   4  18        487.65        482.33        22.33 o                         
  -6   4  18          1.61         -5.37        41.23 o                         
  -5   4  18       1020.52       1012.65        67.95 o                         
  -4   4  18        297.78        252.40        37.73 o                         
  -3   4  18          7.43         55.64        13.09 o                         
  -2   4  18         69.00         69.83        22.28 o                         
  -1   4  18        217.85        222.18        87.54 o                         
   0   4  18          3.96        -60.13        64.15 o                         
   1   4  18        130.09        207.06        56.03 o                         
   2   4  18        216.37        149.79        16.03 o                         
   3   4  18         73.98         56.16        71.25 o                         
   4   4  18         57.38        132.04        55.32 o                         
   5   4  18        107.87        124.41        59.83 o                         
   6   4  18         27.49        -35.16        37.07 o                         
   7   4  18        272.22        301.93        35.55 o                         
   8   4  18         60.39         60.12        48.47 o                         
 -12   5  18        120.43         39.77        74.61 o                         
 -11   5  18        372.03        327.90        92.66 o                         
 -10   5  18        116.48        257.76       109.77 o                         
  -9   5  18         10.92        123.35        39.73 o                         
  -8   5  18        238.55        319.95       179.62 o                         
  -7   5  18        104.32        160.69        79.54 o                         
  -6   5  18        282.93        345.30        83.48 o                         
  -5   5  18         12.40         26.74        32.86 o                         
  -4   5  18         56.34        -42.77        42.77 o                         
  -3   5  18         45.75         67.48        41.82 o                         
  -2   5  18          0.37        -42.77        42.77 o                         
  -1   5  18         95.50        124.22        58.92 o                         
   0   5  18         47.07         24.24        64.63 o                         
   1   5  18         10.63         50.37        54.17 o                         
   2   5  18        939.70        958.68        74.61 o                         
   3   5  18         42.43        167.32        65.58 o                         
   4   5  18        119.90         74.22        63.20 o                         
   5   5  18        171.60        274.40        70.80 o                         
   6   5  18          2.26        124.50        60.83 o                         
  -8   6  18         98.79        157.42       155.86 o                         
  -7   6  18          1.43        -36.04        36.04 o                         
  -6   6  18        200.28        185.67        35.16 o                         
  -5   6  18         50.50        -39.29        43.54 o                         
  -4   6  18         58.50        -52.27        52.27 o                         
  -3   6  18         19.52        165.93        56.55 o                         
  -2   6  18        304.46        333.78        54.17 o                         
  -1   6  18         22.29         31.10       133.53 o                         
   0   6  18        229.35        355.76        72.23 o                         
   1   6  18          6.74         -4.98        50.85 o                         
   2   6  18          1.01         76.03        58.92 o                         
   3   6  18          4.66        -17.11        33.26 o                         
 -15   0  19        719.92        723.25        73.18 o                         
 -13   0  19         49.11         78.88        30.41 o                         
 -11   0  19        129.56         79.83        34.21 o                         
  -9   0  19        198.24        173.92        24.71 o                         
  -7   0  19        265.76        215.74        29.46 o                         
  -5   0  19        146.46        153.01        44.67 o                         
  -3   0  19         39.22         60.83        29.46 o                         
  -1   0  19        294.21        202.43        25.66 o                         
   1   0  19       1741.28       1611.87        90.29 o                         
   3   0  19        141.25        116.49        21.88 o                         
   5   0  19        352.57        319.23        18.11 o                         
   7   0  19        246.20        274.66        50.37 o                         
   9   0  19        431.45        454.29        57.02 o                         
 -16   1  19         38.25        188.41        79.36 o                         
 -15   1  19         57.91         37.07        32.31 o                         
 -14   1  19         82.67        233.44        41.82 o                         
 -13   1  19        253.79        310.02       141.61 o                         
 -12   1  19         43.68         79.83        38.02 o                         
 -11   1  19        319.58        354.27        67.48 o                         
 -10   1  19         21.86         42.11        20.70 o                         
  -9   1  19          0.86         22.16        17.72 o                         
  -8   1  19       1507.45       1367.25        41.08 o                         
  -7   1  19          5.80         82.09        26.52 o                         
  -6   1  19        254.52        317.51        36.72 o                         
  -5   1  19        418.36        490.22        89.11 o                         
  -4   1  19         85.37         74.17        33.82 o                         
  -3   1  19        536.65        526.28        23.49 o                         
  -2   1  19         56.24         61.10        39.94 o                         
  -1   1  19          2.66         47.14        28.99 o                         
   0   1  19        496.18        544.98        21.00 o                         
   1   1  19         89.38        112.73        13.22 o                         
   2   1  19         44.51         85.14        31.27 o                         
   3   1  19        526.61        546.66        33.42 o                         
   4   1  19         44.54         28.66        17.05 o                         
   5   1  19        897.68        890.76        51.47 o                         
   6   1  19        272.66         39.39       110.72 o                         
   7   1  19        162.53        134.02        42.77 o                         
   8   1  19         91.81         13.78        46.57 o                         
   9   1  19          0.26         54.55       130.68 o                         
  10   1  19         24.82         93.98        33.92 o                         
 -15   2  19         10.68         11.05        66.53 o                         
 -14   2  19        163.37        204.94        25.66 o                         
 -13   2  19         18.14         42.24        61.78 o                         
 -12   2  19        554.06        506.60        71.28 o                         
 -11   2  19        558.97        587.08        36.59 o                         
 -10   2  19          2.68         73.99        21.18 o                         
  -9   2  19         69.89        172.54        52.54 o                         
  -8   2  19         44.54          9.97        22.00 o                         
  -7   2  19          8.08         -9.72        29.84 o                         
  -6   2  19        456.61        427.15        25.17 o                         
  -5   2  19        133.02         99.81        25.09 o                         
  -4   2  19       1057.17       1063.27        98.17 o                         
  -3   2  19        395.20        388.15        33.29 o                         
  -2   2  19        467.90        452.54        24.00 o                         
  -1   2  19        690.97        724.59        25.50 o                         
   0   2  19         20.82         12.91        28.04 o                         
   1   2  19         34.61         36.32        21.78 o                         
   2   2  19         75.63         92.05        17.44 o                         
   3   2  19        518.56        458.25        29.83 o                         
   4   2  19        290.45        315.17        55.02 o                         
   5   2  19         36.27        -28.13        28.13 o                         
   6   2  19        341.95        362.80        51.32 o                         
   7   2  19        271.65        459.98       146.84 o                         
   8   2  19         39.02         87.98        32.91 o                         
   9   2  19         14.78         65.14        68.90 o                         
  10   2  19         78.76          8.50        29.55 o                         
 -14   3  19          5.55         99.11        33.10 o                         
 -13   3  19         75.24         10.13        38.97 o                         
 -12   3  19          3.80        112.52        33.14 o                         
 -11   3  19         37.84        -12.84        78.88 o                         
 -10   3  19        523.02        552.42        40.58 o                         
  -9   3  19          0.49        117.72        41.34 o                         
  -8   3  19        427.96        450.07        28.99 o                         
  -7   3  19          4.28         79.26        49.42 o                         
  -6   3  19        916.66        935.00        88.30 o                         
  -5   3  19        237.72        242.04        43.31 o                         
  -4   3  19        343.46        388.25        22.96 o                         
  -3   3  19        234.17        172.11        18.14 o                         
  -2   3  19       1417.48       1319.11       145.62 o                         
  -1   3  19         25.00        -16.35        58.07 o                         
   0   3  19        101.67        120.91        18.09 o                         
   1   3  19         18.55        -24.33        29.03 o                         
   2   3  19        651.19        634.42        24.30 o                         
   3   3  19         28.01         57.71       102.17 o                         
   4   3  19          3.90         65.91        56.07 o                         
   5   3  19          7.52        -11.54        36.50 o                         
   6   3  19         67.74        184.38        46.57 o                         
   7   3  19          8.02         70.88        43.72 o                         
   8   3  19        325.16        396.81       123.08 o                         
   9   3  19          1.93        144.87       131.15 o                         
 -13   4  19          0.04         83.48        75.56 o                         
 -12   4  19        165.63        202.58        86.49 o                         
 -11   4  19         75.52         79.24       117.85 o                         
 -10   4  19        382.32        233.36        34.10 o                         
  -9   4  19         37.74         -4.96       114.52 o                         
  -8   4  19          3.61         19.63       169.17 o                         
  -7   4  19        127.35        141.12        89.34 o                         
  -6   4  19        268.90        335.49        68.43 o                         
  -5   4  19         90.39         63.68        39.92 o                         
  -4   4  19        204.89        210.46        50.85 o                         
  -3   4  19         35.62         38.57        26.95 o                         
  -2   4  19        121.43         87.26        26.10 o                         
  -1   4  19        111.40        102.95        88.33 o                         
   0   4  19         21.09        202.43        60.83 o                         
   1   4  19         37.21         50.90        41.57 o                         
   2   4  19        479.59        476.15        54.17 o                         
   3   4  19         46.85         32.90        28.53 o                         
   4   4  19       1326.92       1474.05        59.81 o                         
   5   4  19         12.27        -34.21        34.21 o                         
   6   4  19          4.08        -48.12        88.39 o                         
   7   4  19          4.39        -33.26        33.26 o                         
 -11   5  19          5.28        191.03        51.32 o                         
 -10   5  19         40.95         60.84        48.47 o                         
  -9   5  19         95.61        231.44       143.99 o                         
  -8   5  19        123.55        415.43       293.67 o                         
  -7   5  19         35.02         70.86        42.01 o                         
  -6   5  19         58.31         28.52        38.53 o                         
  -5   5  19        104.04         71.21        60.24 o                         
  -4   5  19         12.87         77.46        63.20 o                         
  -3   5  19        459.28        414.94       184.85 o                         
  -2   5  19         45.63        -28.41       115.95 o                         
  -1   5  19        263.54        320.17       135.43 o                         
   0   5  19         40.37         51.81        32.64 o                         
   1   5  19        331.83        198.56        41.33 o                         
   2   5  19        467.76        569.41        89.34 o                         
   3   5  19        106.84        119.11        39.85 o                         
   4   5  19         28.91        -49.42        61.78 o                         
   5   5  19         62.98        171.97        30.89 o                         
  -6   6  19        127.59         46.12        39.78 o                         
  -5   6  19        171.68        268.56        48.14 o                         
  -4   6  19          2.58        101.37       195.31 o                         
  -3   6  19          0.67        -10.60        34.36 o                         
  -2   6  19          1.43        132.11        38.02 o                         
  -1   6  19        290.13        432.74        48.95 o                         
   0   6  19          1.91        -46.09        46.09 o                         
 -14   0  20         91.85        156.82        31.36 o                         
 -12   0  20        117.80        141.61        31.36 o                         
 -10   0  20         33.05         92.19        25.66 o                         
  -8   0  20       1564.86       1691.70        59.87 o                         
  -6   0  20       1277.23       1593.81        91.24 o                         
  -4   0  20        143.16        106.44        47.52 o                         
  -2   0  20        172.64        157.77        25.66 o                         
   0   0  20        570.98        556.93        38.02 o                         
   2   0  20        121.78        237.23        28.48 o                         
   4   0  20        216.11        315.53        59.87 o                         
   8   0  20        104.40         13.31        53.22 o                         
 -15   1  20        471.36        533.86        35.11 o                         
 -14   1  20          1.01         68.35        74.61 o                         
 -13   1  20          3.47        -20.48        54.17 o                         
 -12   1  20        334.47        413.67        28.04 o                         
 -11   1  20        119.41        126.70        86.49 o                         
 -10   1  20        217.48        270.57        21.51 o                         
  -9   1  20         27.34         47.17        67.48 o                         
  -8   1  20          2.09         -9.78        15.97 o                         
  -7   1  20         15.34          9.95        21.38 o                         
  -6   1  20        165.34        245.25        98.37 o                         
  -5   1  20        659.46        807.53        44.38 o                         
  -4   1  20        395.79        472.43        35.60 o                         
  -3   1  20        109.57        141.55        23.85 o                         
  -2   1  20        159.96        204.54        63.20 o                         
  -1   1  20        512.95        359.25        32.31 o                         
   0   1  20        727.77        730.61        83.16 o                         
   1   1  20        308.96        318.77        22.76 o                         
   2   1  20         23.45          5.39        23.76 o                         
   3   1  20        435.62        389.22        30.59 o                         
   4   1  20        237.60        161.85        21.40 o                         
   5   1  20        102.33         10.05        38.08 o                         
   6   1  20         70.28        -23.61        33.52 o                         
   7   1  20          1.30        165.25        40.84 o                         
   8   1  20        267.32        193.24        39.44 o                         
   9   1  20        158.30        113.35        34.39 o                         
 -15   2  20         13.29          4.59        38.91 o                         
 -14   2  20        214.40        176.85        57.50 o                         
 -13   2  20        124.41        147.05        24.74 o                         
 -12   2  20         45.32         55.40        71.28 o                         
 -11   2  20          7.88         46.01        17.57 o                         
 -10   2  20         91.51        114.89        39.44 o                         
  -9   2  20        550.06        471.04        46.23 o                         
  -8   2  20         87.16         62.73        18.06 o                         
  -7   2  20        150.02        179.12        33.26 o                         
  -6   2  20        601.78        618.33        38.89 o                         
  -5   2  20        220.94        247.67        28.44 o                         
  -4   2  20         78.09         97.00        44.11 o                         
  -3   2  20        604.39        581.08        25.62 o                         
  -2   2  20         23.47         35.67        25.66 o                         
  -1   2  20        187.49        231.54        32.62 o                         
   0   2  20         40.74         43.79        24.63 o                         
   1   2  20        345.08        289.53        67.95 o                         
   2   2  20        476.88        439.00        43.89 o                         
   3   2  20          8.44         -0.89        38.07 o                         
   4   2  20        112.54         84.59        43.72 o                         
   5   2  20        990.37        823.94       193.41 o                         
   6   2  20        102.81        117.67        38.02 o                         
   7   2  20        244.58        247.37        36.93 o                         
   8   2  20         20.31         65.57        34.02 o                         
 -14   3  20         48.64         55.12        57.02 o                         
 -13   3  20        380.61        513.31       272.76 o                         
 -12   3  20          6.06         56.75        96.94 o                         
 -11   3  20          4.50        -51.80        51.80 o                         
 -10   3  20         12.74         27.95        33.74 o                         
  -9   3  20         22.77         45.14        26.14 o                         
  -8   3  20        324.03        202.88        30.89 o                         
  -7   3  20       1126.26       1176.74        82.21 o                         
  -6   3  20         60.11         22.01        21.38 o                         
  -5   3  20        217.61        326.04       147.79 o                         
  -4   3  20         77.63        135.52       100.45 o                         
  -3   3  20         11.31          4.34        29.46 o                         
  -2   3  20          0.95         16.59        27.21 o                         
  -1   3  20         29.50          0.51        14.51 o                         
   0   3  20          0.27         72.21        61.38 o                         
   1   3  20        574.84        582.52        30.93 o                         
   2   3  20         27.05         96.75       141.13 o                         
   3   3  20        377.14        456.85        96.47 o                         
   4   3  20        242.73        364.67       174.40 o                         
   5   3  20         37.03         26.61        35.16 o                         
   6   3  20          7.64         16.01        33.96 o                         
   7   3  20        213.99         65.47        45.14 o                         
 -12   4  20        125.15         31.25        34.36 o                         
 -11   4  20        294.77        319.75        47.20 o                         
 -10   4  20        179.09        278.51        60.83 o                         
  -9   4  20        201.78        204.95        56.07 o                         
  -8   4  20        131.66        153.20        45.56 o                         
  -7   4  20        111.92        121.62        37.56 o                         
  -6   4  20          7.43        -43.62        43.62 o                         
  -5   4  20        131.27         50.13       142.08 o                         
  -4   4  20         24.77         79.12        42.29 o                         
  -3   4  20        307.16        327.04        40.87 o                         
  -2   4  20          0.04        -14.51        31.79 o                         
  -1   4  20        353.24        311.39        57.20 o                         
   0   4  20          6.24         92.19        38.97 o                         
   1   4  20         11.53         57.01       141.13 o                         
   2   4  20         21.64         47.52        66.53 o                         
   3   4  20        326.46        372.07        39.77 o                         
   4   4  20        115.90        217.25        73.38 o                         
   5   4  20        121.46        109.64        38.49 o                         
   6   4  20          7.56        -13.78        28.33 o                         
  -9   5  20        179.59        114.35        54.17 o                         
  -8   5  20         94.97        185.65       137.33 o                         
  -7   5  20         35.39         23.67        42.69 o                         
  -6   5  20         79.62         64.85       117.37 o                         
  -5   5  20        113.44         40.96        39.44 o                         
  -4   5  20         52.76         84.80       129.73 o                         
  -3   5  20          0.57         -0.95        61.78 o                         
  -2   5  20        372.79        518.92        73.18 o                         
  -1   5  20          0.70         11.27       124.50 o                         
   0   5  20         60.42         12.60        38.53 o                         
   1   5  20        629.22        566.59        52.75 o                         
   2   5  20        235.24        167.93        35.91 o                         
   3   5  20        303.35        350.01        76.03 o                         
 -15   0  21        145.36        107.39        38.02 o                         
 -13   0  21        109.27         96.94        21.86 o                         
 -11   0  21        402.51        461.89        36.12 o                         
  -9   0  21        101.61         17.11        25.66 o                         
  -7   0  21         53.68         40.87        51.32 o                         
  -5   0  21          3.04        -47.52        47.52 o                         
  -3   0  21        540.98        595.90        65.58 o                         
  -1   0  21         77.82        100.74        27.56 o                         
   1   0  21        185.16        268.96        44.67 o                         
   3   0  21        578.40        556.93        57.02 o                         
   5   0  21        262.82        336.44        61.78 o                         
   7   0  21        248.73        568.34        67.48 o                         
 -14   1  21         14.88         52.44        17.05 o                         
 -13   1  21         15.52         60.32        41.34 o                         
 -12   1  21          8.14         22.81        25.66 o                         
 -11   1  21          0.52         -0.80        68.90 o                         
 -10   1  21         91.88         40.17        16.45 o                         
  -9   1  21        245.21        238.49        62.25 o                         
  -8   1  21          0.04         35.48        49.90 o                         
  -7   1  21        838.41        997.51       153.49 o                         
  -6   1  21        612.24        553.11        66.05 o                         
  -5   1  21         69.83        113.84       142.56 o                         
  -4   1  21         15.52         11.83        26.78 o                         
  -3   1  21         15.80        144.95       102.17 o                         
  -2   1  21          1.32        -36.82        81.73 o                         
  -1   1  21        375.81        402.43        68.43 o                         
   0   1  21          0.05         20.85        47.04 o                         
   1   1  21        345.07        356.89        39.44 o                         
   2   1  21        289.66        223.98        46.22 o                         
   3   1  21        226.86        223.73        73.66 o                         
   4   1  21        442.78        380.48       106.92 o                         
   5   1  21         44.80         -7.55       176.30 o                         
   6   1  21        114.53         95.04        57.02 o                         
   7   1  21        224.77        241.46        57.02 o                         
   8   1  21         33.16         26.14       110.72 o                         
 -14   2  21         62.63        213.08       103.12 o                         
 -13   2  21         24.93        189.53       109.77 o                         
 -12   2  21          0.22         26.51        38.02 o                         
 -11   2  21         16.00         39.31        16.76 o                         
 -10   2  21        349.63        332.56        19.82 o                         
  -9   2  21          7.88         31.26        22.81 o                         
  -8   2  21         41.27         15.97        20.91 o                         
  -7   2  21        383.38        382.41        67.73 o                         
  -6   2  21         17.34         92.04        16.60 o                         
  -5   2  21        256.35        225.34        30.26 o                         
  -4   2  21         52.25         15.53        32.85 o                         
  -3   2  21        263.23        297.72        22.01 o                         
  -2   2  21        447.07        450.21        33.53 o                         
  -1   2  21        568.40        482.99        23.51 o                         
   0   2  21        809.09        946.00        43.32 o                         
   1   2  21         65.70         -4.87        65.10 o                         
   2   2  21        519.72        543.60        34.68 o                         
   3   2  21         37.50        114.81        33.92 o                         
   4   2  21         36.48        125.19        50.37 o                         
   5   2  21          3.92        220.49        64.63 o                         
   6   2  21         69.72          3.67        29.21 o                         
   7   2  21          3.99       -111.67       111.67 o                         
 -13   3  21         36.09          5.70        41.82 o                         
 -12   3  21        345.93        370.91       119.27 o                         
 -11   3  21          5.54         40.24        56.07 o                         
 -10   3  21        262.99        370.27        40.65 o                         
  -9   3  21         71.73          8.74       145.41 o                         
  -8   3  21         19.52        115.84        33.68 o                         
  -7   3  21        306.72        386.80        42.47 o                         
  -6   3  21        378.62        483.12        67.00 o                         
  -5   3  21          0.94        -26.61        26.61 o                         
  -4   3  21        600.86        561.31       104.54 o                         
  -3   3  21         20.08         95.31        21.07 o                         
  -2   3  21        554.41        555.69        30.92 o                         
  -1   3  21          1.35         45.99        56.55 o                         
   0   3  21          0.01        -37.07        37.07 o                         
   1   3  21        216.87        301.99        29.94 o                         
   2   3  21        318.32        428.77        52.27 o                         
   3   3  21        159.92        156.84        32.66 o                         
   4   3  21         51.39         85.45        28.99 o                         
   5   3  21         19.20        177.43        94.56 o                         
   6   3  21        108.79        129.81       100.74 o                         
 -11   4  21         82.17        -37.16        37.16 o                         
 -10   4  21         35.34        139.51       227.14 o                         
  -9   4  21         91.28        106.68        58.45 o                         
  -8   4  21        688.57        640.48        57.61 o                         
  -7   4  21          2.59         31.56        81.26 o                         
  -6   4  21         33.43         45.62        44.67 o                         
  -5   4  21        145.26        204.59        47.96 o                         
  -4   4  21         43.62         28.80        56.55 o                         
  -3   4  21        237.42        220.19        73.66 o                         
  -2   4  21         12.54         59.41       125.45 o                         
  -1   4  21        158.11        127.98        41.82 o                         
   0   4  21        310.45        277.52        49.42 o                         
   1   4  21          1.01        190.08        65.58 o                         
   2   4  21        158.19         68.43        64.63 o                         
   3   4  21        135.84        353.55        71.28 o                         
   4   4  21          0.65        -67.48        67.48 o                         
  -7   5  21        205.54          4.75        66.53 o                         
  -6   5  21        128.84        150.48       122.60 o                         
  -5   5  21        109.77         33.34        86.01 o                         
  -4   5  21         18.83        213.84        41.82 o                         
  -3   5  21          0.50         90.39        27.16 o                         
  -2   5  21         48.04        124.35       115.47 o                         
  -1   5  21         23.35         67.68        29.76 o                         
   1   5  21        213.92        118.60        72.71 o                         
 -14   0  22         57.40         78.88        26.61 o                         
 -12   0  22        117.67        177.72        32.31 o                         
 -10   0  22        916.21       1012.17        55.12 o                         
  -8   0  22        299.55        287.97        50.37 o                         
  -6   0  22         61.53         33.26        47.52 o                         
  -4   0  22        111.65        198.63        51.32 o                         
  -2   0  22        139.15        140.66        51.32 o                         
   0   0  22        153.01        220.49        51.32 o                         
   2   0  22          0.29        -50.37        53.22 o                         
   4   0  22        242.41        297.47        46.57 o                         
   6   0  22        920.61       1259.27       107.39 o                         
 -13   1  22         17.94         36.30        41.34 o                         
 -12   1  22         32.26         27.26        33.74 o                         
 -11   1  22        222.38        340.26       156.34 o                         
 -10   1  22         11.97         23.26        19.07 o                         
  -9   1  22          1.57         70.33        24.18 o                         
  -8   1  22         37.77         67.83        32.42 o                         
  -7   1  22          3.77        -21.70        61.30 o                         
  -6   1  22         79.36        241.30        87.44 o                         
  -5   1  22        248.14        231.85        40.39 o                         
  -4   1  22        188.94        180.96        36.59 o                         
  -3   1  22         79.04        -19.96        56.07 o                         
  -2   1  22          1.09        115.60        38.02 o                         
  -1   1  22        306.03        374.22        26.41 o                         
   0   1  22        332.44        282.37       131.63 o                         
   1   1  22         16.75         59.43        22.58 o                         
   2   1  22        382.41        407.85        64.15 o                         
   3   1  22          1.65          8.66        42.29 o                         
   4   1  22        129.67        123.55        50.37 o                         
   5   1  22          6.05        205.29        53.22 o                         
   6   1  22          0.61          9.03        39.90 o                         
   7   1  22         40.08         -9.09       102.17 o                         
 -13   2  22        157.68        112.88        25.62 o                         
 -12   2  22         68.44         52.80        29.18 o                         
 -11   2  22          2.51        -29.46        57.97 o                         
 -10   2  22        254.59        247.52       107.39 o                         
  -9   2  22          3.08         -1.01        21.98 o                         
  -8   2  22         40.25         62.20        21.82 o                         
  -7   2  22        320.66        330.32        32.38 o                         
  -6   2  22         76.44        103.57        32.31 o                         
  -5   2  22        260.73        293.28        40.87 o                         
  -4   2  22        245.69        319.28        56.55 o                         
  -3   2  22          0.55         -7.30        25.19 o                         
  -2   2  22        926.37        916.19        51.80 o                         
  -1   2  22         28.09         32.04        71.75 o                         
   0   2  22         49.54         -3.22        29.46 o                         
   1   2  22        247.16        339.84        76.98 o                         
   2   2  22         72.00        117.51        22.67 o                         
   3   2  22        394.74        523.59        42.70 o                         
   4   2  22         32.65        147.86        51.80 o                         
   5   2  22        293.21        602.55        65.58 o                         
   6   2  22        119.87        342.04        47.77 o                         
 -11   3  22        281.58        354.04        75.08 o                         
 -10   3  22         22.61         57.97        61.78 o                         
  -9   3  22        399.16        558.59        52.75 o                         
  -8   3  22         65.85        123.89        37.39 o                         
  -7   3  22          1.83        -34.02        34.02 o                         
  -6   3  22        125.52        148.13       106.44 o                         
  -5   3  22        198.07        344.73        98.84 o                         
  -4   3  22        123.50         90.33        40.88 o                         
  -3   3  22        527.73        546.89       164.89 o                         
  -2   3  22         78.65          6.88        81.26 o                         
  -1   3  22        482.83        454.50        91.71 o                         
   0   3  22        182.45        148.92        41.82 o                         
   1   3  22         21.14         -4.18        72.23 o                         
   2   3  22        228.48        226.61        33.75 o                         
   3   3  22          0.16        112.07        76.03 o                         
   4   3  22        157.51        144.65       134.48 o                         
   5   3  22        236.97        177.59        33.93 o                         
  -9   4  22        627.43        583.11        67.00 o                         
  -8   4  22         45.47         95.07        46.36 o                         
  -7   4  22        173.97        188.52        88.86 o                         
  -6   4  22          8.78        -68.90        68.90 o                         
  -5   4  22        364.93        429.89        57.50 o                         
  -4   4  22         23.48          9.09       121.18 o                         
  -3   4  22        152.15        257.86        41.68 o                         
  -2   4  22         97.02         87.55        40.62 o                         
  -1   4  22         34.55         71.28        41.82 o                         
   0   4  22          0.18         39.92        53.22 o                         
   1   4  22        106.02        218.59        60.83 o                         
   2   4  22         28.31         23.76        65.58 o                         
 -11   0  23        502.53        470.45        40.87 o                         
  -9   0  23          2.08        102.64        50.37 o                         
  -7   0  23          2.17         61.78        43.72 o                         
  -5   0  23        301.55        302.23        50.37 o                         
  -3   0  23         19.58         67.48        50.37 o                         
  -1   0  23        704.62        674.78        67.48 o                         
   1   0  23        628.37        784.08        71.28 o                         
   3   0  23        126.83         29.46        57.02 o                         
   5   0  23          4.01        -38.97        38.97 o                         
 -12   1  23        158.15        184.16        22.18 o                         
 -11   1  23        298.31        310.75        44.67 o                         
 -10   1  23         40.76         39.92        19.96 o                         
  -9   1  23         62.52        101.02       121.65 o                         
  -8   1  23        211.05        302.87        36.27 o                         
  -7   1  23        112.08          2.90       124.50 o                         
  -6   1  23        569.18        491.52       126.88 o                         
  -5   1  23        193.05        133.15        51.32 o                         
  -4   1  23         18.74        -35.16        35.16 o                         
  -3   1  23        484.75        642.86        94.09 o                         
  -2   1  23        113.51        206.39        38.82 o                         
  -1   1  23        122.13        215.07        59.40 o                         
   0   1  23          0.71         93.94        42.29 o                         
   1   1  23          1.33        -29.46        29.46 o                         
   2   1  23         96.52        213.84        42.62 o                         
   3   1  23         97.46         93.01        68.90 o                         
   4   1  23         46.96        -14.06        64.63 o                         
   5   1  23        734.14        745.46       105.97 o                         
 -11   2  23         23.92         13.31        89.34 o                         
 -10   2  23        120.91        150.90        98.84 o                         
  -9   2  23         52.16        182.29       134.48 o                         
  -8   2  23          2.03         40.18        25.57 o                         
  -7   2  23        160.39        193.00        41.82 o                         
  -6   2  23        242.06        186.55        76.51 o                         
  -5   2  23         33.37         20.75        54.17 o                         
  -4   2  23        268.71        303.82        43.83 o                         
  -3   2  23         52.26         76.44        84.59 o                         
  -2   2  23        189.50        167.75        28.51 o                         
  -1   2  23          7.60        114.08        91.71 o                         
   0   2  23          1.22        -46.09        46.09 o                         
   2   2  23        198.79        307.93        52.27 o                         
   3   2  23         35.64         29.38        41.34 o                         
   4   2  23         82.32         47.15        60.35 o                         
 -10   3  23        283.95        333.35        67.48 o                         
  -9   3  23         24.42         91.92        28.54 o                         
  -8   3  23        340.06        435.42        66.53 o                         
  -7   3  23        155.25         37.14        30.31 o                         
  -6   3  23        179.05        164.44       138.76 o                         
  -5   3  23        248.18        127.83        47.52 o                         
  -4   3  23          0.69         48.83        65.58 o                         
  -3   3  23        295.02        145.15        90.76 o                         
  -2   3  23        321.22        286.26        41.76 o                         
  -1   3  23        269.60        287.94        83.16 o                         
   0   3  23         18.48        132.85       134.48 o                         
   1   3  23        208.68        198.67        84.59 o                         
   2   3  23         97.50        240.24        33.12 o                         
   3   3  23         11.98        -42.89        63.68 o                         
  -6   4  23          5.67        248.05        65.58 o                         
  -5   4  23          0.83         69.66        96.47 o                         
  -4   4  23        141.08         22.15        34.70 o                         
  -3   4  23          5.01         29.61        31.79 o                         
  -2   4  23         68.17         10.84        42.29 o                         
  -1   4  23          0.60        -69.81        78.41 o                         
 -10   0  24         31.29        143.51        43.72 o                         
  -8   0  24        832.12        966.55        77.93 o                         
  -6   0  24       2456.09       2405.45       146.36 o                         
  -4   0  24         62.92         19.01        48.47 o                         
  -2   0  24          8.21        -37.07        37.07 o                         
   0   0  24         18.36          0.95        52.27 o                         
   2   0  24        221.41        343.09        65.58 o                         
   4   0  24        566.87        283.22        58.92 o                         
 -11   1  24          3.48         19.96        28.51 o                         
 -10   1  24        197.30        177.93        44.19 o                         
  -9   1  24          0.13          0.95        59.87 o                         
  -8   1  24         10.80         49.40        34.21 o                         
  -7   1  24         18.32        154.08        51.32 o                         
  -6   1  24         29.88          3.65        31.03 o                         
  -5   1  24          1.06         22.11        33.79 o                         
  -4   1  24        153.47         95.37        27.06 o                         
  -3   1  24          0.16         40.94        79.36 o                         
  -2   1  24        421.20        554.16        43.16 o                         
  -1   1  24          0.43         21.21        37.39 o                         
   0   1  24        141.66        395.31       132.11 o                         
   1   1  24        168.68        121.71        43.24 o                         
   2   1  24         47.92         34.21        59.87 o                         
   3   1  24         77.63        314.63        49.90 o                         
 -10   2  24         15.05        -12.94        36.27 o                         
  -9   2  24         54.25        129.37        95.04 o                         
  -8   2  24          0.90         97.27       100.74 o                         
  -7   2  24          0.81        206.99        96.94 o                         
  -6   2  24        116.68         23.47        60.35 o                         
  -5   2  24         19.17        -29.21        37.07 o
[truncated: 3,160 more chars]
